# Supplementary material for: Draft Genome of a Blister Beetle Mylabris aulica
Source: Front Genet. 2020 Jan 8;10:1281. doi: 10.3389/fgene.2019.01281 (PMC6972506; doi:10.3389/fgene.2019.01281)
Supplement: Supplementary file 2 [file Table_2.xls]

Table S2.xls: All reference gene set prediction results file.
Gene_ID	Chromosome_ID	Start_site	End_site	Gene_length	Strand	Isoforms_number	Intergenic_length	cDNA_size	Exon_num	CDS_size	CDS_num	Intron_size	Intron_num	Exons_length	CDS_length	Intron_length
BMGene00001	banmao0001_pilon_pilon_pilon_pilon	11353	39800	28448	-	1	NULL	5838	29	5838	29	22610	28	53,288,281,31,70,185,104,373,330,281,158,185,182,373,128,275,324,307,163,198,128,160,275,185,251,122,325,54,49	53,288,281,31,70,185,104,373,330,281,158,185,182,373,128,275,324,307,163,198,128,160,275,185,251,122,325,54,49	1345,71,76,56,325,144,58,15557,71,77,320,70,58,1551,65,63,120,66,60,1593,73,61,55,401,75,61,64,74
BMGene00002	banmao0001_pilon_pilon_pilon_pilon	41676	63918	22243	+	1	1875	2400	9	2400	9	19843	8	844,174,197,542,154,159,205,115,10	844,174,197,542,154,159,205,115,10	68,72,396,73,74,244,102,18814
BMGene00003	banmao0001_pilon_pilon_pilon_pilon	74973	77553	2581	+	1	11054	555	5	555	5	2026	4	58,53,120,213,111	58,53,120,213,111	166,1672,66,122
BMGene00004	banmao0001_pilon_pilon_pilon_pilon	78824	79542	719	-	1	1270	588	3	588	3	131	2	105,318,165	105,318,165	68,63
BMGene00005	banmao0001_pilon_pilon_pilon_pilon	83967	88823	4857	+	1	4424	3084	9	3084	9	1773	8	230,870,718,237,189,000,000,000,000	230,870,718,237,189,000,000,000,000	67,1014,341,81,74,64,65,67
BMGene00006	banmao0001_pilon_pilon_pilon_pilon	89729	92632	2904	-	1	905	2280	3	2280	3	624	2	1,340,432,508	1,340,432,508	50,574
BMGene00007	banmao0001_pilon_pilon_pilon_pilon	93614	95684	2071	+	1	981	1710	7	1710	7	361	6	94,162,576,302,324,178,74	94,162,576,302,324,178,74	55,56,60,68,59,63
BMGene00008	banmao0001_pilon_pilon_pilon_pilon	101448	132144	30697	+	1	5763	975	7	975	7	29722	6	127,134,117,141,103,336,17	127,134,117,141,103,336,17	26751,74,2669,73,92,63
BMGene00009	banmao0001_pilon_pilon_pilon_pilon	139070	142053	2984	-	1	6925	813	6	813	6	2171	5	9,257,177,103,130,130	9,257,177,103,130,130	1949,53,58,53,58
BMGene00010	banmao0001_pilon_pilon_pilon_pilon	153428	165673	12246	+	1	11374	1533	7	1533	7	10713	6	106,286,247,107,257,000,000	106,286,247,107,257,000,000	3313,3345,50,233,1183,2589
BMGene00011	banmao0001_pilon_pilon_pilon_pilon	177391	182777	5387	+	1	11717	1686	6	1686	6	3701	5	52,243,735,333,124,100	52,243,735,333,124,100	3418,62,94,53,74
BMGene00012	banmao0001_pilon_pilon_pilon_pilon	184253	187107	2855	-	1	1475	543	4	543	4	2312	3	68,224,231,20	68,224,231,20	2159,62,91
BMGene00013	banmao0001_pilon_pilon_pilon_pilon	200416	221717	21302	-	1	13308	5472	20	5472	20	15830	19	84,269,377,219,69,84,89,225,137,1317,632,178,162,889,129,203,109,156,131,13	84,269,377,219,69,84,89,225,137,1317,632,178,162,889,129,203,109,156,131,13	2514,2576,109,67,353,66,266,64,64,160,132,60,109,585,162,65,712,73,7693
BMGene00014	banmao0001_pilon_pilon_pilon_pilon	222391	239385	16995	-	1	673	735	4	735	4	16260	3	312,201,150,72	312,201,150,72	67,72,16121
BMGene00015	banmao0001_pilon_pilon_pilon_pilon	293174	299380	6207	+	1	53788	870	8	870	8	5337	7	48,54,63,142,137,212,181,33	48,54,63,142,137,212,181,33	63,103,192,913,394,500,000,000
BMGene00016	banmao0001_pilon_pilon_pilon_pilon	303692	304630	939	-	1	4311	696	4	696	4	243	3	175,412,68,41	175,412,68,41	71,71,101
BMGene00017	banmao0001_pilon_pilon_pilon_pilon	351929	358844	6916	+	1	47298	1566	5	1566	5	5350	4	92,118,239,247,870	92,118,239,247,870	2821,2062,368,99
BMGene00018	banmao0001_pilon_pilon_pilon_pilon	363428	366061	2634	+	1	4583	2016	3	2016	3	618	2	822,306,888	822,306,888	553,65
BMGene00019	banmao0001_pilon_pilon_pilon_pilon	366290	369573	3284	-	1	228	2496	10	2496	10	788	9	145,1056,160,136,114,424,110,83,204,64	145,1056,160,136,114,424,110,83,204,64	61,44,56,342,54,63,51,65,52
BMGene00020	banmao0001_pilon_pilon_pilon_pilon	371340	381924	10585	-	1	1766	3381	14	3381	14	7204	13	210,205,137,137,847,216,215,214,83,157,181,110,113,556	210,205,137,137,847,216,215,214,83,157,181,110,113,556	59,51,55,60,54,57,59,58,3978,351,221,151,2050
BMGene00021	banmao0001_pilon_pilon_pilon_pilon	408384	457929	49546	+	1	26459	3720	15	3720	15	45826	14	23,30,124,105,219,135,160,304,1173,188,429,245,238,173,174	23,30,124,105,219,135,160,304,1173,188,429,245,238,173,174	449,451,13540,20624,7139,652,2114,76,59,73,76,75,72,426
BMGene00022	banmao0001_pilon_pilon_pilon_pilon	459266	461103	1838	+	1	1336	462	3	462	3	1376	2	79,248,135	79,248,135	1310,66
BMGene00023	banmao0001_pilon_pilon_pilon_pilon	461689	465182	3494	-	1	585	1350	9	1350	9	2144	8	109,145,94,99,366,53,311,100,73	109,145,94,99,366,53,311,100,73	75,67,1689,61,73,51,67,61
BMGene00024	banmao0001_pilon_pilon_pilon_pilon	470504	474851	4348	-	1	5321	1548	7	1548	7	2800	6	69,530,151,194,217,100,000	69,530,151,194,217,100,000	72,61,59,66,53,2489
BMGene00025	banmao0001_pilon_pilon_pilon_pilon	479288	482601	3314	-	1	4436	2649	12	2649	12	665	11	201,298,879,186,306,117,110,128,187,115,113,9	201,298,879,186,306,117,110,128,187,115,113,9	57,60,56,65,63,54,54,49,54,65,88
BMGene00026	banmao0001_pilon_pilon_pilon_pilon	490887	546703	55817	-	1	8285	4316	21	4316	21	51501	20	293,184,179,367,146,141,134,87,130,294,86,287,266,241,140,98,147,101,98,398,499	293,184,179,367,146,141,134,87,130,294,86,287,266,241,140,98,147,101,98,398,499	238,99,214,1173,854,886,44144,60,65,62,58,64,65,70,63,1317,841,153,1022,53
BMGene00027	banmao0001_pilon_pilon_pilon_pilon	548207	549537	1331	+	1	1503	1050	5	1050	5	281	4	28,254,591,172,5	28,254,591,172,5	101,54,55,71
BMGene00028	banmao0001_pilon_pilon_pilon_pilon	550438	551332	895	-	1	900	840	2	840	2	55	1	744,96	744,96	55
BMGene00029	banmao0001_pilon_pilon_pilon_pilon	552490	562531	10042	+	1	1157	1689	12	1689	12	8353	11	4,160,199,240,150,118,90,187,125,143,129,144	4,160,199,240,150,118,90,187,125,143,129,144	355,372,768,2004,423,60,4139,64,54,56,58
BMGene00030	banmao0001_pilon_pilon_pilon_pilon	568370	569583	1214	-	1	5838	606	3	606	3	608	2	247,280,79	247,280,79	74,534
BMGene00031	banmao0001_pilon_pilon_pilon_pilon	573637	574674	1038	-	1	4053	1038	1	1038	1	0	0	1038	1038	NULL
BMGene00032	banmao0001_pilon_pilon_pilon_pilon	600864	612446	11583	+	1	26189	2451	7	2451	7	9132	6	4,465,675,744,262,60,241	4,465,675,744,262,60,241	89,106,862,187,042,900,000
BMGene00033	banmao0001_pilon_pilon_pilon_pilon	614814	615609	796	-	1	2367	732	2	732	2	64	1	570,162	570,162	64
BMGene00034	banmao0001_pilon_pilon_pilon_pilon	616352	631120	14769	+	1	742	6792	13	6792	13	7977	12	51,344,732,178,642,500,000,000,000,000,000,000,000	51,344,732,178,642,500,000,000,000,000,000,000,000	298,209,367,896,193,140,189,5423,59,61,64,78
BMGene00035	banmao0001_pilon_pilon_pilon_pilon	631711	632643	933	-	1	590	708	4	708	4	225	3	120,237,321,30	120,237,321,30	65,71,89
BMGene00036	banmao0001_pilon_pilon_pilon_pilon	686506	689164	2659	+	1	53862	1335	6	1335	6	1324	5	85,47,284,228,181,510	85,47,284,228,181,510	153,504,391,178,98
BMGene00037	banmao0001_pilon_pilon_pilon_pilon	707121	708146	1026	-	1	17956	1026	1	1026	1	0	0	1026	1026	NULL
BMGene00038	banmao0001_pilon_pilon_pilon_pilon	748892	751903	3012	-	1	40745	2139	7	2139	7	873	6	128,163,191,123,1085,399,50	128,163,191,123,1085,399,50	76,64,61,533,72,67
BMGene00039	banmao0001_pilon_pilon_pilon_pilon	752622	755756	3135	+	1	718	1530	7	1530	7	1605	6	72,285,195,303,81,551,43	72,285,195,303,81,551,43	68,146,61,995,266,69
BMGene00040	banmao0001_pilon_pilon_pilon_pilon	766482	767013	532	+	1	10725	465	2	465	2	67	1	156,309	156,309	67
BMGene00041	banmao0001_pilon_pilon_pilon_pilon	767276	768539	1264	-	1	262	1200	2	1200	2	64	1	1127,73	1127,73	64
BMGene00042	banmao0001_pilon_pilon_pilon_pilon	769464	787727	18264	-	1	924	5427	21	5427	21	12837	20	225,75,819,151,310,254,241,447,241,451,584,134,184,329,267,59,151,168,148,127,62	225,75,819,151,310,254,241,447,241,451,584,134,184,329,267,59,151,168,148,127,62	57,57,1338,63,98,65,66,70,124,798,2100,402,57,61,694,72,61,3072,3533,49
BMGene00043	banmao0001_pilon_pilon_pilon_pilon	793574	799394	5821	-	1	5846	2958	10	2958	10	2863	9	114,68,732,69,72,114,286,114,127,1262	114,68,732,69,72,114,286,114,127,1262	60,1114,214,334,143,59,76,800,63
BMGene00044	banmao0001_pilon_pilon_pilon_pilon	809922	810422	501	+	1	10527	501	1	501	1	0	0	501	501	NULL
BMGene00045	banmao0001_pilon_pilon_pilon_pilon	810684	815569	4886	-	1	261	3996	17	3996	17	890	16	430,217,178,171,200,311,173,189,314,272,202,224,340,230,168,284,93	430,217,178,171,200,311,173,189,314,272,202,224,340,230,168,284,93	70,53,54,59,58,51,54,57,53,56,49,53,59,57,59,48
BMGene00046	banmao0001_pilon_pilon_pilon_pilon	817224	860612	43389	+	1	1654	3402	12	3402	12	39987	11	1,031,481,196,451,410,000,000,000,000,000,000,000	1,031,481,196,451,410,000,000,000,000,000,000,000	10087,6846,11496,768,7808,1442,1067,64,83,82,244
BMGene00047	banmao0001_pilon_pilon_pilon_pilon	862140	864014	1875	+	1	1527	1332	3	1332	3	543	2	177,205,950	177,205,950	69,474
BMGene00048	banmao0001_pilon_pilon_pilon_pilon	873001	875165	2165	-	1	8986	723	3	723	3	1442	2	388,302,33	388,302,33	1,208,234
BMGene00049	banmao0001_pilon_pilon_pilon_pilon	927628	935175	7548	+	1	52462	557	3	557	3	6991	2	373,122,62	373,122,62	1,086,883
BMGene00050	banmao0001_pilon_pilon_pilon_pilon	994821	1020457	25637	+	1	59645	4455	20	4455	20	21182	19	30,306,161,47,149,162,57,70,76,216,289,184,152,358,470,225,156,314,639,394	30,306,161,47,149,162,57,70,76,216,289,184,152,358,470,225,156,314,639,394	3209,228,1503,4844,6219,1467,1111,67,50,86,64,82,66,77,1883,52,56,56,62
BMGene00051	banmao0001_pilon_pilon_pilon_pilon	1020669	1021588	920	-	1	211	690	5	690	5	230	4	54,166,240,118,112	54,166,240,118,112	59,59,57,55
BMGene00052	banmao0001_pilon_pilon_pilon_pilon	1024177	1031300	7124	-	1	2588	1182	7	1182	7	5942	6	269,172,153,335,162,81,10	269,172,153,335,162,81,10	210,283,66,3737,66,1580
BMGene00053	banmao0001_pilon_pilon_pilon_pilon	1035971	1037366	1396	+	1	4670	1329	2	1329	2	67	1	577,752	577,752	67
BMGene00054	banmao0001_pilon_pilon_pilon_pilon	1037897	1041588	3692	+	1	530	2409	7	2409	7	1283	6	301,821,581,291,317,000,000	301,821,581,291,317,000,000	60,63,1007,50,50,53
BMGene00055	banmao0001_pilon_pilon_pilon_pilon	1042117	1044152	2036	-	1	528	1638	8	1638	8	398	7	117,284,265,312,165,000,000,000	117,284,265,312,165,000,000,000	56,43,65,60,56,64,54
BMGene00056	banmao0001_pilon_pilon_pilon_pilon	1052538	1053933	1396	+	1	8385	1341	2	1341	2	55	1	535,806	535,806	55
BMGene00057	banmao0001_pilon_pilon_pilon_pilon	1054187	1055877	1691	+	1	253	1161	4	1161	4	530	3	85,235,611,230	85,235,611,230	164,303,63
BMGene00058	banmao0001_pilon_pilon_pilon_pilon	1056608	1057770	1163	+	1	730	669	5	669	5	494	4	20,343,78,182,46	20,343,78,182,46	65,64,57,308
BMGene00059	banmao0001_pilon_pilon_pilon_pilon	1060516	1074047	13532	-	1	2745	3330	17	3330	17	10202	16	357,102,302,232,188,504,189,153,204,333,203,69,151,234,41,35,33	357,102,302,232,188,504,189,153,204,333,203,69,151,234,41,35,33	63,56,60,56,61,72,66,61,57,61,62,86,213,8885,152,191
BMGene00060	banmao0001_pilon_pilon_pilon_pilon	1074897	1075375	479	-	1	849	357	3	357	3	122	2	192,157,8	192,157,8	55,67
BMGene00061	banmao0001_pilon_pilon_pilon_pilon	1075918	1079445	3528	+	1	542	2331	13	2331	13	1197	12	24,186,106,88,30,140,133,176,119,279,693,236,121	24,186,106,88,30,140,133,176,119,279,693,236,121	170,63,69,329,57,98,56,56,64,124,57,54
BMGene00062	banmao0001_pilon_pilon_pilon_pilon	1079876	1083072	3197	-	1	430	2079	10	2079	10	1118	9	146,364,504,357,105,165,152,111,75,100	146,364,504,357,105,165,152,111,75,100	54,60,60,56,103,55,504,163,63
BMGene00063	banmao0001_pilon_pilon_pilon_pilon	1084697	1086476	1780	+	1	1624	1380	8	1380	8	400	7	95,201,157,131,109,400,000,000	95,201,157,131,109,400,000,000	71,56,47,62,52,61,51
BMGene00064	banmao0001_pilon_pilon_pilon_pilon	1090120	1092553	2434	+	1	3643	2256	4	2256	4	178	3	139,827,303,987	139,827,303,987	73,52,53
BMGene00065	banmao0001_pilon_pilon_pilon_pilon	1092989	1095506	2518	-	1	435	2364	4	2364	4	154	3	1,569,330,336,129	1,569,330,336,129	53,47,54
BMGene00066	banmao0001_pilon_pilon_pilon_pilon	1096407	1102210	5804	+	1	900	2532	14	2532	14	3272	13	5,501,364,81,109,54,101,145,150,221,59,97,507,138	5,501,364,81,109,54,101,145,150,221,59,97,507,138	64,54,51,55,316,190,63,193,160,1961,54,52,59
BMGene00067	banmao0001_pilon_pilon_pilon_pilon	1102686	1104885	2200	+	1	475	1128	4	1128	4	1072	3	90,642,274,122	90,642,274,122	67,907,98
BMGene00068	banmao0001_pilon_pilon_pilon_pilon	1105820	1110023	4204	-	1	934	3183	2	3183	2	1021	1	11,572,026	11,572,026	1021
BMGene00069	banmao0001_pilon_pilon_pilon_pilon	1111031	1111789	759	+	1	1007	564	4	564	4	195	3	47,118,236,163	47,118,236,163	68,68,59
BMGene00070	banmao0001_pilon_pilon_pilon_pilon	1113055	1117626	4572	-	1	1265	3153	9	3153	9	1419	8	864,170,185,135,347,000,000,000,000	864,170,185,135,347,000,000,000,000	1001,66,66,56,57,52,63,58
BMGene00071	banmao0001_pilon_pilon_pilon_pilon	1119141	1120882	1742	+	1	1514	1452	6	1452	6	290	5	121,610,124,201,328,68	121,610,124,201,328,68	57,62,56,58,57
BMGene00072	banmao0001_pilon_pilon_pilon_pilon	1121195	1121748	554	-	1	312	372	4	372	4	182	3	30,206,82,54	30,206,82,54	61,66,55
BMGene00073	banmao0001_pilon_pilon_pilon_pilon	1127260	1129636	2377	-	1	5511	1551	7	1551	7	826	6	183,344,265,142,155,000,000	183,344,265,142,155,000,000	58,59,537,57,60,55
BMGene00074	banmao0001_pilon_pilon_pilon_pilon	1130176	1131085	910	+	1	539	741	3	741	3	169	2	28,245,468	28,245,468	98,71
BMGene00075	banmao0001_pilon_pilon_pilon_pilon	1131809	1142526	10718	+	1	723	7017	23	7017	23	3701	22	834,134,221,360,272,000,000,000,000,000,000,000,000,000,000,000,000,000,000,000,000,000,000	834,134,221,360,272,000,000,000,000,000,000,000,000,000,000,000,000,000,000,000,000,000,000	107,58,51,69,1600,54,83,62,59,59,58,55,65,52,57,60,54,56,59,61,867,55
BMGene00076	banmao0001_pilon_pilon_pilon_pilon	1143744	1159872	16129	+	1	1217	1131	6	1131	6	14998	5	72,196,170,342,144,200	72,196,170,342,144,200	14745,71,57,62,63
BMGene00077	banmao0001_pilon_pilon_pilon_pilon	1161589	1165157	3569	+	1	1716	2772	8	2772	8	797	7	44,238,217,192,548,800,000,000	44,238,217,192,548,800,000,000	185,307,75,53,56,62,59
BMGene00078	banmao0001_pilon_pilon_pilon_pilon	1169647	1172450	2804	-	1	4489	1545	8	1545	8	1259	7	319,271,72,364,83,191,204,41	319,271,72,364,83,191,204,41	234,67,82,67,116,70,623
BMGene00079	banmao0001_pilon_pilon_pilon_pilon	1173696	1175913	2218	+	1	1245	1914	6	1914	6	304	5	87,292,874,92,347,222	87,292,874,92,347,222	65,64,57,58,60
BMGene00080	banmao0001_pilon_pilon_pilon_pilon	1176536	1180116	3581	-	1	622	1086	7	1086	7	2495	6	92,63,271,132,275,41,212	92,63,271,132,275,41,212	132,649,183,64,184,1283
BMGene00081	banmao0001_pilon_pilon_pilon_pilon	1181130	1183101	1972	+	1	1013	1428	8	1428	8	544	7	109,36,80,213,228,453,229,80	109,36,80,213,228,453,229,80	159,81,60,61,60,62,61
BMGene00082	banmao0001_pilon_pilon_pilon_pilon	1184117	1185313	1197	-	1	1015	915	6	915	6	282	5	195,138,104,219,206,53	195,138,104,219,206,53	56,55,56,55,60
BMGene00083	banmao0001_pilon_pilon_pilon_pilon	1186200	1187985	1786	+	1	886	1389	8	1389	8	397	7	78,133,123,230,242,200,000,000	78,133,123,230,242,200,000,000	57,64,52,54,56,56,58
BMGene00084	banmao0001_pilon_pilon_pilon_pilon	1189079	1190273	1195	-	1	1093	570	2	570	2	625	1	385,185	385,185	625
BMGene00085	banmao0001_pilon_pilon_pilon_pilon	1193373	1194287	915	-	1	3099	441	4	441	4	474	3	157,114,134,36	157,114,134,36	56,352,66
BMGene00086	banmao0001_pilon_pilon_pilon_pilon	1195530	1198783	3254	+	1	1242	1254	7	1254	7	2000	6	24,138,210,231,307,100,000	24,138,210,231,307,100,000	714,911,72,168,61,74
BMGene00087	banmao0001_pilon_pilon_pilon_pilon	1201115	1207231	6117	+	1	2331	2142	4	2142	4	3975	3	571,381,611,786	571,381,611,786	713,428,476
BMGene00088	banmao0001_pilon_pilon_pilon_pilon	1208600	1234791	26192	+	1	1368	11496	25	11496	25	14696	24	1447,67,114,91,171,130,145,106,172,116,148,79,275,196,134,279,156,427,210,764,295,290,3860,162,1662	1447,67,114,91,171,130,145,106,172,116,148,79,275,196,134,279,156,427,210,764,295,290,3860,162,1662	1814,271,62,65,63,69,55,58,781,66,5533,61,212,54,132,336,64,89,68,67,58,66,1808,2844
BMGene00089	banmao0001_pilon_pilon_pilon_pilon	1237422	1242146	4725	-	1	2630	1779	7	1779	7	2946	6	555,342,215,123,433,77,34	555,342,215,123,433,77,34	60,80,60,52,1465,1229
BMGene00090	banmao0001_pilon_pilon_pilon_pilon	1244262	1247866	3605	-	1	2115	2991	9	2991	9	614	8	144,582,1105,434,299,69,154,136,68	144,582,1105,434,299,69,154,136,68	67,171,58,64,63,68,58,65
BMGene00091	banmao0001_pilon_pilon_pilon_pilon	1248300	1253771	5472	+	1	433	2037	11	2037	11	3435	10	51,53,151,164,237,60,286,144,475,198,218	51,53,151,164,237,60,286,144,475,198,218	495,79,68,63,275,342,81,112,1864,56
BMGene00092	banmao0001_pilon_pilon_pilon_pilon	1254479	1255026	548	-	1	707	435	3	435	3	113	2	129,207,99	129,207,99	58,55
BMGene00093	banmao0001_pilon_pilon_pilon_pilon	1255517	1256920	1404	-	1	490	1188	3	1188	3	216	2	233,795,160	233,795,160	67,149
BMGene00094	banmao0001_pilon_pilon_pilon_pilon	1257621	1259490	1870	-	1	700	1416	4	1416	4	454	3	587,317,482,30	587,317,482,30	329,64,61
BMGene00095	banmao0001_pilon_pilon_pilon_pilon	1260799	1261836	1038	-	1	1308	873	3	873	3	165	2	393,458,22	393,458,22	51,114
BMGene00096	banmao0001_pilon_pilon_pilon_pilon	1262082	1264295	2214	+	1	245	1959	6	1959	6	255	5	32,582,434,220,535,100	32,582,434,220,535,100	50,56,53,48,48
BMGene00097	banmao0001_pilon_pilon_pilon_pilon	1265454	1271527	6074	-	1	1158	4011	14	4011	14	2063	13	32,134,257,384,399,234,168,388,154,96,225,1310,119,111	32,134,257,384,399,234,168,388,154,96,225,1310,119,111	541,54,60,59,60,53,53,50,51,58,912,55,57
BMGene00098	banmao0001_pilon_pilon_pilon_pilon	1271755	1272613	859	-	1	227	684	4	684	4	175	3	156,254,251,23	156,254,251,23	56,55,64
BMGene00099	banmao0001_pilon_pilon_pilon_pilon	1277493	1278231	739	+	1	4879	690	2	690	2	49	1	486,204	486,204	49
BMGene00100	banmao0001_pilon_pilon_pilon_pilon	1288236	1291149	2914	-	1	10004	2241	3	2241	3	673	2	2092,119,30	2092,119,30	123,550
BMGene00101	banmao0001_pilon_pilon_pilon_pilon	1292752	1294403	1652	+	1	1602	1125	8	1125	8	527	7	90,85,398,89,192,78,155,38	90,85,398,89,192,78,155,38	52,62,53,53,54,204,49
BMGene00102	banmao0001_pilon_pilon_pilon_pilon	1294427	1297240	2814	-	1	23	2247	8	2247	8	567	7	153,316,92,128,210,924,175,249	153,316,92,128,210,924,175,249	54,62,72,76,56,180,67
BMGene00103	banmao0001_pilon_pilon_pilon_pilon	1298676	1319639	20964	+	1	1435	9810	17	9810	17	11154	16	3468,1306,396,276,213,157,647,845,194,73,133,390,629,217,179,223,464	3468,1306,396,276,213,157,647,845,194,73,133,390,629,217,179,223,464	50,73,91,780,68,78,70,1553,1928,5819,70,108,253,68,76,69
BMGene00104	banmao0001_pilon_pilon_pilon_pilon	1329630	1338184	8555	-	1	9990	3153	16	3153	16	5402	15	96,108,157,292,234,324,135,407,253,141,462,103,80,190,28,143	96,108,157,292,234,324,135,407,253,141,462,103,80,190,28,143	426,58,54,926,55,74,61,58,75,595,62,72,2754,45,87
BMGene00105	banmao0001_pilon_pilon_pilon_pilon	1338678	1341365	2688	-	1	493	471	5	471	5	2217	4	45,138,109,176,3	45,138,109,176,3	1655,274,222,66
BMGene00106	banmao0001_pilon_pilon_pilon_pilon	1344622	1350198	5577	+	1	3256	1617	9	1617	9	3960	8	318,198,166,134,319,90,130,142,120	318,198,166,134,319,90,130,142,120	451,71,109,68,62,59,69,3071
BMGene00107	banmao0001_pilon_pilon_pilon_pilon	1351351	1355895	4545	+	1	1152	3825	7	3825	7	720	6	1,344,844,639,191,360,000,000	1,344,844,639,191,360,000,000	65,435,50,53,52,65
BMGene00108	banmao0001_pilon_pilon_pilon_pilon	1360871	1368464	7594	-	1	4975	354	3	354	3	7240	2	144,158,52	144,158,52	7169,71
BMGene00109	banmao0001_pilon_pilon_pilon_pilon	1387844	1389052	1209	+	1	19379	1209	1	1209	1	0	0	1209	1209	NULL
BMGene00110	banmao0001_pilon_pilon_pilon_pilon	1414867	1424355	9489	+	1	25814	495	2	495	2	8994	1	355,140	355,140	8994
BMGene00111	banmao0001_pilon_pilon_pilon_pilon	1429007	1431650	2644	-	1	4651	1245	4	1245	4	1399	3	491,32,710,12	491,32,710,12	62,1268,69
BMGene00112	banmao0001_pilon_pilon_pilon_pilon	1433252	1438097	4846	-	1	1601	1008	4	1008	4	3838	3	162,573,261,12	162,573,261,12	1859,1920,59
BMGene00113	banmao0001_pilon_pilon_pilon_pilon	1439327	1439947	621	-	1	1229	570	2	570	2	51	1	558,12	558,12	51
BMGene00114	banmao0001_pilon_pilon_pilon_pilon	1441571	1443882	2312	-	1	1623	1188	3	1188	3	1124	2	635,541,12	635,541,12	1046,78
BMGene00115	banmao0001_pilon_pilon_pilon_pilon	1444751	1445263	513	+	1	868	420	2	420	2	93	1	12,408	12,408	93
BMGene00116	banmao0001_pilon_pilon_pilon_pilon	1446206	1446950	745	-	1	942	669	2	669	2	76	1	657,12	657,12	76
BMGene00117	banmao0001_pilon_pilon_pilon_pilon	1449982	1454753	4772	-	1	3031	588	3	588	3	4184	2	431,95,62	431,95,62	894,095
BMGene00118	banmao0001_pilon_pilon_pilon_pilon	1472005	1472492	488	-	1	17251	411	2	411	2	77	1	292,119	292,119	77
BMGene00119	banmao0001_pilon_pilon_pilon_pilon	1485585	1504023	18439	+	1	13092	1680	12	1680	12	16759	11	51,276,159,148,127,250,103,54,42,283,92,95	51,276,159,148,127,250,103,54,42,283,92,95	1681,1187,1746,9714,66,210,147,159,1720,63,66
BMGene00120	banmao0001_pilon_pilon_pilon_pilon	1506565	1561626	55062	-	1	2541	3492	13	3492	13	51570	12	186,154,172,240,243,143,197,1119,87,146,172,506,127	186,154,172,240,243,143,197,1119,87,146,172,506,127	484,2779,908,238,65,244,13303,32795,100,65,150,439
BMGene00121	banmao0001_pilon_pilon_pilon_pilon	1562023	1574126	12104	-	1	396	6963	23	6963	23	5141	22	78,249,202,167,541,185,196,210,173,534,283,1307,139,157,874,137,316,86,279,273,295,248,34	78,249,202,167,541,185,196,210,173,534,283,1307,139,157,874,137,316,86,279,273,295,248,34	88,67,57,3362,50,54,54,54,52,62,422,56,76,59,53,52,51,59,239,55,55,64
BMGene00122	banmao0001_pilon_pilon_pilon_pilon	1575516	1576052	537	+	1	1389	537	1	537	1	0	0	537	537	NULL
BMGene00123	banmao0001_pilon_pilon_pilon_pilon	1576101	1576742	642	-	1	48	642	1	642	1	0	0	642	642	NULL
BMGene00124	banmao0001_pilon_pilon_pilon_pilon	1577603	1578837	1235	+	1	860	1068	4	1068	4	167	3	280,492,143,153	280,492,143,153	53,53,61
BMGene00125	banmao0001_pilon_pilon_pilon_pilon	1579836	1580646	811	+	1	998	630	4	630	4	181	3	25,269,156,180	25,269,156,180	65,62,54
BMGene00126	banmao0001_pilon_pilon_pilon_pilon	1682880	1684741	1862	+	1	102233	1470	5	1470	5	392	4	219,442,211,505,93	219,442,211,505,93	223,61,66,42
BMGene00127	banmao0001_pilon_pilon_pilon_pilon	1685363	1686039	677	+	1	621	399	3	399	3	278	2	75,166,158	75,166,158	61,217
BMGene00128	banmao0001_pilon_pilon_pilon_pilon	1686145	1692816	6672	-	1	105	2346	10	2346	10	4326	9	549,200,169,150,325,145,369,102,261,76	549,200,169,150,325,145,369,102,261,76	360,1927,201,59,78,57,236,578,830
BMGene00129	banmao0001_pilon_pilon_pilon_pilon	1743938	1747665	3728	+	1	51121	1911	7	1911	7	1817	6	123,229,169,165,521,000,000	123,229,169,165,521,000,000	870,95,424,215,57,156
BMGene00130	banmao0001_pilon_pilon_pilon_pilon	1748371	1750593	2223	-	1	705	1482	5	1482	5	741	4	278,394,134,211,465	278,394,134,211,465	183,293,195,70
BMGene00131	banmao0001_pilon_pilon_pilon_pilon	1751286	1759524	8239	+	1	692	4743	18	4743	18	3496	17	17,221,274,381,169,245,98,41,622,971,219,183,327,54,445,99,227,150	17,221,274,381,169,245,98,41,622,971,219,183,327,54,445,99,227,150	150,58,702,79,66,62,82,105,178,58,67,57,64,1246,157,307,58
BMGene00132	banmao0001_pilon_pilon_pilon_pilon	1759743	1764564	4822	-	1	218	2040	11	2040	11	2782	10	117,121,343,196,317,169,117,291,147,148,74	117,121,343,196,317,169,117,291,147,148,74	57,60,52,60,369,61,158,1467,418,80
BMGene00133	banmao0001_pilon_pilon_pilon_pilon	1767015	1769957	2943	+	1	2450	2115	6	2115	6	828	5	480,537,211,168,498,000	480,537,211,168,498,000	54,53,396,266,59
BMGene00134	banmao0001_pilon_pilon_pilon_pilon	1772149	1776720	4572	-	1	2191	1089	4	1089	4	3483	3	560,210,141,178	560,210,141,178	53,50,3380
BMGene00135	banmao0001_pilon_pilon_pilon_pilon	1780996	1784059	3064	+	1	4275	1434	3	1434	3	1630	2	289,1104,41	289,1104,41	852,778
BMGene00136	banmao0001_pilon_pilon_pilon_pilon	1802416	1807397	4982	-	1	18356	1179	7	1179	7	3803	6	219,179,145,155,227,88,166	219,179,145,155,227,88,166	55,2101,1392,57,57,141
BMGene00137	banmao0001_pilon_pilon_pilon_pilon	1808917	1812568	3652	+	1	1519	1251	7	1251	7	2401	6	180,247,65,134,163,277,185	180,247,65,134,163,277,185	211,686,145,1008,61,290
BMGene00138	banmao0001_pilon_pilon_pilon_pilon	1813965	1814768	804	+	1	1396	690	3	690	3	114	2	208,215,267	208,215,267	58,56
BMGene00139	banmao0001_pilon_pilon_pilon_pilon	1820379	1830448	10070	+	1	5610	5052	18	5052	18	5018	17	117,510,390,151,374,235,459,255,204,208,159,294,64,894,200,312,82,144	117,510,390,151,374,235,459,255,204,208,159,294,64,894,200,312,82,144	63,63,62,65,58,60,67,3816,191,60,53,62,175,56,53,58,56
BMGene00140	banmao0001_pilon_pilon_pilon_pilon	1830836	1834037	3202	-	1	387	2616	10	2616	10	586	9	96,79,99,180,185,462,127,248,499,641	96,79,99,180,185,462,127,248,499,641	55,101,55,55,58,59,89,59,55
BMGene00141	banmao0001_pilon_pilon_pilon_pilon	1835260	1846315	11056	-	1	1222	5895	24	5895	24	5161	23	234,104,146,188,251,184,160,82,163,343,370,143,760,149,1093,73,255,281,381,123,145,88,156,23	234,104,146,188,251,184,160,82,163,343,370,143,760,149,1093,73,255,281,381,123,145,88,156,23	63,277,53,93,74,54,61,53,78,206,85,1221,55,189,1928,49,57,58,182,73,56,141,55
BMGene00142	banmao0001_pilon_pilon_pilon_pilon	1846962	1854570	7609	+	1	646	1707	8	1707	8	5902	7	83,572,129,168,164,49,128,414	83,572,129,168,164,49,128,414	64,397,53,54,54,5226,54
BMGene00143	banmao0001_pilon_pilon_pilon_pilon	1855834	1861540	5707	-	1	1263	2796	12	2796	12	2911	11	408,168,185,210,183,133,482,175,250,395,174,33	408,168,185,210,183,133,482,175,250,395,174,33	64,58,83,63,66,58,1925,59,54,54,427
BMGene00144	banmao0001_pilon_pilon_pilon_pilon	1866919	1870437	3519	+	1	5378	855	4	855	4	2664	3	84,211,303,257	84,211,303,257	2,270,272,122
BMGene00145	banmao0001_pilon_pilon_pilon_pilon	1871838	1878218	6381	-	1	1400	2400	12	2400	12	3981	11	402,105,138,268,342,97,141,278,213,98,58,260	402,105,138,268,342,97,141,278,213,98,58,260	62,62,64,62,228,67,2376,534,80,327,119
BMGene00146	banmao0001_pilon_pilon_pilon_pilon	1880986	1895144	14159	-	1	2767	1047	9	1047	9	13112	8	145,143,89,178,50,155,122,151,14	145,143,89,178,50,155,122,151,14	73,150,66,124,73,65,2717,9844
BMGene00147	banmao0001_pilon_pilon_pilon_pilon	1900746	1909081	8336	-	1	5601	2676	10	2676	10	5660	9	194,234,807,150,129,81,161,592,253,75	194,234,807,150,129,81,161,592,253,75	53,55,53,59,280,76,425,2179,2480
BMGene00148	banmao0001_pilon_pilon_pilon_pilon	1909670	1921724	12055	-	1	588	7617	26	7617	26	4438	25	209,142,122,333,201,174,181,204,106,464,1150,1252,156,527,133,10,609,225,171,208,137,216,261,210,96,120	209,142,122,333,201,174,181,204,106,464,1150,1252,156,527,133,10,609,225,171,208,137,216,261,210,96,120	61,70,65,557,81,74,67,94,64,113,72,71,80,68,70,60,62,2288,58,68,61,55,55,71,53
BMGene00149	banmao0001_pilon_pilon_pilon_pilon	1921971	1929044	7074	-	1	246	4053	20	4053	20	3021	19	143,290,77,146,171,98,179,205,41,161,100,116,223,216,249,249,797,254,172,166	143,290,77,146,171,98,179,205,41,161,100,116,223,216,249,249,797,254,172,166	64,57,354,51,121,54,52,1122,320,58,59,55,60,120,91,54,76,190,63
BMGene00150	banmao0001_pilon_pilon_pilon_pilon	1930445	1931666	1222	+	1	1400	1113	3	1113	3	109	2	201,430,482	201,430,482	55,54
BMGene00151	banmao0001_pilon_pilon_pilon_pilon	1931708	1932612	905	-	1	41	849	2	849	2	56	1	140,709	140,709	56
BMGene00152	banmao0001_pilon_pilon_pilon_pilon	1933018	1936124	3107	-	1	405	768	3	768	3	2339	2	118,496,154	118,496,154	7,261,613
BMGene00153	banmao0001_pilon_pilon_pilon_pilon	1937386	1960341	22956	+	1	1261	5517	21	5517	21	17439	20	91,477,1110,51,166,55,560,250,180,369,114,211,178,124,390,290,154,204,311,154,78	91,477,1110,51,166,55,560,250,180,369,114,211,178,124,390,290,154,204,311,154,78	10543,65,57,1368,1357,602,56,394,116,73,67,57,286,1331,57,95,114,238,482,81
BMGene00154	banmao0001_pilon_pilon_pilon_pilon	1960963	1977643	16681	+	1	621	2607	16	2607	16	14074	15	46,116,480,28,141,168,87,309,87,103,428,44,150,186,165,69	46,116,480,28,141,168,87,309,87,103,428,44,150,186,165,69	507,65,773,388,65,64,2953,64,7267,47,406,54,563,460,398
BMGene00155	banmao0001_pilon_pilon_pilon_pilon	1979054	1981032	1979	-	1	1410	1311	10	1311	10	668	9	99,75,148,102,322,213,115,144,67,26	99,75,148,102,322,213,115,144,67,26	141,90,58,52,100,57,55,55,60
BMGene00156	banmao0001_pilon_pilon_pilon_pilon	1982475	1984202	1728	+	1	1442	1260	8	1260	8	468	7	27,298,102,164,125,200,000,000	27,298,102,164,125,200,000,000	65,57,130,54,51,55,56
BMGene00157	banmao0001_pilon_pilon_pilon_pilon	1984448	1987214	2767	-	1	245	1500	7	1500	7	1267	6	179,106,313,91,134,64,613	179,106,313,91,134,64,613	441,55,57,50,50,614
BMGene00158	banmao0001_pilon_pilon_pilon_pilon	1988009	1991718	3710	-	1	794	1440	8	1440	8	2270	7	258,260,241,221,118,142,59,141	258,260,241,221,118,142,59,141	59,945,415,60,59,673,59
BMGene00159	banmao0001_pilon_pilon_pilon_pilon	2002054	2004165	2112	+	1	10335	1197	6	1197	6	915	5	54,362,137,119,338,100	54,362,137,119,338,100	60,64,407,319,65
BMGene00160	banmao0001_pilon_pilon_pilon_pilon	2010832	2013436	2605	+	1	6666	966	5	966	5	1639	4	97,299,46,325,199	97,299,46,325,199	61,1443,60,75
BMGene00161	banmao0001_pilon_pilon_pilon_pilon	2026693	2051501	24809	+	1	13256	1197	6	1197	6	23612	5	136,346,205,69,217,224	136,346,205,69,217,224	783,988,176,891,188,000
BMGene00162	banmao0001_pilon_pilon_pilon_pilon	2053815	2065156	11342	+	1	2313	3285	13	3285	13	8057	12	53,155,154,224,173,297,85,339,321,551,97,444,392	53,155,154,224,173,297,85,339,321,551,97,444,392	3357,100,75,1814,59,62,104,66,1950,59,345,66
BMGene00163	banmao0001_pilon_pilon_pilon_pilon	2066809	2069314	2506	+	1	1652	1620	7	1620	7	886	6	66,42,33,699,216,170,394	66,42,33,699,216,170,394	64,58,151,61,133,419
BMGene00164	banmao0001_pilon_pilon_pilon_pilon	2069646	2082867	13222	+	1	331	5163	19	5163	19	8059	18	86,148,501,102,297,106,336,240,109,128,134,145,333,658,167,71,1330,146,126	86,148,501,102,297,106,336,240,109,128,134,145,333,658,167,71,1330,146,126	868,1620,95,59,63,85,201,2691,57,54,50,58,56,95,775,145,1030,57
BMGene00165	banmao0001_pilon_pilon_pilon_pilon	2084826	2092436	7611	+	1	1958	3147	6	3147	6	4464	5	1,971,832,748,911,270,000	1,971,832,748,911,270,000	530,53,3747,61,73
BMGene00166	banmao0001_pilon_pilon_pilon_pilon	2093303	2106085	12783	+	1	866	4335	19	4335	19	8448	18	29,184,341,181,361,320,76,174,157,199,159,182,913,171,214,152,201,165,156	29,184,341,181,361,320,76,174,157,199,159,182,913,171,214,152,201,165,156	2367,60,59,55,64,57,44,56,2961,1929,55,55,54,56,418,49,59,50
BMGene00167	banmao0001_pilon_pilon_pilon_pilon	2106549	2112787	6239	-	1	463	2730	12	2730	12	3509	11	45,212,149,206,1042,93,171,189,176,205,158,84	45,212,149,206,1042,93,171,189,176,205,158,84	66,61,61,592,1946,396,56,131,60,78,62
BMGene00168	banmao0001_pilon_pilon_pilon_pilon	2114265	2116753	2489	+	1	1477	1785	7	1785	7	704	6	6,203,876,248,75,197,180	6,203,876,248,75,197,180	361,73,68,82,58,62
BMGene00169	banmao0001_pilon_pilon_pilon_pilon	2117131	2122528	5398	-	1	377	2580	8	2580	8	2818	7	192,277,284,121,50,248,648,760	192,277,284,121,50,248,648,760	62,1159,102,1237,69,59,130
BMGene00170	banmao0001_pilon_pilon_pilon_pilon	2124736	2126412	1677	+	1	2207	729	5	729	5	948	4	71,110,230,139,179	71,110,230,139,179	78,740,57,73
BMGene00171	banmao0001_pilon_pilon_pilon_pilon	2128938	2130443	1506	-	1	2525	711	6	711	6	795	5	176,139,227,122,31,16	176,139,227,122,31,16	63,62,53,65,552
BMGene00172	banmao0001_pilon_pilon_pilon_pilon	2131048	2148343	17296	+	1	604	3507	15	3507	15	13789	14	96,182,584,153,491,76,325,516,7,129,430,80,222,106,110	96,182,584,153,491,76,325,516,7,129,430,80,222,106,110	71,64,55,7323,3353,76,54,53,587,55,1931,60,54,53
BMGene00173	banmao0001_pilon_pilon_pilon_pilon	2148843	2149397	555	-	1	499	555	1	555	1	0	0	555	555	NULL
BMGene00174	banmao0001_pilon_pilon_pilon_pilon	2154002	2158925	4924	-	1	4604	2799	9	2799	9	2125	8	198,212,311,672,379,000,000,000,000	198,212,311,672,379,000,000,000,000	63,55,56,151,57,1616,66,61
BMGene00175	banmao0001_pilon_pilon_pilon_pilon	2161077	2165536	4460	+	1	2151	1695	7	1695	7	2765	6	9,127,279,506,486,150,000	9,127,279,506,486,150,000	1556,527,358,155,53,116
BMGene00176	banmao0001_pilon_pilon_pilon_pilon	2179527	2193890	14364	+	1	13990	582	2	582	2	13782	1	73,509	73,509	13782
BMGene00177	banmao0001_pilon_pilon_pilon_pilon	2271320	2274945	3626	-	1	77429	585	6	585	6	3041	5	183,149,53,76,74,50	183,149,53,76,74,50	239,581,60,92,2069
BMGene00178	banmao0001_pilon_pilon_pilon_pilon	2277389	2279960	2572	+	1	2443	1671	7	1671	7	901	6	383,277,327,117,114,000,000	383,277,327,117,114,000,000	154,61,54,54,523,55
BMGene00179	banmao0001_pilon_pilon_pilon_pilon	2280157	2282462	2306	-	1	196	1092	7	1092	7	1214	6	51,193,232,150,101,100,000	51,193,232,150,101,100,000	86,88,64,64,433,479
BMGene00180	banmao0001_pilon_pilon_pilon_pilon	2283556	2285131	1576	+	1	1093	1518	2	1518	2	58	1	691,449	691,449	58
BMGene00181	banmao0001_pilon_pilon_pilon_pilon	2285747	2286205	459	-	1	615	459	1	459	1	0	0	459	459	NULL
BMGene00182	banmao0001_pilon_pilon_pilon_pilon	2287064	2303712	16649	+	1	858	5646	19	5646	19	11003	18	30,119,760,298,179,134,1410,268,344,208,290,379,75,318,210,255,80,194,95	30,119,760,298,179,134,1410,268,344,208,290,379,75,318,210,255,80,194,95	664,61,56,59,5745,1822,334,925,57,52,572,60,276,59,54,85,58,64
BMGene00183	banmao0001_pilon_pilon_pilon_pilon	2303982	2305795	1814	+	1	269	1497	5	1497	5	317	4	177,580,320,207,213	177,580,320,207,213	60,115,63,79
BMGene00184	banmao0001_pilon_pilon_pilon_pilon	2306003	2310694	4692	-	1	207	2973	11	2973	11	1719	10	193,305,691,125,54,166,130,124,993,149,43	193,305,691,125,54,166,130,124,993,149,43	52,58,176,51,1100,52,51,58,51,70
BMGene00185	banmao0001_pilon_pilon_pilon_pilon	2312348	2320028	7681	-	1	1653	3957	15	3957	15	3724	14	193,305,993,147,68,124,172,82,409,149,223,232,705,112,43	193,305,993,147,68,124,172,82,409,149,223,232,705,112,43	52,58,51,1610,98,254,67,70,51,1144,58,54,87,70
BMGene00186	banmao0001_pilon_pilon_pilon_pilon	2320888	2322773	1886	-	1	859	1014	6	1014	6	872	5	193,119,318,189,149,46	193,119,318,189,149,46	234,218,280,71,69
BMGene00187	banmao0001_pilon_pilon_pilon_pilon	2324200	2326084	1885	-	1	1426	1029	6	1029	6	856	5	178,130,124,408,149,40	178,130,124,408,149,40	50,51,631,60,64
BMGene00188	banmao0001_pilon_pilon_pilon_pilon	2326764	2328029	1266	+	1	679	1206	2	1206	2	60	1	615,591	615,591	60
BMGene00189	banmao0001_pilon_pilon_pilon_pilon	2329092	2333316	4225	-	1	1062	3762	6	3762	6	463	5	165,368,289,623,2304,13	165,368,289,623,2304,13	60,106,55,118,124
BMGene00190	banmao0001_pilon_pilon_pilon_pilon	2372959	2391123	18165	+	1	39642	1896	6	1896	6	16269	5	36,77,289,147,551,796	36,77,289,147,551,796	16009,49,53,61,97
BMGene00191	banmao0001_pilon_pilon_pilon_pilon	2391956	2392459	504	+	1	832	504	1	504	1	0	0	504	504	NULL
BMGene00192	banmao0001_pilon_pilon_pilon_pilon	2394742	2399920	5179	-	1	2282	837	6	837	6	4342	5	149,226,83,131,109,139	149,226,83,131,109,139	93,91,267,61,3830
BMGene00193	banmao0001_pilon_pilon_pilon_pilon	2402873	2407601	4729	+	1	2952	975	6	975	6	3754	5	82,239,117,113,271,100	82,239,117,113,271,100	3509,56,56,80,53
BMGene00194	banmao0001_pilon_pilon_pilon_pilon	2407786	2415575	7790	-	1	184	2565	11	2565	11	5225	10	278,490,177,198,177,154,247,137,196,97,414	278,490,177,198,177,154,247,137,196,97,414	58,54,56,123,107,89,71,53,193,4421
BMGene00195	banmao0001_pilon_pilon_pilon_pilon	2417546	2419254	1709	+	1	1970	1464	5	1464	5	245	4	145,581,92,196,450	145,581,92,196,450	71,66,55,53
BMGene00196	banmao0001_pilon_pilon_pilon_pilon	2420030	2421209	1180	-	1	775	939	5	939	5	241	4	180,186,215,229,129	180,186,215,229,129	63,50,59,69
BMGene00197	banmao0001_pilon_pilon_pilon_pilon	2426803	2448005	21203	+	1	5593	3996	11	3996	11	17207	10	1,851,201,842,492,490,000,000,000,000,000,000	1,851,201,842,492,490,000,000,000,000,000,000	14665,1454,281,60,58,407,60,110,55,57
BMGene00198	banmao0001_pilon_pilon_pilon_pilon	2450055	2472276	22222	+	1	2049	6032	31	6032	31	16190	30	580,63,209,134,127,208,155,287,177,479,305,92,96,255,103,50,175,240,174,172,127,253,284,55,115,242,128,177,193,163,214	580,63,209,134,127,208,155,287,177,479,305,92,96,255,103,50,175,240,174,172,127,253,284,55,115,242,128,177,193,163,214	54,570,56,72,56,225,56,492,63,61,1019,468,238,67,69,3802,2613,2885,729,63,54,209,1166,659,63,60,62,49,153,57
BMGene00199	banmao0001_pilon_pilon_pilon_pilon	2472696	2474740	2045	-	1	419	1917	3	1917	3	128	2	1,343,449,125	1,343,449,125	61,67
BMGene00200	banmao0001_pilon_pilon_pilon_pilon	2475481	2477561	2081	-	1	740	1500	7	1500	7	581	6	134,539,137,314,73,207,96	134,539,137,314,73,207,96	58,294,57,59,59,54
BMGene00201	banmao0001_pilon_pilon_pilon_pilon	2477836	2480498	2663	-	1	274	420	2	420	2	2243	1	275,145	275,145	2243
BMGene00202	banmao0001_pilon_pilon_pilon_pilon	2482020	2485976	3957	+	1	1521	2193	9	2193	9	1764	8	223,248,228,180,215,162,707,202,28	223,248,228,180,215,162,707,202,28	53,138,63,59,64,571,81,735
BMGene00203	banmao0001_pilon_pilon_pilon_pilon	2487183	2493721	6539	-	1	1206	951	6	951	6	5588	5	163,211,300,40,173,64	163,211,300,40,173,64	2,221,631,027,604,340
BMGene00204	banmao0001_pilon_pilon_pilon_pilon	2495690	2514355	18666	+	1	1968	3396	16	3396	16	15270	15	75,120,117,231,122,56,186,116,180,110,98,102,495,226,870,292	75,120,117,231,122,56,186,116,180,110,98,102,495,226,870,292	3282,65,1715,60,55,83,163,59,282,51,1879,7395,63,53,65
BMGene00205	banmao0001_pilon_pilon_pilon_pilon	2516665	2519115	2451	+	1	2309	2118	6	2118	6	333	5	119,486,326,206,876,000	119,486,326,206,876,000	62,53,90,63,65
BMGene00206	banmao0001_pilon_pilon_pilon_pilon	2521236	2534434	13199	-	1	2120	4305	13	4305	13	8894	12	1016,133,213,170,287,247,573,64,39,69,902,428,164	1016,133,213,170,287,247,573,64,39,69,902,428,164	1330,306,52,574,1126,96,91,4758,392,61,44,64
BMGene00207	banmao0001_pilon_pilon_pilon_pilon	2534732	2535413	682	-	1	297	627	2	627	2	55	1	253,374	253,374	55
BMGene00208	banmao0001_pilon_pilon_pilon_pilon	2536615	2540161	3547	+	1	1201	1194	5	1194	5	2353	4	759,114,165,43,113	759,114,165,43,113	581,61,1652,59
BMGene00209	banmao0001_pilon_pilon_pilon_pilon	2541244	2561660	20417	-	1	1082	1626	11	1626	11	18791	10	161,170,283,193,93,40,350,145,51,116,24	161,170,283,193,93,40,350,145,51,116,24	53,258,59,1147,60,54,61,982,1235,14882
BMGene00210	banmao0001_pilon_pilon_pilon_pilon	2562757	2563890	1134	-	1	1096	645	3	645	3	489	2	264,198,183	264,198,183	420,69
BMGene00211	banmao0001_pilon_pilon_pilon_pilon	2574107	2576770	2664	+	1	10216	2217	7	2217	7	447	6	378,483,388,278,261,000,000	378,483,388,278,261,000,000	60,104,115,60,50,58
BMGene00212	banmao0001_pilon_pilon_pilon_pilon	2579642	2627533	47892	+	1	2871	6780	16	6780	16	41112	15	72,131,93,157,300,129,1630,218,2173,560,219,394,225,206,141,132	72,131,93,157,300,129,1630,218,2173,560,219,394,225,206,141,132	11717,7038,1158,773,97,63,55,182,1531,17834,63,420,73,53,55
BMGene00213	banmao0001_pilon_pilon_pilon_pilon	2637343	2641738	4396	+	1	9809	2766	14	2766	14	1630	13	180,942,214,176,130,121,14,158,242,172,138,113,103,63	180,942,214,176,130,121,14,158,242,172,138,113,103,63	56,59,461,61,516,53,95,64,54,52,54,50,55
BMGene00214	banmao0001_pilon_pilon_pilon_pilon	2649910	2673821	23912	+	1	8171	7473	15	7473	15	16439	14	135,67,54,403,799,239,194,193,164,229,145,144,254,1574,2879	135,67,54,403,799,239,194,193,164,229,145,144,254,1574,2879	10812,212,133,469,59,71,57,71,531,58,58,58,3579,271
BMGene00215	banmao0001_pilon_pilon_pilon_pilon	2673932	2676430	2499	-	1	110	2316	3	2316	3	183	2	890,1381,45	890,1381,45	113,70
BMGene00216	banmao0001_pilon_pilon_pilon_pilon	2677045	2678040	996	+	1	614	945	2	945	2	51	1	732,213	732,213	51
BMGene00217	banmao0001_pilon_pilon_pilon_pilon	2679739	2686310	6572	-	1	1698	1689	9	1689	9	4883	8	186,626,79,75,172,266,149,118,18	186,626,79,75,172,266,149,118,18	67,64,53,64,57,375,3131,1072
BMGene00218	banmao0001_pilon_pilon_pilon_pilon	2688610	2689552	943	+	1	2299	771	4	771	4	172	3	153,222,253,143	153,222,253,143	60,57,55
BMGene00219	banmao0001_pilon_pilon_pilon_pilon	2689901	2691085	1185	-	1	348	1008	4	1008	4	177	3	336,194,253,225	336,194,253,225	50,61,66
BMGene00220	banmao0001_pilon_pilon_pilon_pilon	2692721	2692933	213	+	1	1635	213	1	213	1	0	0	213	213	NULL
BMGene00221	banmao0001_pilon_pilon_pilon_pilon	2694023	2694616	594	-	1	1089	594	1	594	1	0	0	594	594	NULL
BMGene00222	banmao0001_pilon_pilon_pilon_pilon	2700941	2706706	5766	-	1	6324	1182	4	1182	4	4584	3	156,399,324,303	156,399,324,303	10,057,832,796
BMGene00223	banmao0001_pilon_pilon_pilon_pilon	2710087	2720919	10833	-	1	3380	435	2	435	2	10398	1	268,167	268,167	10398
BMGene00224	banmao0001_pilon_pilon_pilon_pilon	2721195	2741611	20417	+	1	275	588	3	588	3	19829	2	238,144,206	238,144,206	183,371,492
BMGene00225	banmao0001_pilon_pilon_pilon_pilon	2749448	2761251	11804	-	1	7836	1695	5	1695	5	10109	4	833,241,481,381,002	833,241,481,381,002	45,384,252,161,006
BMGene00226	banmao0001_pilon_pilon_pilon_pilon	2761855	2762581	727	+	1	603	564	3	564	3	163	2	75,398,91	75,398,91	107,56
BMGene00227	banmao0001_pilon_pilon_pilon_pilon	2763008	2763440	433	-	1	426	375	2	375	2	58	1	307,68	307,68	58
BMGene00228	banmao0001_pilon_pilon_pilon_pilon	2765006	2769185	4180	+	1	1565	1797	5	1797	5	2383	4	874,242,213,213,255	874,242,213,213,255	690,60,1579,54
BMGene00229	banmao0001_pilon_pilon_pilon_pilon	2771103	2773768	2666	-	1	1917	777	7	777	7	1889	6	67,116,137,91,179,128,59	67,116,137,91,179,128,59	52,92,50,55,134,1506
BMGene00230	banmao0001_pilon_pilon_pilon_pilon	2774157	2794594	20438	+	1	388	2808	12	2808	12	17630	11	162,242,217,292,228,322,176,69,313,152,412,223	162,242,217,292,228,322,176,69,313,152,412,223	174,2073,61,81,2460,1881,10664,55,57,60,64
BMGene00231	banmao0001_pilon_pilon_pilon_pilon	2796898	2803983	7086	-	1	2303	2226	9	2226	9	4860	8	160,128,86,228,368,198,496,471,91	160,128,86,228,368,198,496,471,91	281,56,3979,59,248,56,92,89
BMGene00232	banmao0001_pilon_pilon_pilon_pilon	2805842	2818557	12716	+	1	1858	969	4	969	4	11747	3	71,460,208,230	71,460,208,230	71,11612,64
BMGene00233	banmao0001_pilon_pilon_pilon_pilon	2820258	2833958	13701	+	1	1700	9492	34	9492	34	4209	33	57,198,229,147,121,183,131,178,171,238,264,931,141,246,1131,484,515,246,626,259,233,192,681,61,209,363,153,90,34,105,220,185,301,169	57,198,229,147,121,183,131,178,171,238,264,931,141,246,1131,484,515,246,626,259,233,192,681,61,209,363,153,90,34,105,220,185,301,169	83,59,49,58,56,55,59,819,57,234,59,62,63,77,121,57,52,89,57,190,57,54,514,61,54,54,698,56,61,71,55,55,63
BMGene00234	banmao0001_pilon_pilon_pilon_pilon	2837358	2844413	7056	-	1	3399	1158	6	1158	6	5898	5	317,229,149,196,261,6	317,229,149,196,261,6	60,2266,3277,80,215
BMGene00235	banmao0001_pilon_pilon_pilon_pilon	2844749	2847013	2265	+	1	335	537	3	537	3	1728	2	12,212,313	12,212,313	4,911,237
BMGene00236	banmao0001_pilon_pilon_pilon_pilon	2847580	2855328	7749	-	1	566	3624	11	3624	11	4125	10	336,344,230,63,133,1681,337,152,80,231,37	336,344,230,63,133,1681,337,152,80,231,37	57,112,106,478,1307,1618,68,52,172,155
BMGene00237	banmao0001_pilon_pilon_pilon_pilon	2861105	2861534	430	+	1	5776	258	4	258	4	172	3	98,48,88,24	98,48,88,24	60,58,54
BMGene00238	banmao0001_pilon_pilon_pilon_pilon	2861667	2864548	2882	-	1	132	1899	8	1899	8	983	7	611,532,98,143,133,179,109,94	611,532,98,143,133,179,109,94	80,56,59,65,499,62,162
BMGene00239	banmao0001_pilon_pilon_pilon_pilon	2865415	2866668	1254	+	1	866	897	5	897	5	357	4	25,133,187,537,15	25,133,187,537,15	178,58,57,64
BMGene00240	banmao0001_pilon_pilon_pilon_pilon	2872300	2874366	2067	+	1	5631	1608	8	1608	8	459	7	20,107,109,182,160,300,000,000	20,107,109,182,160,300,000,000	144,54,56,49,57,48,51
BMGene00241	banmao0001_pilon_pilon_pilon_pilon	2874592	2875414	823	-	1	225	636	4	636	4	187	3	174,156,214,92	174,156,214,92	56,68,63
BMGene00242	banmao0001_pilon_pilon_pilon_pilon	2877045	2877830	786	+	1	1630	600	4	600	4	186	3	166,173,133,128	166,173,133,128	68,66,52
BMGene00243	banmao0001_pilon_pilon_pilon_pilon	2878021	2881762	3742	+	1	190	2010	11	2010	11	1732	10	78,201,138,104,103,96,255,111,705,208,11	78,201,138,104,103,96,255,111,705,208,11	1004,53,53,69,64,60,54,229,57,89
BMGene00244	banmao0001_pilon_pilon_pilon_pilon	2893869	2896740	2872	-	1	12106	1293	11	1293	11	1579	10	243,177,138,52,230,60,106,88,13,173,13	243,177,138,52,230,60,106,88,13,173,13	55,52,647,59,148,75,80,74,57,332
BMGene00245	banmao0001_pilon_pilon_pilon_pilon	2897235	2898573	1339	+	1	494	1161	4	1161	4	178	3	156,109,137,759	156,109,137,759	54,68,56
BMGene00246	banmao0001_pilon_pilon_pilon_pilon	2923550	2932237	8688	+	1	24976	4434	8	4434	8	4254	7	92,409,34,602,1104,72,805,1316	92,409,34,602,1104,72,805,1316	55,60,62,54,57,3890,76
BMGene00247	banmao0001_pilon_pilon_pilon_pilon	2932504	2935866	3363	-	1	266	1599	5	1599	5	1764	4	117,155,960,79,288	117,155,960,79,288	58,57,1468,181
BMGene00248	banmao0001_pilon_pilon_pilon_pilon	2937130	2938695	1566	+	1	1263	1308	5	1308	5	258	4	157,225,224,508,194	157,225,224,508,194	74,63,60,61
BMGene00249	banmao0001_pilon_pilon_pilon_pilon	2939001	2946033	7033	-	1	305	4857	19	4857	19	2176	18	360,185,176,233,432,285,378,324,252,246,438,451,107,75,468,169,157,69,52	360,185,176,233,432,285,378,324,252,246,438,451,107,75,468,169,157,69,52	77,327,353,58,56,38,59,46,56,80,59,65,54,57,248,78,266,199
BMGene00250	banmao0001_pilon_pilon_pilon_pilon	2952026	2962727	10702	-	1	5992	2439	8	2439	8	8263	7	200,241,302,376,208,977,61,74	200,241,302,376,208,977,61,74	869,6506,61,54,59,639,75
BMGene00251	banmao0001_pilon_pilon_pilon_pilon	2970409	2976665	6257	+	1	7681	3618	13	3618	13	2639	12	30,291,169,80,179,160,222,265,209,872,716,60,365	30,291,169,80,179,160,222,265,209,872,716,60,365	153,217,235,1396,70,64,60,161,59,65,58,101
BMGene00252	banmao0001_pilon_pilon_pilon_pilon	2978379	2980524	2146	+	1	1713	1833	6	1833	6	313	5	31,183,259,314,98,948	31,183,259,314,98,948	65,59,61,68,60
BMGene00253	banmao0001_pilon_pilon_pilon_pilon	3010674	3016109	5436	-	1	30149	2514	4	2514	4	2922	3	1,556,467,107,384	1,556,467,107,384	7,493,291,844
BMGene00254	banmao0001_pilon_pilon_pilon_pilon	3062725	3063397	673	-	1	46615	534	2	534	2	139	1	403,131	403,131	139
BMGene00255	banmao0001_pilon_pilon_pilon_pilon	3064884	3067513	2630	-	1	1486	1437	2	1437	2	1193	1	887,550	887,550	1193
BMGene00256	banmao0001_pilon_pilon_pilon_pilon	3092700	3093248	549	+	1	25186	549	1	549	1	0	0	549	549	NULL
BMGene00257	banmao0001_pilon_pilon_pilon_pilon	3105934	3106293	360	+	1	12685	360	1	360	1	0	0	360	360	NULL
BMGene00258	banmao0001_pilon_pilon_pilon_pilon	3106854	3107617	764	+	1	560	450	3	450	3	314	2	237,81,132	237,81,132	41,273
BMGene00259	banmao0001_pilon_pilon_pilon_pilon	3109006	3114315	5310	-	1	1388	2925	15	2925	15	2385	14	276,92,16,269,175,312,189,446,199,189,158,200,184,140,80	276,92,16,269,175,312,189,446,199,189,158,200,184,140,80	65,65,59,1023,65,51,60,79,56,59,77,436,114,176
BMGene00260	banmao0001_pilon_pilon_pilon_pilon	3115262	3117840	2579	+	1	946	1818	6	1818	6	761	5	84,422,243,501,338,200	84,422,243,501,338,200	56,363,150,55,137
BMGene00261	banmao0001_pilon_pilon_pilon_pilon	3118981	3120920	1940	-	1	1140	1038	5	1038	5	902	4	388,122,171,224,133	388,122,171,224,133	262,54,55,531
BMGene00262	banmao0001_pilon_pilon_pilon_pilon	3121155	3122789	1635	+	1	234	1308	6	1308	6	327	5	102,69,358,151,573,55	102,69,358,151,573,55	90,66,62,54,55
BMGene00263	banmao0001_pilon_pilon_pilon_pilon	3123544	3155873	32330	-	1	754	8928	26	8928	26	23402	25	1816,88,97,181,71,106,327,290,496,34,160,191,93,238,255,330,285,342,387,394,102,161,1039,709,631,105	1816,88,97,181,71,106,327,290,496,34,160,191,93,238,255,330,285,342,387,394,102,161,1039,709,631,105	59,55,101,54,58,90,82,59,157,154,1025,18275,55,52,1670,53,54,53,54,771,237,62,55,61,56
BMGene00264	banmao0001_pilon_pilon_pilon_pilon	3156796	3159886	3091	+	1	922	2739	7	2739	7	352	6	753,221,316,521,131,000,000	753,221,316,521,131,000,000	58,55,58,74,57,50
BMGene00265	banmao0001_pilon_pilon_pilon_pilon	3167182	3168219	1038	+	1	7295	762	5	762	5	276	4	3,283,288,167,21	3,283,288,167,21	104,57,49,66
BMGene00266	banmao0001_pilon_pilon_pilon_pilon	3169688	3183006	13319	+	1	1468	927	8	927	8	12392	7	69,135,39,75,328,32,141,108	69,135,39,75,328,32,141,108	11002,63,77,520,566,103,61
BMGene00267	banmao0001_pilon_pilon_pilon_pilon	3184166	3194357	10192	+	1	1159	2325	9	2325	9	7867	8	62,275,185,155,126,100,000,000,000	62,275,185,155,126,100,000,000,000	2074,1234,75,297,246,3761,64,116
BMGene00268	banmao0001_pilon_pilon_pilon_pilon	3194483	3205290	10808	-	1	125	3900	19	3900	19	6908	18	261,234,179,476,459,79,135,120,215,222,327,163,68,242,84,138,69,371,58	261,234,179,476,459,79,135,120,215,222,327,163,68,242,84,138,69,371,58	65,67,52,57,60,102,1369,288,375,471,65,72,73,3007,169,105,58,453
BMGene00269	banmao0001_pilon_pilon_pilon_pilon	3219510	3222871	3362	+	1	14219	567	5	567	5	2795	4	84,146,78,92,167	84,146,78,92,167	1,904,116,239,536
BMGene00270	banmao0001_pilon_pilon_pilon_pilon	3224870	3227446	2577	+	1	1998	2337	4	2337	4	240	3	1,830,198,152,157	1,830,198,152,157	125,56,59
BMGene00271	banmao0001_pilon_pilon_pilon_pilon	3227630	3230459	2830	-	1	183	885	5	885	5	1945	4	201,195,162,251,76	201,195,162,251,76	226,1610,51,58
BMGene00272	banmao0001_pilon_pilon_pilon_pilon	3232271	3234045	1775	+	1	1811	648	4	648	4	1127	3	40,122,349,137	40,122,349,137	395,666,66
BMGene00273	banmao0001_pilon_pilon_pilon_pilon	3240831	3279488	38658	-	1	6785	7278	40	7278	40	31380	39	396,191,189,161,180,203,209,203,128,243,183,84,111,165,202,137,49,303,422,8,267,213,162,116,104,224,156,150,101,140,53,143,180,183,123,454,120,428,173,21	396,191,189,161,180,203,209,203,128,243,183,84,111,165,202,137,49,303,422,8,267,213,162,116,104,224,156,150,101,140,53,143,180,183,123,454,120,428,173,21	95,67,331,61,1284,2478,67,59,55,82,2524,1336,1264,519,2402,287,59,63,80,83,131,1083,93,334,59,72,437,869,228,71,303,4068,10059,65,73,57,61,64,57
BMGene00274	banmao0001_pilon_pilon_pilon_pilon	3280877	3283665	2789	-	1	1388	2298	7	2298	7	491	6	118,244,1056,149,268,381,82	118,244,1056,149,268,381,82	62,62,53,168,79,67
BMGene00275	banmao0001_pilon_pilon_pilon_pilon	3285405	3288496	3092	+	1	1739	768	6	768	6	2324	5	66,99,129,75,279,120	66,99,129,75,279,120	675,1474,61,77,37
BMGene00276	banmao0001_pilon_pilon_pilon_pilon	3288947	3295862	6916	-	1	450	4710	15	4710	15	2206	14	143,331,86,712,311,144,247,944,120,189,142,133,174,500,534	143,331,86,712,311,144,247,944,120,189,142,133,174,500,534	343,54,338,54,53,56,58,59,184,101,67,57,716,66
BMGene00277	banmao0001_pilon_pilon_pilon_pilon	3296200	3297530	1331	+	1	337	1275	2	1275	2	56	1	336,939	336,939	56
BMGene00278	banmao0001_pilon_pilon_pilon_pilon	3298292	3301037	2746	-	1	761	1458	10	1458	10	1288	9	21,98,282,191,115,196,122,164,82,187	21,98,282,191,115,196,122,164,82,187	96,55,69,64,60,62,707,76,99
BMGene00279	banmao0001_pilon_pilon_pilon_pilon	3315856	3345291	29436	-	1	14818	6069	11	6069	11	23367	10	461,215,167,47,240,348,3280,1090,54,133,34	461,215,167,47,240,348,3280,1090,54,133,34	60,64,414,110,125,278,91,7288,14837,100
BMGene00280	banmao0001_pilon_pilon_pilon_pilon	3372954	3374928	1975	-	1	27662	1380	8	1380	8	595	7	106,82,84,25,557,187,305,34	106,82,84,25,557,187,305,34	66,63,56,57,56,67,230
BMGene00281	banmao0001_pilon_pilon_pilon_pilon	3376816	3383534	6719	-	1	1887	3726	10	3726	10	2993	9	117,192,194,1461,384,229,225,729,165,30	117,192,194,1461,384,229,225,729,165,30	55,49,54,51,56,76,61,603,1988
BMGene00282	banmao0001_pilon_pilon_pilon_pilon	3384905	3386134	1230	-	1	1370	762	5	762	5	468	4	119,187,53,225,178	119,187,53,225,178	69,58,70,271
BMGene00283	banmao0001_pilon_pilon_pilon_pilon	3386487	3387275	789	+	1	352	789	1	789	1	0	0	789	789	NULL
BMGene00284	banmao0001_pilon_pilon_pilon_pilon	3387631	3388453	823	+	1	355	762	2	762	2	61	1	337,425	337,425	61
BMGene00285	banmao0001_pilon_pilon_pilon_pilon	3390234	3405025	14792	+	1	1780	9489	17	9489	17	5303	16	11,110,278,1352,769,2267,1940,224,244,200,190,920,28,302,5,525,124	11,110,278,1352,769,2267,1940,224,244,200,190,920,28,302,5,525,124	765,3305,53,146,144,53,121,57,108,58,113,60,98,57,110,55
BMGene00286	banmao0001_pilon_pilon_pilon_pilon	3405993	3407617	1625	-	1	967	1398	4	1398	4	227	3	862,314,219,3	862,314,219,3	57,75,95
BMGene00287	banmao0001_pilon_pilon_pilon_pilon	3409233	3410111	879	+	1	1615	627	4	627	4	252	3	124,200,87,216	124,200,87,216	122,70,60
BMGene00288	banmao0001_pilon_pilon_pilon_pilon	3411103	3414190	3088	+	1	991	963	6	963	6	2125	5	68,172,203,239,202,79	68,172,203,239,202,79	820,469,507,275,54
BMGene00289	banmao0001_pilon_pilon_pilon_pilon	3415113	3427848	12736	-	1	922	1920	5	1920	5	10816	4	246,1295,115,173,91	246,1295,115,173,91	62,65,65,10624
BMGene00290	banmao0001_pilon_pilon_pilon_pilon	3431470	3433748	2279	-	1	3621	1650	3	1650	3	629	2	654,919,77	654,919,77	539,90
BMGene00291	banmao0001_pilon_pilon_pilon_pilon	3442879	3444817	1939	-	1	9130	1467	6	1467	6	472	5	116,126,384,224,443,000	116,126,384,224,443,000	81,227,56,53,55
BMGene00292	banmao0001_pilon_pilon_pilon_pilon	3446011	3468125	22115	-	1	1193	2109	20	2109	20	20006	19	130,144,147,151,164,72,72,72,72,72,145,239,72,72,72,72,56,74,153,58	130,144,147,151,164,72,72,72,72,72,145,239,72,72,72,72,56,74,153,58	56,54,63,133,53,55,62,62,61,333,158,598,70,1373,53,146,16158,335,183
BMGene00293	banmao0001_pilon_pilon_pilon_pilon	3513927	3526318	12392	-	1	45801	654	5	654	5	11738	4	111,75,148,190,130	111,75,148,190,130	64,303,974,921,143
BMGene00294	banmao0001_pilon_pilon_pilon_pilon	3571605	3583257	11653	-	1	45286	1317	3	1317	3	10336	2	105,1130,82	105,1130,82	60,144,322
BMGene00295	banmao0001_pilon_pilon_pilon_pilon	3599173	3610469	11297	-	1	15915	1650	9	1650	9	9647	8	433,148,107,176,192,176,201,118,99	433,148,107,176,192,176,201,118,99	133,714,381,1719,87,1084,476,5053
BMGene00296	banmao0001_pilon_pilon_pilon_pilon	3616898	3618957	2060	+	1	6428	1836	5	1836	5	224	4	201,448,330,179,678	201,448,330,179,678	60,53,50,61
BMGene00297	banmao0001_pilon_pilon_pilon_pilon	3619457	3634936	15480	-	1	499	3639	12	3639	12	11841	11	395,446,716,249,168,84,152,203,439,111,395,281	395,446,716,249,168,84,152,203,439,111,395,281	57,56,56,64,70,8973,56,745,54,51,1659
BMGene00298	banmao0001_pilon_pilon_pilon_pilon	3635858	3667874	32017	-	1	921	1161	6	1161	6	30856	5	241,227,52,122,267,252	241,227,52,122,267,252	279,310,163,360,814,000,000
BMGene00299	banmao0001_pilon_pilon_pilon_pilon	3672730	3674762	2033	-	1	4855	978	5	978	5	1055	4	267,150,130,269,162	267,150,130,269,162	60,439,54,502
BMGene00300	banmao0001_pilon_pilon_pilon_pilon	3675312	3686078	10767	+	1	549	3753	22	3753	22	7014	21	107,205,153,164,145,263,224,194,191,211,206,158,91,181,144,170,143,124,205,100,161,213	107,205,153,164,145,263,224,194,191,211,206,158,91,181,144,170,143,124,205,100,161,213	443,83,434,64,55,396,313,59,53,53,58,391,421,175,52,55,92,3602,94,63,58
BMGene00301	banmao0001_pilon_pilon_pilon_pilon	3686178	3687979	1802	-	1	99	1548	5	1548	5	254	4	403,250,392,372,131	403,250,392,372,131	58,63,58,75
BMGene00302	banmao0001_pilon_pilon_pilon_pilon	3688227	3688949	723	+	1	247	594	3	594	3	129	2	51,500,43	51,500,43	66,63
BMGene00303	banmao0001_pilon_pilon_pilon_pilon	3689231	3691485	2255	-	1	281	882	4	882	4	1373	3	219,287,112,264	219,287,112,264	161,1156,56
BMGene00304	banmao0001_pilon_pilon_pilon_pilon	3693179	3697198	4020	+	1	1693	2688	9	2688	9	1332	8	13,126,215,370,552,300,000,000,000	13,126,215,370,552,300,000,000,000	60,109,69,474,471,50,49,50
BMGene00305	banmao0001_pilon_pilon_pilon_pilon	3698575	3699050	476	-	1	1376	402	2	402	2	74	1	225,177	225,177	74
BMGene00306	banmao0001_pilon_pilon_pilon_pilon	3699634	3710192	10559	-	1	583	5163	12	5163	12	5396	11	704,100,768,147,198,270,221,1512,511,337,332,63	704,100,768,147,198,270,221,1512,511,337,332,63	68,62,61,1075,2670,752,52,325,64,89,178
BMGene00307	banmao0001_pilon_pilon_pilon_pilon	3711726	3716344	4619	+	1	1533	1980	12	1980	12	2639	11	198,199,308,243,236,108,143,125,154,110,90,66	198,199,308,243,236,108,143,125,154,110,90,66	1808,76,55,53,55,57,147,216,52,59,61
BMGene00308	banmao0001_pilon_pilon_pilon_pilon	3717087	3719240	2154	+	1	742	1140	7	1140	7	1014	6	42,200,151,306,141,100,000	42,200,151,306,141,100,000	57,290,344,212,56,55
BMGene00309	banmao0001_pilon_pilon_pilon_pilon	3722758	3734917	12160	+	1	3517	4809	22	4809	22	7351	21	73,163,209,360,621,59,102,106,163,206,206,125,206,191,182,194,131,392,323,258,203,336	73,163,209,360,621,59,102,106,163,206,206,125,206,191,182,194,131,392,323,258,203,336	63,55,54,1601,212,369,280,61,441,70,55,871,58,57,2178,69,274,62,291,173,57
BMGene00310	banmao0001_pilon_pilon_pilon_pilon	3742026	3746954	4929	+	1	7108	2808	9	2808	9	2121	8	305,375,311,173,393,000,000,000,000	305,375,311,173,393,000,000,000,000	55,55,48,50,71,51,57,1734
BMGene00311	banmao0001_pilon_pilon_pilon_pilon	3747095	3748339	1245	-	1	140	1245	1	1245	1	0	0	1245	1245	NULL
BMGene00312	banmao0001_pilon_pilon_pilon_pilon	3754073	3754513	441	-	1	5733	441	1	441	1	0	0	441	441	NULL
BMGene00313	banmao0001_pilon_pilon_pilon_pilon	3757643	3761306	3664	+	1	3129	2544	9	2544	9	1120	8	212,231,464,515,351,114,316,269,72	212,231,464,515,351,114,316,269,72	49,156,208,344,179,59,60,65
BMGene00314	banmao0001_pilon_pilon_pilon_pilon	3761952	3813186	51235	-	1	645	13740	42	13740	42	37495	41	328,350,464,174,191,69,286,196,133,252,166,291,163,690,842,471,214,239,1141,182,748,380,183,297,339,930,188,82,218,241,304,139,162,508,111,170,544,293,423,289,340,9	328,350,464,174,191,69,286,196,133,252,166,291,163,690,842,471,214,239,1141,182,748,380,183,297,339,930,188,82,218,241,304,139,162,508,111,170,544,293,423,289,340,9	54,62,55,60,102,183,55,440,57,59,58,118,56,62,56,52,52,56,50,57,49,73,123,53,58,67,1072,12469,211,109,53,58,94,100,66,53,56,51,51,197,20688
BMGene00315	banmao0001_pilon_pilon_pilon_pilon	3836580	3840886	4307	-	1	23393	1188	4	1188	4	3119	3	419,471,274,24	419,471,274,24	681,212,930
BMGene00316	banmao0001_pilon_pilon_pilon_pilon	3872668	3874137	1470	+	1	31781	1206	3	1206	3	264	2	87,929,190	87,929,190	78,186
BMGene00317	banmao0001_pilon_pilon_pilon_pilon	3937539	3939734	2196	+	1	63401	1245	5	1245	5	951	4	169,199,247,420,210	169,199,247,420,210	108,565,225,53
BMGene00318	banmao0001_pilon_pilon_pilon_pilon	3946439	3978644	32206	-	1	6704	1335	9	1335	9	30871	8	173,93,150,138,129,159,208,98,187	173,93,150,138,129,159,208,98,187	197,2483,2135,70,6409,646,1816,17115
BMGene00319	banmao0001_pilon_pilon_pilon_pilon	3994578	4002187	7610	+	1	15933	693	5	693	5	6917	4	94,98,208,159,134	94,98,208,159,134	3734,2737,355,91
BMGene00320	banmao0001_pilon_pilon_pilon_pilon	4071513	4084013	12501	-	1	69325	1227	10	1227	10	11274	9	164,87,66,150,138,129,156,208,101,28	164,87,66,150,138,129,156,208,101,28	471,618,83,1460,76,2932,97,5494,43
BMGene00321	banmao0001_pilon_pilon_pilon_pilon	4122928	4131022	8095	-	1	38914	3003	11	3003	11	5092	10	168,171,162,181,296,000,000,000,000,000,000	168,171,162,181,296,000,000,000,000,000,000	422,478,1994,1257,53,57,630,69,71,61
BMGene00322	banmao0001_pilon_pilon_pilon_pilon	4174675	4190656	15982	+	1	43652	1443	4	1443	4	14539	3	168,132,933,210	168,132,933,210	13098,1388,53
BMGene00323	banmao0001_pilon_pilon_pilon_pilon	4191808	4193308	1501	-	1	1151	1239	5	1239	5	262	4	249,301,424,195,70	249,301,424,195,70	53,56,95,58
BMGene00324	banmao0001_pilon_pilon_pilon_pilon	4194280	4199822	5543	-	1	971	3453	11	3453	11	2090	10	27,947,231,151,374,243,581,157,431,234,77	27,947,231,151,374,243,581,157,431,234,77	58,59,53,380,93,64,58,350,221,754
BMGene00325	banmao0001_pilon_pilon_pilon_pilon	4203317	4204489	1173	+	1	3494	1005	4	1005	4	168	3	66,542,124,273	66,542,124,273	58,52,58
BMGene00326	banmao0001_pilon_pilon_pilon_pilon	4204709	4207285	2577	+	1	219	1266	5	1266	5	1311	4	12,86,305,116,747	12,86,305,116,747	88,60,1006,157
BMGene00327	banmao0001_pilon_pilon_pilon_pilon	4236687	4247545	10859	-	1	29401	1929	10	1929	10	8930	9	180,231,198,232,162,103,157,512,143,11	180,231,198,232,162,103,157,512,143,11	7061,212,480,63,211,516,267,65,55
BMGene00328	banmao0001_pilon_pilon_pilon_pilon	4275341	4278378	3038	-	1	27795	447	2	447	2	2591	1	355,92	355,92	2591
BMGene00329	banmao0001_pilon_pilon_pilon_pilon	4322643	4336830	14188	-	1	44264	1995	13	1995	13	12193	12	194,153,121,106,213,204,66,124,163,215,205,137,94	194,153,121,106,213,204,66,124,163,215,205,137,94	57,65,60,193,138,55,2248,467,83,602,854,7371
BMGene00330	banmao0001_pilon_pilon_pilon_pilon	4344707	4345074	368	+	1	7876	315	2	315	2	53	1	182,133	182,133	53
BMGene00331	banmao0001_pilon_pilon_pilon_pilon	4400979	4416800	15822	+	1	55904	1314	5	1314	5	14508	4	24,192,211,297,590	24,192,211,297,590	196,114,941,976,842
BMGene00332	banmao0001_pilon_pilon_pilon_pilon	4433592	4453352	19761	-	1	16791	3435	17	3435	17	16326	16	324,259,263,121,248,125,86,104,210,241,147,150,164,138,360,383,112	324,259,263,121,248,125,86,104,210,241,147,150,164,138,360,383,112	112,78,1232,54,116,836,740,69,61,1156,609,143,1396,4922,108,4694
BMGene00333	banmao0001_pilon_pilon_pilon_pilon	4466910	4477672	10763	+	1	13557	2301	15	2301	15	8462	14	8,253,139,106,147,241,73,108,128,251,118,345,158,114,112	8,253,139,106,147,241,73,108,128,251,118,345,158,114,112	118,1502,118,1045,248,491,133,521,168,78,467,3455,60,58
BMGene00334	banmao0001_pilon_pilon_pilon_pilon	4478910	4479504	595	+	1	1237	471	3	471	3	124	2	28,292,151	28,292,151	67,57
BMGene00335	banmao0001_pilon_pilon_pilon_pilon	4479816	4482508	2693	-	1	311	927	5	927	5	1766	4	76,188,97,156,410	76,188,97,156,410	52,1311,95,308
BMGene00336	banmao0001_pilon_pilon_pilon_pilon	4484873	4496943	12071	+	1	2364	2721	13	2721	13	9350	12	141,191,111,98,154,222,127,204,45,110,181,933,204	141,191,111,98,154,222,127,204,45,110,181,933,204	56,382,87,1531,228,888,2100,59,85,1881,1987,66
BMGene00337	banmao0001_pilon_pilon_pilon_pilon	4498316	4505424	7109	+	1	1372	4470	14	4470	14	2639	13	20,39,302,488,486,171,391,154,294,597,294,410,549,275	20,39,302,488,486,171,391,154,294,597,294,410,549,275	256,536,61,238,55,54,56,60,55,57,371,60,780
BMGene00338	banmao0001_pilon_pilon_pilon_pilon	4507406	4508460	1055	-	1	1981	579	2	579	2	476	1	183,396	183,396	476
BMGene00339	banmao0001_pilon_pilon_pilon_pilon	4509727	4511062	1336	+	1	1266	1284	2	1284	2	52	1	1,155,129	1,155,129	52
BMGene00340	banmao0001_pilon_pilon_pilon_pilon	4516414	4517368	955	-	1	5351	897	2	897	2	58	1	222,675	222,675	58
BMGene00341	banmao0001_pilon_pilon_pilon_pilon	4518806	4525094	6289	+	1	1437	1560	5	1560	5	4729	4	18,54,492,502,494	18,54,492,502,494	124,322,4208,75
BMGene00342	banmao0001_pilon_pilon_pilon_pilon	4526010	4538107	12098	-	1	915	5658	30	5658	30	6440	29	105,54,97,251,212,117,117,187,276,578,157,256,152,195,216,356,187,135,177,171,138,60,129,310,161,208,110,179,213,154	105,54,97,251,212,117,117,187,276,578,157,256,152,195,216,356,187,135,177,171,138,60,129,310,161,208,110,179,213,154	124,93,61,56,245,394,734,61,57,64,64,113,61,55,56,60,180,973,58,996,111,155,62,57,849,59,108,91,443
BMGene00343	banmao0001_pilon_pilon_pilon_pilon	4540344	4548241	7898	-	1	2236	1419	11	1419	11	6479	10	114,235,167,66,185,34,138,131,139,119,91	114,235,167,66,185,34,138,131,139,119,91	56,556,53,67,70,401,591,4525,81,79
BMGene00344	banmao0001_pilon_pilon_pilon_pilon	4567653	4568147	495	+	1	19411	495	1	495	1	0	0	495	495	NULL
BMGene00345	banmao0001_pilon_pilon_pilon_pilon	4568207	4568980	774	-	1	59	654	3	654	3	120	2	150,368,136	150,368,136	56,64
BMGene00346	banmao0001_pilon_pilon_pilon_pilon	4569367	4574325	4959	+	1	386	3726	11	3726	11	1233	10	1,451,871,050,442,180,000,000,000,000,000,000	1,451,871,050,442,180,000,000,000,000,000,000	56,57,67,115,119,536,97,52,77,57
BMGene00347	banmao0001_pilon_pilon_pilon_pilon	4574665	4580812	6148	-	1	339	5148	13	5148	13	1000	12	457,82,262,196,1589,204,216,632,600,39,184,189,498	457,82,262,196,1589,204,216,632,600,39,184,189,498	59,65,55,58,59,293,71,100,65,60,58,57
BMGene00348	banmao0001_pilon_pilon_pilon_pilon	4580971	4585991	5021	-	1	158	3630	12	3630	12	1391	11	672,156,229,61,333,579,1014,139,125,135,87,100	672,156,229,61,333,579,1014,139,125,135,87,100	61,55,173,79,58,261,369,59,159,53,64
BMGene00349	banmao0001_pilon_pilon_pilon_pilon	4586723	4587442	720	+	1	731	720	1	720	1	0	0	720	720	NULL
BMGene00350	banmao0001_pilon_pilon_pilon_pilon	4587552	4587905	354	-	1	109	300	2	300	2	54	1	66,234	66,234	54
BMGene00351	banmao0001_pilon_pilon_pilon_pilon	4587929	4589461	1533	-	1	23	1404	3	1404	3	129	2	889,493,22	889,493,22	54,75
BMGene00352	banmao0001_pilon_pilon_pilon_pilon	4589792	4590331	540	-	1	330	390	2	390	2	150	1	199,191	199,191	150
BMGene00353	banmao0001_pilon_pilon_pilon_pilon	4591279	4592096	818	+	1	947	636	4	636	4	182	3	69,318,232,17	69,318,232,17	61,60,61
BMGene00354	banmao0001_pilon_pilon_pilon_pilon	4592331	4593935	1605	-	1	234	1335	6	1335	6	270	5	114,257,455,305,179,25	114,257,455,305,179,25	58,55,50,53,54
BMGene00355	banmao0001_pilon_pilon_pilon_pilon	4595291	4596214	924	+	1	1355	627	4	627	4	297	3	142,190,162,133	142,190,162,133	62,71,164
BMGene00356	banmao0001_pilon_pilon_pilon_pilon	4596358	4597279	922	-	1	143	702	5	702	5	220	4	85,248,83,240,46	85,248,83,240,46	54,53,53,60
BMGene00357	banmao0001_pilon_pilon_pilon_pilon	4597939	4599612	1674	-	1	659	1272	6	1272	6	402	5	485,91,158,198,85,255	485,91,158,198,85,255	55,51,55,182,59
BMGene00358	banmao0001_pilon_pilon_pilon_pilon	4604461	4622823	18363	-	1	4848	3840	20	3840	20	14523	19	277,158,64,51,162,118,129,289,103,193,211,354,109,127,130,204,139,313,296,413	277,158,64,51,162,118,129,289,103,193,211,354,109,127,130,204,139,313,296,413	814,113,200,563,71,169,628,66,62,56,642,713,1513,399,514,1443,6445,53,59
BMGene00359	banmao0001_pilon_pilon_pilon_pilon	4646341	4648132	1792	-	1	23517	909	7	909	7	883	6	150,72,168,130,327,47,15	150,72,168,130,327,47,15	57,596,61,59,58,52
BMGene00360	banmao0001_pilon_pilon_pilon_pilon	4649268	4650682	1415	+	1	1135	1011	5	1011	5	404	4	99,97,394,320,101	99,97,394,320,101	136,56,61,151
BMGene00361	banmao0001_pilon_pilon_pilon_pilon	4650929	4652592	1664	-	1	246	1062	6	1062	6	602	5	183,158,175,279,198,69	183,158,175,279,198,69	377,53,69,48,55
BMGene00362	banmao0001_pilon_pilon_pilon_pilon	4653462	4655949	2488	-	1	869	1104	6	1104	6	1384	5	618,95,124,58,136,73	618,95,124,58,136,73	60,86,67,63,1108
BMGene00363	banmao0001_pilon_pilon_pilon_pilon	4657447	4661028	3582	+	1	1497	1293	6	1293	6	2289	5	129,291,340,15,389,129	129,291,340,15,389,129	1938,52,52,173,74
BMGene00364	banmao0001_pilon_pilon_pilon_pilon	4661246	4666254	5009	-	1	217	2814	14	2814	14	2195	13	199,155,116,165,225,383,63,537,215,110,80,209,213,144	199,155,116,165,225,383,63,537,215,110,80,209,213,144	58,62,203,92,579,311,187,55,59,56,66,146,321
BMGene00365	banmao0001_pilon_pilon_pilon_pilon	4674611	4692748	18138	+	1	8356	4368	11	4368	11	13770	10	64,123,748,439,490,579,210,35,370,677,633	64,123,748,439,490,579,210,35,370,677,633	5392,101,165,2532,188,61,4870,215,64,182
BMGene00366	banmao0001_pilon_pilon_pilon_pilon	4693409	4694850	1442	+	1	660	1044	6	1044	6	398	5	109,36,116,477,229,77	109,36,116,477,229,77	92,74,59,108,65
BMGene00367	banmao0001_pilon_pilon_pilon_pilon	4695423	4701049	5627	-	1	572	3222	10	3222	10	2405	9	662,211,600,868,352,44,167,168,100,50	662,211,600,868,352,44,167,168,100,50	90,46,378,274,1159,55,247,103,53
BMGene00368	banmao0001_pilon_pilon_pilon_pilon	4702406	4705241	2836	+	1	1356	2319	8	2319	8	517	7	127,152,128,709,259,000,000,000	127,152,128,709,259,000,000,000	68,59,52,56,165,63,54
BMGene00369	banmao0001_pilon_pilon_pilon_pilon	4706377	4707496	1120	+	1	1135	1062	2	1062	2	58	1	925,137	925,137	58
BMGene00370	banmao0001_pilon_pilon_pilon_pilon	4714823	4722853	8031	+	1	7326	2994	13	2994	13	5037	12	163,369,352,74,231,342,141,258,63,213,132,518,138	163,369,352,74,231,342,141,258,63,213,132,518,138	3699,67,95,169,546,64,68,58,88,59,65,59
BMGene00371	banmao0001_pilon_pilon_pilon_pilon	4754097	4759989	5893	+	1	31243	957	7	957	7	4936	6	3,172,153,175,216,151,87	3,172,153,175,216,151,87	58,295,86,1329,1626,1542
BMGene00372	banmao0001_pilon_pilon_pilon_pilon	4770264	4773656	3393	-	1	10274	1842	8	1842	8	1551	7	126,334,152,523,160,285,201,61	126,334,152,523,160,285,201,61	63,68,57,1178,54,74,57
BMGene00373	banmao0001_pilon_pilon_pilon_pilon	4775242	4782565	7324	-	1	1585	3168	8	3168	8	4156	7	76,446,80,648,909,615,282,112	76,446,80,648,909,615,282,112	65,55,79,50,89,3764,54
BMGene00374	banmao0001_pilon_pilon_pilon_pilon	4785379	4787184	1806	+	1	2813	729	4	729	4	1077	3	89,364,208,68	89,364,208,68	493,516,68
BMGene00375	banmao0001_pilon_pilon_pilon_pilon	4787850	4789976	2127	-	1	665	1140	7	1140	7	987	6	106,70,153,251,52,126,382	106,70,153,251,52,126,382	52,53,41,58,723,60
BMGene00376	banmao0001_pilon_pilon_pilon_pilon	4791316	4796931	5616	+	1	1339	1644	5	1644	5	3972	4	57,305,135,173,974	57,305,135,173,974	3801,57,58,56
BMGene00377	banmao0001_pilon_pilon_pilon_pilon	4799837	4828310	28474	-	1	2905	6951	34	6951	34	21523	33	117,250,113,137,280,225,175,133,30,63,51,75,77,156,113,156,153,106,111,91,172,152,112,97,62,407,104,442,834,306,395,226,644,386	117,250,113,137,280,225,175,133,30,63,51,75,77,156,113,156,153,106,111,91,172,152,112,97,62,407,104,442,834,306,395,226,644,386	61,64,61,52,54,56,1600,74,296,1263,465,1305,61,690,973,62,784,575,974,2993,94,190,621,157,6129,240,767,57,53,56,63,579,54
BMGene00378	banmao0001_pilon_pilon_pilon_pilon	4828564	4837260	8697	+	1	253	2439	11	2439	11	6258	10	3,159,194,67,240,385,93,552,395,234,117	3,159,194,67,240,385,93,552,395,234,117	669,53,57,64,3066,60,107,53,2068,61
BMGene00379	banmao0001_pilon_pilon_pilon_pilon	4839508	4882129	42622	-	1	2247	720	6	720	6	41902	5	50,171,208,128,76,87	50,171,208,128,76,87	173,371,352,910,237,000,000
BMGene00380	banmao0001_pilon_pilon_pilon_pilon	4903322	4937932	34611	-	1	21192	1782	9	1782	9	32829	8	814,52,90,149,139,129,171,211,27	814,52,90,149,139,129,171,211,27	71,24206,1797,56,1242,911,4303,243
BMGene00381	banmao0001_pilon_pilon_pilon_pilon	4942231	4955039	12809	-	1	4298	231	2	231	2	12578	1	98,133	98,133	12578
BMGene00382	banmao0001_pilon_pilon_pilon_pilon	4973744	4994616	20873	-	1	18704	7404	42	7404	42	13469	41	140,187,44,84,187,107,345,289,238,102,136,138,78,158,117,258,237,227,107,102,179,118,87,120,87,359,293,238,117,166,273,189,107,160,109,238,225,139,273,226,238,182	140,187,44,84,187,107,345,289,238,102,136,138,78,158,117,258,237,227,107,102,179,118,87,120,87,359,293,238,117,166,273,189,107,160,109,238,225,139,273,226,238,182	380,668,75,185,1853,75,87,59,52,750,56,56,67,82,232,91,65,1256,54,68,49,86,92,1399,53,50,56,50,2699,54,61,65,50,64,56,50,1609,52,542,55,66
BMGene00383	banmao0001_pilon_pilon_pilon_pilon	5023908	5028279	4372	-	1	29291	2313	16	2313	16	2059	15	132,162,74,173,194,102,256,52,170,76,111,314,130,91,107,169	132,162,74,173,194,102,256,52,170,76,111,314,130,91,107,169	56,101,51,50,51,55,58,59,124,378,58,840,57,57,64
BMGene00384	banmao0001_pilon_pilon_pilon_pilon	5029172	5032191	3020	+	1	892	1740	8	1740	8	1280	7	172,468,365,153,138,219,150,75	172,468,365,153,138,219,150,75	85,65,154,144,53,662,117
BMGene00385	banmao0001_pilon_pilon_pilon_pilon	5032288	5033717	1430	-	1	96	1131	5	1131	5	299	4	219,216,473,220,3	219,216,473,220,3	76,108,59,56
BMGene00386	banmao0001_pilon_pilon_pilon_pilon	5034241	5036380	2140	+	1	523	2079	2	2079	2	61	1	392,040	392,040	61
BMGene00387	banmao0001_pilon_pilon_pilon_pilon	5036561	5037321	761	-	1	180	588	4	588	4	173	3	233,189,130,36	233,189,130,36	61,57,55
BMGene00388	banmao0001_pilon_pilon_pilon_pilon	5039001	5048000	9000	+	1	1679	5682	14	5682	14	3318	13	172,41,69,234,457,119,1283,231,255,584,255,1524,252,206	172,41,69,234,457,119,1283,231,255,584,255,1524,252,206	1290,936,55,64,58,191,61,53,62,67,203,59,219
BMGene00389	banmao0001_pilon_pilon_pilon_pilon	5048826	5049959	1134	-	1	825	1134	1	1134	1	0	0	1134	1134	NULL
BMGene00390	banmao0001_pilon_pilon_pilon_pilon	5053888	5054981	1094	+	1	3928	873	4	873	4	221	3	72,246,314,241	72,246,314,241	64,99,58
BMGene00391	banmao0001_pilon_pilon_pilon_pilon	5055257	5058676	3420	-	1	275	2172	12	2172	12	1248	11	84,135,113,236,29,445,146,203,231,78,182,290	84,135,113,236,29,445,146,203,231,78,182,290	68,56,557,64,56,49,57,51,143,55,92
BMGene00392	banmao0001_pilon_pilon_pilon_pilon	5059715	5064790	5076	+	1	1038	3330	14	3330	14	1746	13	57,153,107,160,191,402,132,352,846,207,78,374,140,131	57,153,107,160,191,402,132,352,846,207,78,374,140,131	65,124,58,54,63,42,47,60,60,986,74,56,57
BMGene00393	banmao0001_pilon_pilon_pilon_pilon	5064983	5078233	13251	-	1	192	3048	12	3048	12	10203	11	233,177,770,626,165,150,257,177,133,119,167,74	233,177,770,626,165,150,257,177,133,119,167,74	61,271,56,68,1272,55,456,68,54,7791,51
BMGene00394	banmao0001_pilon_pilon_pilon_pilon	5079350	5084523	5174	+	1	1116	1353	3	1353	3	3821	2	136,448,769	136,448,769	3760,61
BMGene00395	banmao0001_pilon_pilon_pilon_pilon	5087384	5088794	1411	-	1	2860	549	3	549	3	862	2	131,217,201	131,217,201	80,782
BMGene00396	banmao0001_pilon_pilon_pilon_pilon	5089512	5094048	4537	+	1	717	2919	9	2919	9	1618	8	971,154,296,254,493,000,000,000,000	971,154,296,254,493,000,000,000,000	132,54,577,351,62,331,53,58
BMGene00397	banmao0001_pilon_pilon_pilon_pilon	5094318	5096632	2315	-	1	269	1410	3	1410	3	905	2	657,750,3	657,750,3	59,846
BMGene00398	banmao0001_pilon_pilon_pilon_pilon	5098133	5104222	6090	+	1	1500	2661	7	2661	7	3429	6	3,072,033,162,022,310,000,000	3,072,033,162,022,310,000,000	186,52,69,58,1734,1330
BMGene00399	banmao0001_pilon_pilon_pilon_pilon	5141147	5171515	30369	+	1	36924	1329	10	1329	10	29040	9	102,58,103,126,146,227,235,96,135,101	102,58,103,126,146,227,235,96,135,101	20632,6930,907,56,52,59,230,82,92
BMGene00400	banmao0001_pilon_pilon_pilon_pilon	5174423	5184369	9947	+	1	2907	2484	15	2484	15	7463	14	117,177,129,90,92,127,221,254,83,353,128,212,226,172,103	117,177,129,90,92,127,221,254,83,353,128,212,226,172,103	2822,60,2009,1128,848,59,94,85,57,63,54,59,63,62
BMGene00401	banmao0001_pilon_pilon_pilon_pilon	5185057	5190858	5802	-	1	687	1689	7	1689	7	4113	6	125,125,150,357,447,000,000	125,125,150,357,447,000,000	66,705,902,160,63,2217
BMGene00402	banmao0001_pilon_pilon_pilon_pilon	5194754	5199763	5010	-	1	3895	2148	6	2148	6	2862	5	1,032,261,051,016,420,000	1,032,261,051,016,420,000	2182,60,52,70,498
BMGene00403	banmao0001_pilon_pilon_pilon_pilon	5200580	5202070	1491	+	1	816	1110	6	1110	6	381	5	220,117,59,242,229,243	220,117,59,242,229,243	145,78,53,53,52
BMGene00404	banmao0001_pilon_pilon_pilon_pilon	5202692	5231684	28993	-	1	621	8196	39	8196	39	20797	38	162,198,393,373,154,177,131,51,199,225,249,229,188,131,163,388,150,178,8,339,169,261,131,185,116,54,60,178,154,486,63,195,138,221,162,120,123,1264,30	162,198,393,373,154,177,131,51,199,225,249,229,188,131,163,388,150,178,8,339,169,261,131,185,116,54,60,178,154,486,63,195,138,221,162,120,123,1264,30	63,131,55,61,54,3576,51,47,1377,84,58,57,66,60,59,63,52,89,629,145,55,152,383,3406,57,54,61,118,65,146,64,6909,65,69,68,602,63,1683
BMGene00405	banmao0001_pilon_pilon_pilon_pilon	5235943	5240738	4796	-	1	4258	2520	11	2520	11	2276	10	141,105,72,360,79,332,347,264,484,121,215	141,105,72,360,79,332,347,264,484,121,215	72,79,62,71,137,64,66,64,53,1608
BMGene00406	banmao0001_pilon_pilon_pilon_pilon	5301589	5306973	5385	+	1	60850	480	2	480	2	4905	1	95,385	95,385	4905
BMGene00407	banmao0001_pilon_pilon_pilon_pilon	5340922	5373826	32905	+	1	33948	18123	46	18123	46	14782	45	171,432,276,316,62,220,218,112,194,183,85,97,296,79,148,157,81,167,191,140,2120,395,70,606,136,532,130,734,146,380,111,205,284,159,4113,1044,400,788,268,358,956,125,29,134,182,93	171,432,276,316,62,220,218,112,194,183,85,97,296,79,148,157,81,167,191,140,2120,395,70,606,136,532,130,734,146,380,111,205,284,159,4113,1044,400,788,268,358,956,125,29,134,182,93	115,65,52,194,3978,55,62,316,273,60,409,3907,862,456,70,163,61,60,56,57,124,41,278,704,54,59,60,59,69,398,404,61,59,181,160,62,50,58,65,263,65,65,58,57,57
BMGene00408	banmao0001_pilon_pilon_pilon_pilon	5375061	5376976	1916	-	1	1234	1020	6	1020	6	896	5	144,225,248,163,228,12	144,225,248,163,228,12	63,54,53,377,349
BMGene00409	banmao0001_pilon_pilon_pilon_pilon	5379099	5381193	2095	+	1	2122	810	5	810	5	1285	4	148,174,64,191,233	148,174,64,191,233	1024,74,133,54
BMGene00410	banmao0001_pilon_pilon_pilon_pilon	5382040	5382407	368	+	1	846	312	2	312	2	56	1	68,244	68,244	56
BMGene00411	banmao0001_pilon_pilon_pilon_pilon	5458139	5486945	28807	+	1	75731	7533	18	7533	18	21274	17	58,1196,266,1583,296,253,157,150,583,676,215,76,746,124,173,555,370,56	58,1196,266,1583,296,253,157,150,583,676,215,76,746,124,173,555,370,56	1903,185,86,288,110,10834,54,277,56,52,56,3372,55,942,68,2499,437
BMGene00412	banmao0001_pilon_pilon_pilon_pilon	5487888	5489138	1251	-	1	942	1251	1	1251	1	0	0	1251	1251	NULL
BMGene00413	banmao0001_pilon_pilon_pilon_pilon	5490880	5499111	8232	+	1	1741	1338	8	1338	8	6894	7	51,220,162,186,159,200,000,000	51,220,162,186,159,200,000,000	766,276,350,222,5175,54,51
BMGene00414	banmao0001_pilon_pilon_pilon_pilon	5545146	5545681	536	-	1	46034	459	2	459	2	77	1	412,47	412,47	77
BMGene00415	banmao0001_pilon_pilon_pilon_pilon	5549468	5551239	1772	+	1	3786	1701	2	1701	2	71	1	1,341,567	1,341,567	71
BMGene00416	banmao0001_pilon_pilon_pilon_pilon	5552083	5552438	356	-	1	843	291	2	291	2	65	1	188,103	188,103	65
BMGene00417	banmao0001_pilon_pilon_pilon_pilon	5553637	5555363	1727	-	1	1198	1287	5	1287	5	440	4	209,324,506,119,129	209,324,506,119,129	98,225,56,61
BMGene00418	banmao0001_pilon_pilon_pilon_pilon	5555991	5562911	6921	+	1	627	2571	11	2571	11	4350	10	255,822,431,166,122,173,236,188,74,14,90	255,822,431,166,122,173,236,188,74,14,90	60,166,844,2896,54,64,56,65,82,63
BMGene00419	banmao0001_pilon_pilon_pilon_pilon	5564643	5571748	7106	-	1	1731	2403	14	2403	14	4703	13	72,155,78,168,196,111,461,216,78,165,73,110,465,55	72,155,78,168,196,111,461,216,78,165,73,110,465,55	62,59,65,355,56,58,3587,55,56,182,60,47,61
BMGene00420	banmao0001_pilon_pilon_pilon_pilon	5629164	5629811	648	+	1	57415	648	1	648	1	0	0	648	648	NULL
BMGene00421	banmao0001_pilon_pilon_pilon_pilon	5629850	5631447	1598	+	1	38	522	2	522	2	1076	1	103,419	103,419	1076
BMGene00422	banmao0001_pilon_pilon_pilon_pilon	5695544	5699245	3702	+	1	64096	792	3	792	3	2910	2	41,677,74	41,677,74	1,752,735
BMGene00423	banmao0001_pilon_pilon_pilon_pilon	5708014	5723949	15936	+	1	8768	813	5	813	5	15123	4	155,46,69,390,153	155,46,69,390,153	1443,98,2165,11417
BMGene00424	banmao0001_pilon_pilon_pilon_pilon	5765677	5766813	1137	+	1	41727	648	4	648	4	489	3	154,286,148,60	154,286,148,60	83,141,265
BMGene00425	banmao0001_pilon_pilon_pilon_pilon	5834564	5834776	213	+	1	67750	213	1	213	1	0	0	213	213	NULL
BMGene00426	banmao0001_pilon_pilon_pilon_pilon	5905515	5913601	8087	+	1	70738	807	3	807	3	7280	2	433,258,116	433,258,116	627,218
BMGene00427	banmao0001_pilon_pilon_pilon_pilon	5958896	5959417	522	+	1	45294	522	1	522	1	0	0	522	522	NULL
BMGene00428	banmao0001_pilon_pilon_pilon_pilon	5961915	5977516	15602	+	1	2497	1098	3	1098	3	14504	2	52,741,305	52,741,305	208,612,418
BMGene00429	banmao0001_pilon_pilon_pilon_pilon	5998471	6004452	5982	+	1	20954	1257	4	1257	4	4725	3	63,278,227,689	63,278,227,689	960,92,3673
BMGene00430	banmao0001_pilon_pilon_pilon_pilon	6023938	6065806	41869	+	1	19485	2868	6	2868	6	39001	5	1,547,591,771,433,430,000	1,547,591,771,433,430,000	63,21553,17218,69,98
BMGene00431	banmao0001_pilon_pilon_pilon_pilon	6067304	6083855	16552	+	1	1497	1332	4	1332	4	15220	3	54,244,459,575	54,244,459,575	18,876,397,393
BMGene00432	banmao0001_pilon_pilon_pilon_pilon	6091533	6093054	1522	-	1	7677	1131	5	1131	5	391	4	547,144,327,65,48	547,144,327,65,48	56,56,212,67
BMGene00433	banmao0001_pilon_pilon_pilon_pilon	6126279	6127879	1601	-	1	33224	1431	3	1431	3	170	2	300,319,812	300,319,812	109,61
BMGene00434	banmao0001_pilon_pilon_pilon_pilon	6150506	6151066	561	-	1	22626	561	1	561	1	0	0	561	561	NULL
BMGene00435	banmao0001_pilon_pilon_pilon_pilon	6151217	6152212	996	-	1	150	996	1	996	1	0	0	996	996	NULL
BMGene00436	banmao0001_pilon_pilon_pilon_pilon	6161813	6164537	2725	-	1	9600	1599	5	1599	5	1126	4	598,322,249,264,166	598,322,249,264,166	68,133,100,825
BMGene00437	banmao0001_pilon_pilon_pilon_pilon	6166624	6169521	2898	+	1	2086	981	8	981	8	1917	7	39,155,145,121,140,100,000,000	39,155,145,121,140,100,000,000	83,195,67,58,64,81,1369
BMGene00438	banmao0001_pilon_pilon_pilon_pilon	6171415	6175265	3851	-	1	1893	1911	7	1911	7	1940	6	66,315,193,466,336,100,000	66,315,193,466,336,100,000	56,55,52,65,550,1162
BMGene00439	banmao0001_pilon_pilon_pilon_pilon	6178040	6224853	46814	-	1	2774	12441	43	12441	43	34373	42	161,169,149,387,223,67,116,80,100,380,1359,913,539,99,231,311,135,837,277,322,153,66,173,173,167,622,195,510,247,79,63,207,68,437,713,156,559,34,225,297,207,96,139	161,169,149,387,223,67,116,80,100,380,1359,913,539,99,231,311,135,837,277,322,153,66,173,173,167,622,195,510,247,79,63,207,68,437,713,156,559,34,225,297,207,96,139	53,63,231,92,1052,438,50,85,1464,53,3007,77,634,350,56,56,118,59,8983,171,56,293,166,51,52,76,58,54,211,187,138,55,161,5605,6599,295,286,68,479,2234,86,71
BMGene00440	banmao0001_pilon_pilon_pilon_pilon	6226984	6227996	1013	+	1	2130	921	2	921	2	92	1	616,305	616,305	92
BMGene00441	banmao0001_pilon_pilon_pilon_pilon	6229328	6257111	27784	+	1	1331	2001	14	2001	14	25783	13	136,78,206,144,105,297,172,97,101,93,139,131,150,152	136,78,206,144,105,297,172,97,101,93,139,131,150,152	4620,143,895,4806,4323,6817,1411,79,2144,51,58,54,382
BMGene00442	banmao0001_pilon_pilon_pilon_pilon	6258569	6259607	1039	+	1	1457	720	6	720	6	319	5	64,93,136,128,150,149	64,93,136,128,150,149	56,49,104,54,56
BMGene00443	banmao0001_pilon_pilon_pilon_pilon	6259718	6261527	1810	-	1	110	1350	6	1350	6	460	5	234,188,176,362,207,000	234,188,176,362,207,000	54,227,58,57,64
BMGene00444	banmao0001_pilon_pilon_pilon_pilon	6276254	6287097	10844	-	1	14726	879	7	879	7	9965	6	203,114,90,185,104,39,144	203,114,90,185,104,39,144	87,70,162,53,107,9486
BMGene00445	banmao0001_pilon_pilon_pilon_pilon	6288763	6307945	19183	-	1	1665	2010	12	2010	12	17173	11	115,138,138,431,219,174,165,142,158,149,156,25	115,138,138,431,219,174,165,142,158,149,156,25	973,55,116,110,60,634,2223,859,1317,5063,5763
BMGene00446	banmao0001_pilon_pilon_pilon_pilon	6309214	6328108	18895	+	1	1268	4071	18	4071	18	14824	17	91,144,388,142,153,242,217,137,431,119,153,112,89,206,149,498,450,350	91,144,388,142,153,242,217,137,431,119,153,112,89,206,149,498,450,350	344,222,1359,160,1597,61,1026,547,428,171,139,5796,1214,336,101,1230,93
BMGene00447	banmao0001_pilon_pilon_pilon_pilon	6334905	6339583	4679	+	1	6796	1947	10	1947	10	2732	9	9,156,209,302,282,110,000,000,000,000	9,156,209,302,282,110,000,000,000,000	221,314,64,48,1610,70,121,229,55
BMGene00448	banmao0001_pilon_pilon_pilon_pilon	6339943	6368685	28743	-	1	359	7155	16	7155	16	21588	15	636,204,193,48,112,223,338,440,1479,1208,552,239,104,884,455,40	636,204,193,48,112,223,338,440,1479,1208,552,239,104,884,455,40	195,57,61,335,55,61,58,2472,11577,1015,66,5426,62,52,96
BMGene00449	banmao0001_pilon_pilon_pilon_pilon	6369661	6370957	1297	+	1	975	882	4	882	4	415	3	68,414,138,262	68,414,138,262	310,50,55
BMGene00450	banmao0001_pilon_pilon_pilon_pilon	6371609	6372352	744	+	1	651	693	2	693	2	51	1	473,220	473,220	51
BMGene00451	banmao0001_pilon_pilon_pilon_pilon	6438816	6465898	27083	+	1	66463	5565	23	5565	23	21518	22	55,209,129,261,193,113,198,88,380,321,124,290,289,834,218,197,155,617,176,360,40,159,159	55,209,129,261,193,113,198,88,380,321,124,290,289,834,218,197,155,617,176,360,40,159,159	15782,63,388,727,61,69,59,40,57,63,247,65,1175,1443,71,482,67,373,58,57,109,62
BMGene00452	banmao0001_pilon_pilon_pilon_pilon	6472476	6491783	19308	+	1	6577	4524	17	4524	17	14784	16	171,174,203,456,32,169,154,130,311,249,141,310,185,633,918,136,152	171,174,203,456,32,169,154,130,311,249,141,310,185,633,918,136,152	114,55,67,57,203,53,52,56,55,54,1735,63,6971,1070,104,4075
BMGene00453	banmao0001_pilon_pilon_pilon_pilon	6583584	6584819	1236	+	1	91800	942	6	942	6	294	5	63,58,248,135,264,174	63,58,248,135,264,174	58,66,47,57,66
BMGene00454	banmao0001_pilon_pilon_pilon_pilon	6585337	6586971	1635	-	1	517	1356	6	1356	6	279	5	236,150,272,185,327,000	236,150,272,185,327,000	53,57,59,56,54
BMGene00455	banmao0001_pilon_pilon_pilon_pilon	6589915	6618884	28970	-	1	2943	1926	10	1926	10	27044	9	72,244,277,414,231,271,108,63,52,194	72,244,277,414,231,271,108,63,52,194	56,304,54,73,4329,1626,8971,11141,490
BMGene00456	banmao0001_pilon_pilon_pilon_pilon	6717324	6718148	825	+	1	98439	825	1	825	1	0	0	825	825	NULL
BMGene00457	banmao0001_pilon_pilon_pilon_pilon	6802196	6802831	636	-	1	84047	636	1	636	1	0	0	636	636	NULL
BMGene00458	banmao0001_pilon_pilon_pilon_pilon	6820469	6821558	1090	+	1	17637	912	4	912	4	178	3	102,447,225,138	102,447,225,138	57,58,63
BMGene00459	banmao0001_pilon_pilon_pilon_pilon	6822214	6823296	1083	+	1	655	1083	1	1083	1	0	0	1083	1083	NULL
BMGene00460	banmao0001_pilon_pilon_pilon_pilon	6823339	6824564	1226	-	1	42	942	4	942	4	284	3	192,510,43,197	192,510,43,197	59,67,158
BMGene00461	banmao0001_pilon_pilon_pilon_pilon	6827528	6827760	233	+	1	2963	189	2	189	2	44	1	21,168	21,168	44
BMGene00462	banmao0001_pilon_pilon_pilon_pilon	6845899	6847312	1414	+	1	18138	915	3	915	3	499	2	521,310,84	521,310,84	56,443
BMGene00463	banmao0001_pilon_pilon_pilon_pilon	6856345	6863117	6773	-	1	9032	1314	3	1314	3	5459	2	1,010,176,128	1,010,176,128	4,395,020
BMGene00464	banmao0001_pilon_pilon_pilon_pilon	6885203	6944388	59186	-	1	22085	2247	14	2247	14	56939	13	108,91,464,124,136,346,103,242,138,67,118,98,185,27	108,91,464,124,136,346,103,242,138,67,118,98,185,27	56,68,323,95,78,3834,18216,6033,10595,8263,2189,6554,635
BMGene00465	banmao0001_pilon_pilon_pilon_pilon	6978998	6983998	5001	-	1	34609	591	4	591	4	4410	3	179,120,256,36	179,120,256,36	4153,61,196
BMGene00466	banmao0001_pilon_pilon_pilon_pilon	6985228	6990319	5092	-	1	1229	2463	4	2463	4	2629	3	989,929,166,379	989,929,166,379	103,2428,98
BMGene00467	banmao0001_pilon_pilon_pilon_pilon	6991922	6994928	3007	+	1	1602	2889	2	2889	2	118	1	2,482,641	2,482,641	118
BMGene00468	banmao0001_pilon_pilon_pilon_pilon	6995499	6999121	3623	-	1	570	2481	11	2481	11	1142	10	375,168,239,249,213,000,000,000,000,000,000	375,168,239,249,213,000,000,000,000,000,000	111,424,59,50,58,227,53,51,53,56
BMGene00469	banmao0001_pilon_pilon_pilon_pilon	7001365	7003087	1723	+	1	2243	1614	2	1614	2	109	1	669,945	669,945	109
BMGene00470	banmao0001_pilon_pilon_pilon_pilon	7010949	7022553	11605	+	1	7861	5394	24	5394	24	6211	23	195,87,198,224,232,144,191,112,535,251,754,360,186,180,123,32,202,107,176,64,213,336,219,273	195,87,198,224,232,144,191,112,535,251,754,360,186,180,123,32,202,107,176,64,213,336,219,273	1332,248,66,53,194,538,134,56,59,41,393,54,2150,77,47,59,87,56,59,268,57,126,57
BMGene00471	banmao0001_pilon_pilon_pilon_pilon	7024658	7036961	12304	-	1	2104	7854	32	7854	32	4450	31	1052,915,267,94,266,85,113,187,188,222,85,113,329,114,220,75,178,144,296,94,175,253,247,181,172,224,113,229,193,417,509,104	1052,915,267,94,266,85,113,187,188,222,85,113,329,114,220,75,178,144,296,94,175,253,247,181,172,224,113,229,193,417,509,104	170,59,123,63,57,61,109,99,107,105,67,71,962,62,53,52,60,59,65,120,62,217,53,57,61,60,1163,46,76,64,67
BMGene00472	banmao0001_pilon_pilon_pilon_pilon	7038437	7039031	595	+	1	1475	450	2	450	2	145	1	149,301	149,301	145
BMGene00473	banmao0001_pilon_pilon_pilon_pilon	7039672	7041098	1427	+	1	640	1308	3	1308	3	119	2	750,305,253	750,305,253	65,54
BMGene00474	banmao0001_pilon_pilon_pilon_pilon	7048564	7070654	22091	+	1	7465	1896	3	1896	3	20195	2	354,731,811	354,731,811	391,616,279
BMGene00475	banmao0001_pilon_pilon_pilon_pilon	7113612	7118247	4636	-	1	42957	1014	5	1014	5	3622	4	467,147,64,224,112	467,147,64,224,112	250,73,2268,1031
BMGene00476	banmao0001_pilon_pilon_pilon_pilon	7118280	7119304	1025	-	1	32	852	4	852	4	173	3	78,227,305,242	78,227,305,242	56,59,58
BMGene00477	banmao0001_pilon_pilon_pilon_pilon	7120130	7121137	1008	+	1	825	948	2	948	2	60	1	798,150	798,150	60
BMGene00478	banmao0001_pilon_pilon_pilon_pilon	7121544	7123097	1554	-	1	406	1281	5	1281	5	273	4	112,143,222,750,54	112,143,222,750,54	58,102,60,53
BMGene00479	banmao0001_pilon_pilon_pilon_pilon	7123965	7124533	569	-	1	867	435	3	435	3	134	2	155,164,116	155,164,116	76,58
BMGene00480	banmao0001_pilon_pilon_pilon_pilon	7125794	7127648	1855	-	1	1260	1341	3	1341	3	514	2	1155,61,125	1155,61,125	382,132
BMGene00481	banmao0001_pilon_pilon_pilon_pilon	7140831	7147044	6214	-	1	13182	1716	2	1716	2	4498	1	6,511,065	6,511,065	4498
BMGene00482	banmao0001_pilon_pilon_pilon_pilon	7147924	7148325	402	-	1	879	339	2	339	2	63	1	103,236	103,236	63
BMGene00483	banmao0001_pilon_pilon_pilon_pilon	7148736	7159536	10801	+	1	410	5217	20	5217	20	5584	19	396,136,87,385,85,137,230,193,364,166,374,93,148,221,77,148,937,349,373,318	396,136,87,385,85,137,230,193,364,166,374,93,148,221,77,148,937,349,373,318	58,56,100,66,70,57,56,57,53,57,64,476,521,1953,1617,64,57,149,53
BMGene00484	banmao0001_pilon_pilon_pilon_pilon	7162495	7165603	3109	-	1	2958	2634	7	2634	7	475	6	170,355,401,639,34,725,310	170,355,401,639,34,725,310	113,114,76,58,53,61
BMGene00485	banmao0001_pilon_pilon_pilon_pilon	7166227	7188921	22695	-	1	623	7500	10	7500	10	15195	9	2094,362,1014,1074,104,187,2245,173,99,148	2094,362,1014,1074,104,187,2245,173,99,148	161,49,53,165,71,50,60,2325,12261
BMGene00486	banmao0001_pilon_pilon_pilon_pilon	7194258	7197386	3129	+	1	5336	276	2	276	2	2853	1	90,186	90,186	2853
BMGene00487	banmao0001_pilon_pilon_pilon_pilon	7297950	7299794	1845	-	1	100563	1845	1	1845	1	0	0	1845	1845	NULL
BMGene00488	banmao0001_pilon_pilon_pilon_pilon	7304981	7320274	15294	+	1	5186	1782	10	1782	10	13512	9	130,205,192,112,135,000,000,000,000,000	130,205,192,112,135,000,000,000,000,000	3076,71,57,57,9582,56,350,60,203
BMGene00489	banmao0001_pilon_pilon_pilon_pilon	7336610	7344527	7918	+	1	16335	3318	10	3318	10	4600	9	547,699,470,174,278,520,65,283,152,130	547,699,470,174,278,520,65,283,152,130	95,1673,52,51,82,58,306,2208,75
BMGene00490	banmao0001_pilon_pilon_pilon_pilon	7365102	7384788	19687	-	1	20574	4710	14	4710	14	14977	13	260,1732,210,174,285,141,801,219,150,261,123,179,66,109	260,1732,210,174,285,141,801,219,150,261,123,179,66,109	54,47,56,50,65,60,1109,63,217,62,793,1561,10840
BMGene00491	banmao0001_pilon_pilon_pilon_pilon	7434928	7445511	10584	+	1	50139	2133	10	2133	10	8451	9	32,74,98,90,210,46,180,142,787,474	32,74,98,90,210,46,180,142,787,474	2959,4780,109,61,67,67,55,61,292
BMGene00492	banmao0001_pilon_pilon_pilon_pilon	7449267	7456984	7718	-	1	3755	2436	9	2436	9	5282	8	340,44,706,211,716,118,160,127,14	340,44,706,211,716,118,160,127,14	63,189,731,146,60,71,3871,151
BMGene00493	banmao0001_pilon_pilon_pilon_pilon	7464401	7467439	3039	+	1	7416	1248	2	1248	2	1791	1	1,651,083	1,651,083	1791
BMGene00494	banmao0001_pilon_pilon_pilon_pilon	7472751	7474207	1457	+	1	5311	1218	3	1218	3	239	2	12,974,232	12,974,232	175,64
BMGene00495	banmao0001_pilon_pilon_pilon_pilon	7474586	7500502	25917	-	1	378	6207	30	6207	30	19710	29	185,93,151,290,241,159,35,442,138,98,176,81,218,125,295,98,333,259,151,91,193,358,118,243,201,792,135,104,184,220	185,93,151,290,241,159,35,442,138,98,176,81,218,125,295,98,333,259,151,91,193,358,118,243,201,792,135,104,184,220	321,109,289,538,378,1923,2736,339,73,2205,67,113,60,61,57,56,60,62,202,2988,58,57,59,55,100,575,362,2871,2936
BMGene00496	banmao0001_pilon_pilon_pilon_pilon	7523724	7532033	8310	-	1	23221	996	7	996	7	7314	6	176,209,74,248,115,120,54	176,209,74,248,115,120,54	1519,1540,76,2650,59,1470
BMGene00497	banmao0001_pilon_pilon_pilon_pilon	7535842	7539051	3210	-	1	3808	3069	2	3069	2	141	1	3,052,764	3,052,764	141
BMGene00498	banmao0001_pilon_pilon_pilon_pilon	7540058	7544531	4474	-	1	1006	1431	9	1431	9	3043	8	270,114,129,148,164,000,000,000,000	270,114,129,148,164,000,000,000,000	797,130,70,69,335,62,1253,327
BMGene00499	banmao0001_pilon_pilon_pilon_pilon	7547854	7552252	4399	+	1	3322	3483	9	3483	9	916	8	357,257,260,585,272,000,000,000,000	357,257,260,585,272,000,000,000,000	64,50,517,61,61,57,55,51
BMGene00500	banmao0001_pilon_pilon_pilon_pilon	7560535	7576911	16377	+	1	8282	2691	11	2691	11	13686	10	52,267,195,338,165,387,353,406,282,148,98	52,267,195,338,165,387,353,406,282,148,98	10446,2048,767,56,62,62,58,65,60,62
BMGene00501	banmao0001_pilon_pilon_pilon_pilon	7579056	7579448	393	-	1	2144	333	2	333	2	60	1	274,59	274,59	60
BMGene00502	banmao0001_pilon_pilon_pilon_pilon	7607847	7608185	339	+	1	28398	339	1	339	1	0	0	339	339	NULL
BMGene00503	banmao0001_pilon_pilon_pilon_pilon	7770496	7787270	16775	+	1	162310	1146	9	1146	9	15629	8	142,80,144,152,164,99,78,159,128	142,80,144,152,164,99,78,159,128	4237,9325,68,56,164,652,1033,94
BMGene00504	banmao0001_pilon_pilon_pilon_pilon	7796137	7809611	13475	+	1	8866	5460	16	5460	16	8015	15	3,483,891,001,211,010,000,000,000,000,000,000,000,000,000,000,000	3,483,891,001,211,010,000,000,000,000,000,000,000,000,000,000,000	907,57,635,56,67,493,52,61,4977,56,65,65,49,135,340
BMGene00505	banmao0001_pilon_pilon_pilon_pilon	7810017	7811335	1319	-	1	405	870	5	870	5	449	4	112,48,293,142,275	112,48,293,142,275	55,61,229,104
BMGene00506	banmao0001_pilon_pilon_pilon_pilon	7813089	7820052	6964	+	1	1753	3213	10	3213	10	3751	9	152,87,1106,188,103,144,310,205,207,711	152,87,1106,188,103,144,310,205,207,711	74,312,58,53,1495,1340,56,58,305
BMGene00507	banmao0001_pilon_pilon_pilon_pilon	7821250	7822127	878	+	1	1197	471	3	471	3	407	2	102,135,234	102,135,234	67,340
BMGene00508	banmao0001_pilon_pilon_pilon_pilon	7822707	7842428	19722	-	1	579	1540	9	1540	9	18182	8	50,263,208,191,187,209,60,157,215	50,263,208,191,187,209,60,157,215	67,96,180,59,7246,3622,275,6637
BMGene00509	banmao0001_pilon_pilon_pilon_pilon	7869425	7869805	381	+	1	26996	381	1	381	1	0	0	381	381	NULL
BMGene00510	banmao0001_pilon_pilon_pilon_pilon	7872990	7892175	19186	+	1	3184	2106	12	2106	12	17080	11	51,207,238,242,229,100,000,000,000,000,000,000	51,207,238,242,229,100,000,000,000,000,000,000	62,484,8002,238,4384,82,55,1323,56,100,2294
BMGene00511	banmao0001_pilon_pilon_pilon_pilon	7895139	7895435	297	-	1	2963	297	1	297	1	0	0	297	297	NULL
BMGene00512	banmao0001_pilon_pilon_pilon_pilon	7898718	7900206	1489	+	1	3282	1047	7	1047	7	442	6	62,93,130,154,362,137,109	62,93,130,154,362,137,109	111,79,89,56,53,54
BMGene00513	banmao0001_pilon_pilon_pilon_pilon	7900949	7904881	3933	-	1	742	2856	13	2856	13	1077	12	860,106,214,140,109,97,102,454,201,95,223,239,16	860,106,214,140,109,97,102,454,201,95,223,239,16	68,106,58,170,85,95,80,82,94,107,59,73
BMGene00514	banmao0001_pilon_pilon_pilon_pilon	7927551	7928075	525	+	1	22669	525	1	525	1	0	0	525	525	NULL
BMGene00515	banmao0001_pilon_pilon_pilon_pilon	7936972	7943924	6953	+	1	8896	1194	6	1194	6	5759	5	113,113,554,150,170,94	113,113,554,150,170,94	821,3701,59,208,970
BMGene00516	banmao0001_pilon_pilon_pilon_pilon	7944243	7965233	20991	+	1	318	8343	22	8343	22	12648	21	1,677,120,253,222,170,000,000,000,000,000,000,000,000,000,000,000,000,000,000,000,000,000	1,677,120,253,222,170,000,000,000,000,000,000,000,000,000,000,000,000,000,000,000,000,000	331,178,386,66,157,601,9565,67,56,63,157,56,131,56,61,54,62,405,54,81,61
BMGene00517	banmao0001_pilon_pilon_pilon_pilon	7966119	7972348	6230	+	1	885	2097	10	2097	10	4133	9	154,447,77,178,148,571,93,183,147,99	154,447,77,178,148,571,93,183,147,99	176,1269,73,2227,61,58,149,62,58
BMGene00518	banmao0001_pilon_pilon_pilon_pilon	7974164	7975170	1007	-	1	1815	558	2	558	2	449	1	425,133	425,133	449
BMGene00519	banmao0001_pilon_pilon_pilon_pilon	7984823	7985602	780	+	1	9652	780	1	780	1	0	0	780	780	NULL
BMGene00520	banmao0001_pilon_pilon_pilon_pilon	8007984	8025070	17087	-	1	22381	1623	9	1623	9	15464	8	152,49,167,60,205,134,139,199,518	152,49,167,60,205,134,139,199,518	9848,91,3997,468,343,588,65,64
BMGene00521	banmao0001_pilon_pilon_pilon_pilon	8040942	8070752	29811	-	1	15871	1884	12	1884	12	27927	11	70,155,90,314,532,138,144,51,96,108,75,111	70,155,90,314,532,138,144,51,96,108,75,111	25704,262,307,80,532,106,90,194,519,60,73
BMGene00522	banmao0001_pilon_pilon_pilon_pilon	8087281	8118490	31210	-	1	16528	600	3	600	3	30610	2	255,289,56	255,289,56	30,290,320
BMGene00523	banmao0001_pilon_pilon_pilon_pilon	8163008	8164069	1062	-	1	44517	1062	1	1062	1	0	0	1062	1062	NULL
BMGene00524	banmao0001_pilon_pilon_pilon_pilon	8164138	8168727	4590	+	1	68	516	4	516	4	4074	3	70,64,227,155	70,64,227,155	3584,426,64
BMGene00525	banmao0001_pilon_pilon_pilon_pilon	8171279	8172904	1626	+	1	2551	1104	7	1104	7	522	6	68,121,124,119,200,300,000	68,121,124,119,200,300,000	68,54,71,184,62,83
BMGene00526	banmao0001_pilon_pilon_pilon_pilon	8173313	8180414	7102	-	1	408	5598	11	5598	11	1504	10	129,129,95,741,468,677,1716,723,199,382,339	129,129,95,741,468,677,1716,723,199,382,339	431,63,224,74,64,79,81,337,89,62
BMGene00527	banmao0001_pilon_pilon_pilon_pilon	8181236	8181814	579	+	1	821	357	3	357	3	222	2	23,128,206	23,128,206	159,63
BMGene00528	banmao0001_pilon_pilon_pilon_pilon	8182191	8182824	634	-	1	376	519	3	519	3	115	2	273,80,166	273,80,166	62,53
BMGene00529	banmao0001_pilon_pilon_pilon_pilon	8183550	8185332	1783	-	1	725	1269	7	1269	7	514	6	159,258,146,172,76,385,73	159,258,146,172,76,385,73	56,52,62,235,58,51
BMGene00530	banmao0001_pilon_pilon_pilon_pilon	8185744	8190615	4872	-	1	411	2091	13	2091	13	2781	12	165,170,182,136,99,225,281,136,80,142,139,192,144	165,170,182,136,99,225,281,136,80,142,139,192,144	219,74,51,88,125,844,245,918,58,50,55,54
BMGene00531	banmao0001_pilon_pilon_pilon_pilon	8191119	8193809	2691	+	1	503	1812	5	1812	5	879	4	941,308,140,157,113	941,308,140,157,113	61,538,52,228
BMGene00532	banmao0001_pilon_pilon_pilon_pilon	8196170	8198273	2104	-	1	2360	1554	5	1554	5	550	4	252,502,355,199,246	252,502,355,199,246	62,61,372,55
BMGene00533	banmao0001_pilon_pilon_pilon_pilon	8210502	8220946	10445	+	1	12228	2247	11	2247	11	8198	10	81,515,76,123,147,136,96,345,158,82,488	81,515,76,123,147,136,96,345,158,82,488	2861,62,89,57,1864,82,208,2793,71,111
BMGene00534	banmao0001_pilon_pilon_pilon_pilon	8264173	8270115	5943	-	1	43226	492	4	492	4	5451	3	176,139,116,61	176,139,116,61	644,858,529
BMGene00535	banmao0001_pilon_pilon_pilon_pilon	8314108	8325846	11739	+	1	43992	642	4	642	4	11097	3	265,120,225,32	265,120,225,32	8463,2577,57
BMGene00536	banmao0001_pilon_pilon_pilon_pilon	8332955	8342837	9883	+	1	7108	1953	6	1953	6	7930	5	93,217,315,229,828,200	93,217,315,229,828,200	2179,53,5553,73,72
BMGene00537	banmao0001_pilon_pilon_pilon_pilon	8342955	8368799	25845	-	1	117	14352	59	14352	59	11493	58	743,129,111,174,64,185,213,124,135,117,204,328,79,885,696,187,225,441,206,151,705,191,42,163,141,190,581,80,40,133,122,427,49,104,134,152,217,169,85,283,53,173,304,107,127,744,173,62,126,306,68,420,258,485,210,143,299,865,24	743,129,111,174,64,185,213,124,135,117,204,328,79,885,696,187,225,441,206,151,705,191,42,163,141,190,581,80,40,133,122,427,49,104,134,152,217,169,85,283,53,173,304,107,127,744,173,62,126,306,68,420,258,485,210,143,299,865,24	302,64,52,74,411,74,66,55,63,399,65,54,188,58,57,286,61,58,67,72,57,60,314,500,60,561,61,76,52,387,153,54,58,66,342,3553,54,470,284,56,106,52,199,58,57,65,92,60,57,52,119,52,67,54,62,98,64,435
BMGene00538	banmao0001_pilon_pilon_pilon_pilon	8374941	8379338	4398	+	1	6141	1302	6	1302	6	3096	5	58,287,330,223,174,200	58,287,330,223,174,200	68,2566,304,97,61
BMGene00539	banmao0001_pilon_pilon_pilon_pilon	8388907	8392165	3259	-	1	9568	1371	8	1371	8	1888	7	341,169,120,251,106,59,167,158	341,169,120,251,106,59,167,158	1270,60,146,102,55,59,196
BMGene00540	banmao0001_pilon_pilon_pilon_pilon	8393936	8403877	9942	+	1	1770	5403	15	5403	15	4539	14	951,661,815,962,918,000,000,000,000,000,000,000,000,000,000	951,661,815,962,918,000,000,000,000,000,000,000,000,000,000	1853,119,1446,86,148,59,64,74,104,88,52,189,86,171
BMGene00541	banmao0001_pilon_pilon_pilon_pilon	8405608	8408978	3371	-	1	1730	1887	8	1887	8	1484	7	722,169,212,111,75,154,286,158	722,169,212,111,75,154,286,158	987,57,56,63,55,54,212
BMGene00542	banmao0001_pilon_pilon_pilon_pilon	8410394	8414356	3963	+	1	1415	1716	7	1716	7	2247	6	24,684,255,240,253,246,14	24,684,255,240,253,246,14	160,1774,100,61,80,72
BMGene00543	banmao0001_pilon_pilon_pilon_pilon	8414690	8416806	2117	-	1	333	1485	5	1485	5	632	4	77,117,612,654,25	77,117,612,654,25	469,51,47,65
BMGene00544	banmao0001_pilon_pilon_pilon_pilon	8418314	8419920	1607	+	1	1507	858	6	858	6	749	5	60,175,181,118,142,100	60,175,181,118,142,100	54,505,56,66,68
BMGene00545	banmao0001_pilon_pilon_pilon_pilon	8422291	8425339	3049	-	1	2370	909	3	909	3	2140	2	448,443,18	448,443,18	2,891,851
BMGene00546	banmao0001_pilon_pilon_pilon_pilon	8426306	8434243	7938	+	1	966	1800	10	1800	10	6138	9	70,159,161,94,156,552,179,118,124,187	70,159,161,94,156,552,179,118,124,187	3811,1687,256,63,95,60,52,61,53
BMGene00547	banmao0001_pilon_pilon_pilon_pilon	8437105	8441448	4344	-	1	2861	837	6	837	6	3507	5	159,79,266,75,114,144	159,79,266,75,114,144	316,69,1873,1185,64
BMGene00548	banmao0001_pilon_pilon_pilon_pilon	8472078	8473606	1529	+	1	30629	606	3	606	3	923	2	91,252,263	91,252,263	860,63
BMGene00549	banmao0001_pilon_pilon_pilon_pilon	8480948	8489317	8370	+	1	7341	2925	7	2925	7	5445	6	340,292,172,305,648,000,000	340,292,172,305,648,000,000	196,114,4918,61,56,100
BMGene00550	banmao0001_pilon_pilon_pilon_pilon	8489930	8493960	4031	-	1	612	3567	4	3567	4	464	3	12,827,461,318,221	12,827,461,318,221	353,52,59
BMGene00551	banmao0001_pilon_pilon_pilon_pilon	8495551	8500400	4850	+	1	1590	2151	9	2151	9	2699	8	95,343,38,154,133,222,749,226,191	95,343,38,154,133,222,749,226,191	486,132,1590,76,61,238,61,55
BMGene00552	banmao0001_pilon_pilon_pilon_pilon	8501495	8503219	1725	-	1	1094	1500	5	1500	5	225	4	263,348,578,221,90	263,348,578,221,90	59,57,56,53
BMGene00553	banmao0001_pilon_pilon_pilon_pilon	8505862	8514155	8294	-	1	2642	1422	4	1422	4	6872	3	241,866,152,163	241,866,152,163	9,495,190,733
BMGene00554	banmao0001_pilon_pilon_pilon_pilon	8528858	8550162	21305	+	1	14702	4188	14	4188	14	17117	13	164,181,945,93,691,210,86,162,106,219,108,95,128,1000	164,181,945,93,691,210,86,162,106,219,108,95,128,1000	594,3750,1716,5463,53,3904,238,72,62,58,1099,56,52
BMGene00555	banmao0001_pilon_pilon_pilon_pilon	8550243	8551176	934	-	1	80	816	3	816	3	118	2	623,96,97	623,96,97	57,61
BMGene00556	banmao0001_pilon_pilon_pilon_pilon	8551687	8557748	6062	+	1	510	1722	7	1722	7	4340	6	54,94,161,59,345,290,719	54,94,161,59,345,290,719	67,3335,386,434,62,56
BMGene00557	banmao0001_pilon_pilon_pilon_pilon	8558089	8558433	345	-	1	340	345	1	345	1	0	0	345	345	NULL
BMGene00558	banmao0001_pilon_pilon_pilon_pilon	8559537	8564568	5032	+	1	1103	3498	6	3498	6	1534	5	526,455,79,119,519,1800	526,455,79,119,519,1800	717,612,84,56,65
BMGene00559	banmao0001_pilon_pilon_pilon_pilon	8564619	8565804	1186	+	1	50	759	3	759	3	427	2	333,258,168	333,258,168	150,277
BMGene00560	banmao0001_pilon_pilon_pilon_pilon	8566776	8568744	1969	-	1	971	870	4	870	4	1099	3	76,431,254,109	76,431,254,109	982,59,58
BMGene00561	banmao0001_pilon_pilon_pilon_pilon	8576927	8585684	8758	-	1	8182	1641	9	1641	9	7117	8	270,192,132,69,338,29,162,98,351	270,192,132,69,338,29,162,98,351	169,57,51,64,73,61,60,6582
BMGene00562	banmao0001_pilon_pilon_pilon_pilon	8591861	8593491	1631	-	1	6176	852	6	852	6	779	5	68,49,288,234,117,96	68,49,288,234,117,96	118,63,60,58,480
BMGene00563	banmao0001_pilon_pilon_pilon_pilon	8598395	8600664	2270	+	1	4903	1848	5	1848	5	422	4	174,853,251,330,240	174,853,251,330,240	261,47,60,54
BMGene00564	banmao0001_pilon_pilon_pilon_pilon	8600893	8601253	361	+	1	228	303	2	303	2	58	1	89,214	89,214	58
BMGene00565	banmao0001_pilon_pilon_pilon_pilon	8601285	8604425	3141	+	1	31	1317	8	1317	8	1824	7	128,76,94,110,163,63,136,547	128,76,94,110,163,63,136,547	58,63,1243,61,62,281,56
BMGene00566	banmao0001_pilon_pilon_pilon_pilon	8604513	8622098	17586	-	1	87	3597	15	3597	15	13989	14	335,1015,63,107,45,182,130,401,229,197,229,209,208,212,35	335,1015,63,107,45,182,130,401,229,197,229,209,208,212,35	50,58,5065,55,4088,327,103,68,58,62,2410,65,275,1305
BMGene00567	banmao0001_pilon_pilon_pilon_pilon	8655742	8662038	6297	+	1	33643	3099	15	3099	15	3198	14	161,257,93,145,133,109,829,122,89,146,472,188,44,110,201	161,257,93,145,133,109,829,122,89,146,472,188,44,110,201	62,95,89,55,112,64,106,2294,58,55,54,52,49,53
BMGene00568	banmao0001_pilon_pilon_pilon_pilon	8662089	8662817	729	-	1	50	618	3	618	3	111	2	149,309,160	149,309,160	54,57
BMGene00569	banmao0001_pilon_pilon_pilon_pilon	8666084	8670718	4635	+	1	3266	3144	7	3144	7	1491	6	357,487,908,506,179,000,000	357,487,908,506,179,000,000	57,85,213,64,1010,62
BMGene00570	banmao0001_pilon_pilon_pilon_pilon	8672502	8680537	8036	-	1	1783	2673	15	2673	15	5363	14	158,241,408,344,191,191,170,151,103,154,121,104,153,156,28	158,241,408,344,191,191,170,151,103,154,121,104,153,156,28	60,52,52,1256,51,56,47,80,60,89,160,2966,73,361
BMGene00571	banmao0001_pilon_pilon_pilon_pilon	8681182	8684010	2829	+	1	644	1116	3	1116	3	1713	2	108,481,527	108,481,527	2,271,486
BMGene00572	banmao0001_pilon_pilon_pilon_pilon	8685346	8692900	7555	-	1	1335	2163	8	2163	8	5392	7	428,678,142,195,306,122,240,52	428,678,142,195,306,122,240,52	59,3085,98,93,1943,59,55
BMGene00573	banmao0001_pilon_pilon_pilon_pilon	8693402	8695069	1668	+	1	501	1527	3	1527	3	141	2	526,183,818	526,183,818	78,63
BMGene00574	banmao0001_pilon_pilon_pilon_pilon	8695606	8696818	1213	-	1	536	1044	4	1044	4	169	3	126,330,571,17	126,330,571,17	55,54,60
BMGene00575	banmao0001_pilon_pilon_pilon_pilon	8697238	8698142	905	-	1	419	672	5	672	5	233	4	82,154,207,208,21	82,154,207,208,21	57,62,59,55
BMGene00576	banmao0001_pilon_pilon_pilon_pilon	8700465	8702235	1771	-	1	2322	1071	3	1071	3	700	2	284,415,372	284,415,372	635,65
BMGene00577	banmao0001_pilon_pilon_pilon_pilon	8705433	8706578	1146	+	1	3197	867	3	867	3	279	2	342,148,377	342,148,377	215,64
BMGene00578	banmao0001_pilon_pilon_pilon_pilon	8706847	8708530	1684	-	1	268	1254	4	1254	4	430	3	773,258,204,19	773,258,204,19	265,63,102
BMGene00579	banmao0001_pilon_pilon_pilon_pilon	8709443	8711279	1837	+	1	912	1527	6	1527	6	310	5	227,175,259,368,343,000	227,175,259,368,343,000	60,83,55,55,57
BMGene00580	banmao0001_pilon_pilon_pilon_pilon	8711359	8721198	9840	-	1	79	2943	10	2943	10	6897	9	279,496,317,177,307,000,000,000,000,000	279,496,317,177,307,000,000,000,000,000	56,128,61,4596,69,55,1482,385,65
BMGene00581	banmao0001_pilon_pilon_pilon_pilon	8729239	8789037	59799	+	1	8040	7350	33	7350	33	52449	32	110,262,142,104,674,276,140,131,191,77,163,131,369,237,170,186,224,126,149,248,474,183,124,232,92,175,253,368,121,442,274,157,345	110,262,142,104,674,276,140,131,191,77,163,131,369,237,170,186,224,126,149,248,474,183,124,232,92,175,253,368,121,442,274,157,345	105,21756,309,2838,59,54,112,55,14931,603,60,2483,1120,780,63,53,57,466,54,52,58,55,56,2225,144,59,60,59,1566,58,2035,64
BMGene00582	banmao0001_pilon_pilon_pilon_pilon	8790645	8794009	3365	-	1	1607	1677	6	1677	6	1688	5	662,454,231,102,157,71	662,454,231,102,157,71	99,484,143,773,189
BMGene00583	banmao0001_pilon_pilon_pilon_pilon	8837442	8926470	89029	+	1	43432	7530	20	7530	20	81499	19	15,168,114,204,85,95,148,778,575,143,159,1014,745,81,808,40,151,131,882,1194	15,168,114,204,85,95,148,778,575,143,159,1014,745,81,808,40,151,131,882,1194	5648,10431,8291,4820,3215,4486,38078,53,124,65,471,61,267,3977,289,67,1010,83,63
BMGene00584	banmao0001_pilon_pilon_pilon_pilon	8928087	8932829	4743	-	1	1616	2130	6	2130	6	2613	5	345,210,295,352,873,55	345,210,295,352,873,55	2332,46,64,101,70
BMGene00585	banmao0001_pilon_pilon_pilon_pilon	8942462	8949330	6869	+	1	9632	1800	5	1800	5	5069	4	139,70,172,57,1362	139,70,172,57,1362	69,3974,973,53
BMGene00586	banmao0001_pilon_pilon_pilon_pilon	8960302	8961654	1353	+	1	10971	1353	1	1353	1	0	0	1353	1353	NULL
BMGene00587	banmao0001_pilon_pilon_pilon_pilon	8998946	9015361	16416	+	1	37291	1572	5	1572	5	14844	4	201,139,157,478,597	201,139,157,478,597	13258,79,1451,56
BMGene00588	banmao0001_pilon_pilon_pilon_pilon	9018042	9025187	7146	-	1	2680	2406	6	2406	6	4740	5	343,333,322,361,355,000	343,333,322,361,355,000	57,52,151,1867,2613
BMGene00589	banmao0001_pilon_pilon_pilon_pilon	9031931	9032675	745	+	1	6743	606	3	606	3	139	2	157,149,300	157,149,300	82,57
BMGene00590	banmao0001_pilon_pilon_pilon_pilon	9034140	9035261	1122	-	1	1464	1122	1	1122	1	0	0	1122	1122	NULL
BMGene00591	banmao0001_pilon_pilon_pilon_pilon	9036309	9037444	1136	-	1	1047	834	5	834	5	302	4	287,115,224,108,100	287,115,224,108,100	60,65,110,67
BMGene00592	banmao0001_pilon_pilon_pilon_pilon	9039923	9045150	5228	-	1	2478	2451	6	2451	6	2777	5	154,388,546,899,259,000	154,388,546,899,259,000	95,52,2390,190,50
BMGene00593	banmao0001_pilon_pilon_pilon_pilon	9045768	9048807	3040	-	1	617	1119	5	1119	5	1921	4	583,148,183,174,31	583,148,183,174,31	1655,149,61,56
BMGene00594	banmao0001_pilon_pilon_pilon_pilon	9050576	9058828	8253	+	1	1768	2136	5	2136	5	6117	4	753,222,261,323,577	753,222,261,323,577	3707,61,2298,51
BMGene00595	banmao0001_pilon_pilon_pilon_pilon	9059744	9060466	723	+	1	915	723	1	723	1	0	0	723	723	NULL
BMGene00596	banmao0001_pilon_pilon_pilon_pilon	9061349	9079345	17997	-	1	882	5004	21	5004	21	12993	20	201,225,349,121,103,297,411,180,111,335,205,223,304,85,192,224,171,697,290,118,162	201,225,349,121,103,297,411,180,111,335,205,223,304,85,192,224,171,697,290,118,162	360,137,55,61,1929,65,213,68,865,107,1480,152,604,510,175,5375,217,66,485,69
BMGene00597	banmao0001_pilon_pilon_pilon_pilon	9082782	9100981	18200	+	1	3436	6768	17	6768	17	11432	16	249,1731,88,414,242,135,690,282,42,724,123,196,730,263,263,159,437	249,1731,88,414,242,135,690,282,42,724,123,196,730,263,263,159,437	72,57,49,46,58,59,61,252,2081,149,59,391,71,1555,75,6397
BMGene00598	banmao0001_pilon_pilon_pilon_pilon	9101257	9114178	12922	-	1	275	6477	19	6477	19	6445	18	1536,357,254,438,259,168,399,283,152,367,52,250,518,567,148,296,139,54,240	1536,357,254,438,259,168,399,283,152,367,52,250,518,567,148,296,139,54,240	58,59,183,108,96,160,74,498,53,494,115,58,68,69,76,80,779,3417
BMGene00599	banmao0001_pilon_pilon_pilon_pilon	9118212	9126502	8291	+	1	4033	1188	5	1188	5	7103	4	60,131,546,275,176	60,131,546,275,176	121,69,60,6853
BMGene00600	banmao0001_pilon_pilon_pilon_pilon	9130861	9131312	452	+	1	4358	327	3	327	3	125	2	31,252,44	31,252,44	67,58
BMGene00601	banmao0001_pilon_pilon_pilon_pilon	9140341	9141486	1146	+	1	9028	306	3	306	3	840	2	34,183,89	34,183,89	99,741
BMGene00602	banmao0001_pilon_pilon_pilon_pilon	9161464	9165804	4341	-	1	19977	1065	4	1065	4	3276	3	511,350,61,143	511,350,61,143	60,68,3148
BMGene00603	banmao0001_pilon_pilon_pilon_pilon	9197690	9201642	3953	+	1	31885	1122	6	1122	6	2831	5	285,115,123,245,198,000	285,115,123,245,198,000	2218,139,56,218,200
BMGene00604	banmao0001_pilon_pilon_pilon_pilon	9202642	9208907	6266	+	1	999	2964	12	2964	12	3302	11	79,166,485,193,218,356,503,270,80,284,220,110	79,166,485,193,218,356,503,270,80,284,220,110	80,90,58,248,251,66,56,1374,969,48,62
BMGene00605	banmao0001_pilon_pilon_pilon_pilon	9209068	9214975	5908	-	1	160	2388	11	2388	11	3520	10	95,123,127,136,929,386,86,215,150,99,42	95,123,127,136,929,386,86,215,150,99,42	69,81,413,980,81,65,57,1568,60,146
BMGene00606	banmao0001_pilon_pilon_pilon_pilon	9216701	9221307	4607	+	1	1725	1686	7	1686	7	2921	6	98,548,218,373,312,115,22	98,548,218,373,312,115,22	2,401,556,266,369,380,000
BMGene00607	banmao0001_pilon_pilon_pilon_pilon	9223494	9229763	6270	-	1	2186	1305	8	1305	8	4965	7	138,119,147,154,201,000,000,000	138,119,147,154,201,000,000,000	57,64,297,54,317,65,4111
BMGene00608	banmao0001_pilon_pilon_pilon_pilon	9239905	9242211	2307	-	1	10141	927	5	927	5	1380	4	399,122,167,227,12	399,122,167,227,12	84,60,1161,75
BMGene00609	banmao0001_pilon_pilon_pilon_pilon	9254425	9254970	546	+	1	12213	546	1	546	1	0	0	546	546	NULL
BMGene00610	banmao0001_pilon_pilon_pilon_pilon	9255358	9257072	1715	-	1	387	915	5	915	5	800	4	179,135,130,216,255	179,135,130,216,255	488,172,63,77
BMGene00611	banmao0001_pilon_pilon_pilon_pilon	9257781	9264604	6824	+	1	708	2196	11	2196	11	4628	10	12,200,157,339,238,300,000,000,000,000,000	12,200,157,339,238,300,000,000,000,000,000	1014,190,531,2049,184,329,131,58,67,75
BMGene00612	banmao0001_pilon_pilon_pilon_pilon	9265647	9270145	4499	-	1	1042	1446	4	1446	4	3053	3	207,551,382,306	207,551,382,306	2,652,685,103
BMGene00613	banmao0001_pilon_pilon_pilon_pilon	9274147	9281985	7839	+	1	4001	984	6	984	6	6855	5	43,45,116,103,626,51	43,45,116,103,626,51	658,477,2841,62,2817
BMGene00614	banmao0001_pilon_pilon_pilon_pilon	9285820	9286728	909	+	1	3834	855	2	855	2	54	1	139,716	139,716	54
BMGene00615	banmao0001_pilon_pilon_pilon_pilon	9286815	9287283	469	-	1	86	411	2	411	2	58	1	101,310	101,310	58
BMGene00616	banmao0001_pilon_pilon_pilon_pilon	9288536	9289677	1142	+	1	1252	1092	2	1092	2	50	1	162,930	162,930	50
BMGene00617	banmao0001_pilon_pilon_pilon_pilon	9299185	9303457	4273	+	1	9507	1926	6	1926	6	2347	5	67,183,297,64,766,549	67,183,297,64,766,549	285,549,130,76,1307
BMGene00618	banmao0001_pilon_pilon_pilon_pilon	9307236	9309220	1985	-	1	3778	990	3	990	3	995	2	159,785,46	159,785,46	63,932
BMGene00619	banmao0001_pilon_pilon_pilon_pilon	9312273	9323471	11199	+	1	3052	2889	17	2889	17	8310	16	154,204,185,67,186,340,95,204,186,67,286,157,227,73,81,290,87	154,204,185,67,186,340,95,204,186,67,286,157,227,73,81,290,87	369,623,57,469,68,2435,105,1406,149,63,60,137,193,2036,76,64
BMGene00620	banmao0001_pilon_pilon_pilon_pilon	9325973	9330153	4181	-	1	2501	453	3	453	3	3728	2	198,126,129	198,126,129	483,680
BMGene00621	banmao0001_pilon_pilon_pilon_pilon	9351711	9352985	1275	+	1	21557	960	5	960	5	315	4	137,115,129,343,236	137,115,129,343,236	62,59,56,138
BMGene00622	banmao0001_pilon_pilon_pilon_pilon	9353875	9354846	972	-	1	889	972	1	972	1	0	0	972	972	NULL
BMGene00623	banmao0001_pilon_pilon_pilon_pilon	9357570	9377613	20044	-	1	2723	4383	13	4383	13	15661	12	1013,186,133,629,253,317,434,170,461,400,168,129,90	1013,186,133,629,253,317,434,170,461,400,168,129,90	53,2684,9454,367,54,173,57,58,55,55,69,2582
BMGene00624	banmao0001_pilon_pilon_pilon_pilon	9380270	9383386	3117	-	1	2656	1314	3	1314	3	1803	2	1077,190,47	1077,190,47	1,678,125
BMGene00625	banmao0001_pilon_pilon_pilon_pilon	9383822	9388553	4732	+	1	435	3027	12	3027	12	1705	11	143,533,79,173,413,34,588,180,299,111,352,122	143,533,79,173,413,34,588,180,299,111,352,122	64,70,240,90,386,207,111,245,107,66,119
BMGene00626	banmao0001_pilon_pilon_pilon_pilon	9394624	9400005	5382	+	1	6070	2703	14	2703	14	2679	13	129,106,173,137,25,136,200,311,248,170,141,565,207,155	129,106,173,137,25,136,200,311,248,170,141,565,207,155	56,137,58,217,58,62,53,754,862,213,52,60,97
BMGene00627	banmao0001_pilon_pilon_pilon_pilon	9401882	9404002	2121	-	1	1876	435	3	435	3	1686	2	92,212,131	92,212,131	1619,67
BMGene00628	banmao0001_pilon_pilon_pilon_pilon	9404685	9406911	2227	-	1	682	1410	7	1410	7	817	6	185,98,169,160,511,195,92	185,98,169,160,511,195,92	56,60,529,61,50,61
BMGene00629	banmao0001_pilon_pilon_pilon_pilon	9408390	9418792	10403	-	1	1478	5874	11	5874	11	4529	10	365,696,401,219,2986,119,147,455,182,207,97	365,696,401,219,2986,119,147,455,182,207,97	124,71,102,766,60,59,2514,687,60,86
BMGene00630	banmao0001_pilon_pilon_pilon_pilon	9425384	9448453	23070	-	1	6591	1971	7	1971	7	21099	6	567,371,174,151,194,000,000	567,371,174,151,194,000,000	7,719,111,355,749,460,000,000
BMGene00631	banmao0001_pilon_pilon_pilon_pilon	9531290	9531592	303	+	1	82836	303	1	303	1	0	0	303	303	NULL
BMGene00632	banmao0001_pilon_pilon_pilon_pilon	9557085	9560275	3191	+	1	25492	1125	6	1125	6	2066	5	258,395,110,193,120,49	258,395,110,193,120,49	1796,60,77,58,75
BMGene00633	banmao0001_pilon_pilon_pilon_pilon	9563417	9569566	6150	-	1	3141	1671	6	1671	6	4479	5	358,213,551,121,185,000	358,213,551,121,185,000	259,61,55,3975,129
BMGene00634	banmao0001_pilon_pilon_pilon_pilon	9589901	9591507	1607	+	1	20334	1041	7	1041	7	566	6	141,128,167,198,187,000,000	141,128,167,198,187,000,000	51,194,51,160,56,54
BMGene00635	banmao0001_pilon_pilon_pilon_pilon	9591834	9595083	3250	-	1	326	2394	7	2394	7	856	6	483,199,334,242,162,000,000	483,199,334,242,162,000,000	318,56,64,280,83,55
BMGene00636	banmao0001_pilon_pilon_pilon_pilon	9597581	9602268	4688	+	1	2497	1425	3	1425	3	3263	2	1,891,531,083	1,891,531,083	733,190
BMGene00637	banmao0001_pilon_pilon_pilon_pilon	9606157	9616872	10716	+	1	3888	2232	7	2232	7	8484	6	195,272,435,86,104,121,1019	195,272,435,86,104,121,1019	73,1973,96,1995,61,4286
BMGene00638	banmao0001_pilon_pilon_pilon_pilon	9632168	9634461	2294	+	1	15295	621	5	621	5	1673	4	92,161,86,111,171	92,161,86,111,171	245,1021,341,66
BMGene00639	banmao0001_pilon_pilon_pilon_pilon	9686797	9689981	3185	-	1	52335	1560	7	1560	7	1625	6	123,338,133,456,240,188,82	123,338,133,456,240,188,82	414,65,58,57,346,685
BMGene00640	banmao0001_pilon_pilon_pilon_pilon	9692633	9693608	976	+	1	2651	798	4	798	4	178	3	120,109,188,381	120,109,188,381	46,58,74
BMGene00641	banmao0001_pilon_pilon_pilon_pilon	9695751	9700910	5160	-	1	2142	1884	6	1884	6	3276	5	159,173,200,222,1081,49	159,173,200,222,1081,49	152,88,86,2845,105
BMGene00642	banmao0001_pilon_pilon_pilon_pilon	9702152	9703167	1016	+	1	1241	891	3	891	3	125	2	124,410,357	124,410,357	57,68
BMGene00643	banmao0001_pilon_pilon_pilon_pilon	9703959	9705192	1234	+	1	791	1116	3	1116	3	118	2	272,308,536	272,308,536	57,61
BMGene00644	banmao0001_pilon_pilon_pilon_pilon	9712036	9715334	3299	-	1	6843	2469	4	2469	4	830	3	2167,119,71,112	2167,119,71,112	52,550,228
BMGene00645	banmao0001_pilon_pilon_pilon_pilon	9716538	9717747	1210	+	1	1203	936	6	936	6	274	5	90,85,398,89,192,82	90,85,398,89,192,82	52,62,53,53,54
BMGene00646	banmao0001_pilon_pilon_pilon_pilon	9718213	9722552	4340	-	1	465	2700	6	2700	6	1640	5	153,316,92,1755,353,31	153,316,92,1755,353,31	54,62,72,67,1385
BMGene00647	banmao0001_pilon_pilon_pilon_pilon	9722732	9728755	6024	+	1	179	6024	1	6024	1	0	0	6024	6024	NULL
BMGene00648	banmao0001_pilon_pilon_pilon_pilon	9729331	9731766	2436	+	1	575	2307	3	2307	3	129	2	922,301,985	922,301,985	61,68
BMGene00649	banmao0001_pilon_pilon_pilon_pilon	9733258	9744054	10797	+	1	1491	2508	6	2508	6	8289	5	841,338,217,179,223,000	841,338,217,179,223,000	7820,253,71,76,69
BMGene00650	banmao0001_pilon_pilon_pilon_pilon	9745594	9746595	1002	+	1	1539	1002	1	1002	1	0	0	1002	1002	NULL
BMGene00651	banmao0001_pilon_pilon_pilon_pilon	9746667	9747830	1164	-	1	71	930	5	930	5	234	4	66,113,409,230,112	66,113,409,230,112	61,54,59,60
BMGene00652	banmao0001_pilon_pilon_pilon_pilon	9753673	9762629	8957	-	1	5842	3108	17	3108	17	5849	16	104,172,108,157,292,234,324,135,407,253,141,171,123,103,80,190,114	104,172,108,157,292,234,324,135,407,253,141,171,123,103,80,190,114	203,425,58,56,929,56,74,61,60,73,593,166,62,75,2755,203
BMGene00653	banmao0001_pilon_pilon_pilon_pilon	9763131	9765835	2705	-	1	501	474	5	474	5	2231	4	45,138,109,179,3	45,138,109,179,3	1671,272,223,65
BMGene00654	banmao0001_pilon_pilon_pilon_pilon	9769093	9774682	5590	+	1	3257	1713	9	1713	9	3877	8	411,201,166,134,319,90,130,142,120	411,201,166,134,319,90,130,142,120	362,73,109,68,62,59,72,3072
BMGene00655	banmao0001_pilon_pilon_pilon_pilon	9775821	9780374	4554	+	1	1138	3777	7	3777	7	777	6	13,448,114,331,361,100,000,000	13,448,114,331,361,100,000,000	65,438,53,52,95,74
BMGene00656	banmao0001_pilon_pilon_pilon_pilon	9795935	9797081	1147	-	1	15560	900	5	900	5	247	4	84,139,161,464,52	84,139,161,464,52	52,65,61,69
BMGene00657	banmao0001_pilon_pilon_pilon_pilon	9814321	9817482	3162	-	1	17239	2217	4	2217	4	945	3	1,118,690,259,150	1,118,690,259,150	752,126,67
BMGene00658	banmao0001_pilon_pilon_pilon_pilon	9818561	9819389	829	-	1	1078	771	2	771	2	58	1	756,15	756,15	58
BMGene00659	banmao0001_pilon_pilon_pilon_pilon	9825314	9829497	4184	+	1	5924	1374	2	1374	2	2810	1	1,152,222	1,152,222	2810
BMGene00660	banmao0001_pilon_pilon_pilon_pilon	9855034	9864715	9682	+	1	25536	519	4	519	4	9163	3	82,195,137,105	82,195,137,105	77,8997,89
BMGene00661	banmao0001_pilon_pilon_pilon_pilon	9865297	9867788	2492	-	1	581	1002	4	1002	4	1490	3	675,112,108,107	675,112,108,107	1372,64,54
BMGene00662	banmao0001_pilon_pilon_pilon_pilon	9869307	9869875	569	-	1	1518	507	2	507	2	62	1	495,12	495,12	62
BMGene00663	banmao0001_pilon_pilon_pilon_pilon	9871199	9871918	720	-	1	1323	651	2	651	2	69	1	639,12	639,12	69
BMGene00664	banmao0001_pilon_pilon_pilon_pilon	9873524	9874167	644	-	1	1605	591	2	591	2	53	1	579,12	579,12	53
BMGene00665	banmao0001_pilon_pilon_pilon_pilon	9875466	9880581	5116	-	1	1298	879	3	879	3	4237	2	627,240,12	627,240,12	4178,59
BMGene00666	banmao0001_pilon_pilon_pilon_pilon	9882472	9883145	674	-	1	1890	615	2	615	2	59	1	603,12	603,12	59
BMGene00667	banmao0001_pilon_pilon_pilon_pilon	9887734	9888483	750	-	1	4588	651	2	651	2	99	1	639,12	639,12	99
BMGene00668	banmao0001_pilon_pilon_pilon_pilon	9889459	9890049	591	-	1	975	513	2	513	2	78	1	501,12	501,12	78
BMGene00669	banmao0001_pilon_pilon_pilon_pilon	9890922	9891427	506	+	1	872	420	2	420	2	86	1	12,408	12,408	86
BMGene00670	banmao0001_pilon_pilon_pilon_pilon	9892428	9893167	740	-	1	1000	663	2	663	2	77	1	651,12	651,12	77
BMGene00671	banmao0001_pilon_pilon_pilon_pilon	9896049	9896754	706	-	1	2881	618	2	618	2	88	1	606,12	606,12	88
BMGene00672	banmao0001_pilon_pilon_pilon_pilon	9922234	9951911	29678	+	1	25479	2133	15	2133	15	27545	14	3,276,222,148,106,214,155,250,103,54,42,150,223,92,95	3,276,222,148,106,214,155,250,103,54,42,150,223,92,95	12107,1120,1732,1008,9132,86,66,240,156,142,1501,63,123,69
BMGene00673	banmao0001_pilon_pilon_pilon_pilon	9954380	10011672	57293	-	1	2468	3792	16	3792	16	53501	15	42,339,154,172,240,243,143,197,1119,174,87,146,172,156,281,127	42,339,154,172,240,243,143,197,1119,174,87,146,172,156,281,127	63,340,2761,911,236,65,248,13390,6314,28356,100,64,150,71,432
BMGene00674	banmao0001_pilon_pilon_pilon_pilon	10012071	10023157	11087	-	1	398	1512	8	1512	8	9575	7	78,249,202,167,273,100,000,000	78,249,202,167,273,100,000,000	87,67,58,8865,50,66,382
BMGene00675	banmao0001_pilon_pilon_pilon_pilon	10028484	10031972	3489	+	1	5326	1593	6	1593	6	1896	5	10,619,176,492,143,100	10,619,176,492,143,100	63,1665,53,53,62
BMGene00676	banmao0001_pilon_pilon_pilon_pilon	10032976	10033786	811	+	1	1003	630	4	630	4	181	3	25,269,156,180	25,269,156,180	65,62,54
BMGene00677	banmao0001_pilon_pilon_pilon_pilon	10037784	10049572	11789	-	1	3997	552	4	552	4	11237	3	146,208,77,121	146,208,77,121	612,035,781,539
BMGene00678	banmao0001_pilon_pilon_pilon_pilon	10131288	10134280	2993	-	1	81715	1296	5	1296	5	1697	4	55,116,168,295,662	55,116,168,295,662	1520,54,56,67
BMGene00679	banmao0001_pilon_pilon_pilon_pilon	10134973	10136826	1854	+	1	692	1473	5	1473	5	381	4	219,442,214,505,93	219,442,214,505,93	212,61,66,42
BMGene00680	banmao0001_pilon_pilon_pilon_pilon	10137454	10138129	676	+	1	627	399	3	399	3	277	2	75,166,158	75,166,158	60,217
BMGene00681	banmao0001_pilon_pilon_pilon_pilon	10138235	10144943	6709	-	1	105	2490	11	2490	11	4219	10	549,200,272,41,150,325,145,369,102,261,76	549,200,272,41,150,325,145,369,102,261,76	362,53,1368,576,60,84,58,235,563,860
BMGene00682	banmao0001_pilon_pilon_pilon_pilon	10145301	10149043	3743	+	1	357	834	6	834	6	2909	5	43,89,246,115,134,207	43,89,246,115,134,207	2665,60,60,68,56
BMGene00683	banmao0001_pilon_pilon_pilon_pilon	10161191	10162041	851	-	1	12147	552	4	552	4	299	3	209,118,115,110	209,118,115,110	185,60,54
BMGene00684	banmao0001_pilon_pilon_pilon_pilon	10209061	10210480	1420	+	1	47019	1308	3	1308	3	112	2	496,138,674	496,138,674	59,53
BMGene00685	banmao0001_pilon_pilon_pilon_pilon	10211205	10213424	2220	-	1	724	1929	4	1929	4	291	3	278,394,804,453	278,394,804,453	177,57,57
BMGene00686	banmao0001_pilon_pilon_pilon_pilon	10214120	10221730	7611	+	1	695	4686	13	4686	13	2925	12	17,221,274,381,169,245,223,1779,219,183,327,77,571	17,221,274,381,169,245,223,1779,219,183,327,77,571	148,58,720,75,70,62,108,58,68,54,67,1437
BMGene00687	banmao0001_pilon_pilon_pilon_pilon	10221864	10222393	530	+	1	133	471	2	471	2	59	1	321,150	321,150	59
BMGene00688	banmao0001_pilon_pilon_pilon_pilon	10222615	10227473	4859	-	1	221	2115	12	2115	12	2744	11	120,121,343,64,271,111,188,117,311,247,148,74	120,121,343,64,271,111,188,117,311,247,148,74	57,60,183,60,168,138,61,165,1355,417,80
BMGene00689	banmao0001_pilon_pilon_pilon_pilon	10234890	10239474	4585	-	1	7416	1026	5	1026	5	3559	4	308,189,210,141,178	308,189,210,141,178	62,58,50,3389
BMGene00690	banmao0001_pilon_pilon_pilon_pilon	10240553	10241865	1313	+	1	1078	1134	3	1134	3	179	2	211,121,802	211,121,802	118,61
BMGene00691	banmao0001_pilon_pilon_pilon_pilon	10243747	10246798	3052	+	1	1881	1440	3	1440	3	1612	2	295,1104,41	295,1104,41	837,775
BMGene00692	banmao0001_pilon_pilon_pilon_pilon	10269251	10270250	1000	-	1	22452	765	5	765	5	235	4	48,155,227,120,215	48,155,227,120,215	60,57,57,61
BMGene00693	banmao0001_pilon_pilon_pilon_pilon	10271781	10275431	3651	+	1	1530	1233	7	1233	7	2418	6	180,247,65,116,163,277,185	180,247,65,116,163,277,185	213,684,149,1022,62,288
BMGene00694	banmao0001_pilon_pilon_pilon_pilon	10275756	10276425	670	-	1	324	465	4	465	4	205	3	124,154,138,49	124,154,138,49	66,56,83
BMGene00695	banmao0001_pilon_pilon_pilon_pilon	10276832	10277634	803	+	1	406	471	2	471	2	332	1	204,267	204,267	332
BMGene00696	banmao0001_pilon_pilon_pilon_pilon	10283253	10293350	10098	+	1	5618	5313	17	5313	17	4785	16	117,510,390,151,374,241,462,255,604,159,235,183,894,200,312,82,144	117,510,390,151,374,241,462,255,604,159,235,183,894,200,312,82,144	65,61,64,65,58,55,67,3849,59,50,120,52,56,53,55,56
BMGene00697	banmao0001_pilon_pilon_pilon_pilon	10293509	10296945	3437	-	1	158	2817	11	2817	11	620	10	26,181,79,147,183,185,462,166,248,499,641	26,181,79,147,183,185,462,166,248,499,641	120,56,54,57,55,53,59,54,59,53
BMGene00698	banmao0001_pilon_pilon_pilon_pilon	10298187	10301668	3482	-	1	1241	2805	12	2805	12	677	11	237,79,150,174,188,275,184,160,82,163,496,617	237,79,150,174,188,275,184,160,82,163,496,617	63,57,63,53,71,74,54,57,53,78,54
BMGene00699	banmao0001_pilon_pilon_pilon_pilon	10302806	10309287	6482	-	1	1137	3552	11	3552	11	2930	10	845,149,955,73,255,281,381,345,89,156,23	845,149,955,73,255,281,381,345,89,156,23	55,56,2211,53,57,59,181,146,57,55
BMGene00700	banmao0001_pilon_pilon_pilon_pilon	10309931	10317522	7592	+	1	643	1659	7	1659	7	5933	6	83,569,129,168,163,100,000	83,569,129,168,163,100,000	60,400,56,54,5308,55
BMGene00701	banmao0001_pilon_pilon_pilon_pilon	10318790	10324469	5680	-	1	1267	2907	11	2907	11	2773	10	399,168,485,183,133,461,226,250,395,174,33	399,168,485,183,133,461,226,250,395,174,33	57,58,63,65,53,1872,60,56,58,431
BMGene00702	banmao0001_pilon_pilon_pilon_pilon	10330978	10334522	3545	+	1	6508	1284	2	1284	2	2261	1	1,111,173	1,111,173	2261
BMGene00703	banmao0001_pilon_pilon_pilon_pilon	10340220	10342316	2097	-	1	5697	936	5	936	5	1161	4	47,278,213,132,266	47,278,213,132,266	64,538,77,482
BMGene00704	banmao0001_pilon_pilon_pilon_pilon	10345089	10363318	18230	-	1	2772	1212	8	1212	8	17018	7	145,143,179,178,280,122,151,14	145,143,179,178,280,122,151,14	73,63,68,128,67,2726,13893
BMGene00705	banmao0001_pilon_pilon_pilon_pilon	10368945	10377645	8701	-	1	5626	2460	8	2460	8	6241	7	200,234,807,150,152,592,245,80	200,234,807,150,152,592,245,80	53,55,53,59,1013,2157,2851
BMGene00706	banmao0001_pilon_pilon_pilon_pilon	10383191	10385966	2776	-	1	5545	2505	5	2505	5	271	4	1369,215,603,225,93	1369,215,603,225,93	68,63,62,78
BMGene00707	banmao0001_pilon_pilon_pilon_pilon	10387390	10389926	2537	-	1	1423	1932	11	1932	11	605	10	123,182,208,171,208,137,216,261,210,96,120	123,182,208,171,208,137,216,261,210,96,120	65,61,53,58,67,61,55,61,71,53
BMGene00708	banmao0001_pilon_pilon_pilon_pilon	10390178	10397279	7102	-	1	251	4845	18	4845	18	2257	17	143,290,77,146,392,179,320,109,191,171,100,116,223,216,249,249,1508,166	143,290,77,146,392,179,320,109,191,171,100,116,223,216,249,249,1508,166	65,55,352,51,54,52,943,59,64,58,59,55,60,120,95,52,63
BMGene00709	banmao0001_pilon_pilon_pilon_pilon	10398462	10399682	1221	+	1	1182	1059	4	1059	4	162	3	201,430,102,326	201,430,102,326	55,54,53
BMGene00710	banmao0001_pilon_pilon_pilon_pilon	10399907	10404146	4240	-	1	224	1671	4	1671	4	2569	3	1,015,177,325,154	1,015,177,325,154	548,981,617
BMGene00711	banmao0001_pilon_pilon_pilon_pilon	10415069	10415753	685	+	1	10922	210	2	210	2	475	1	34,176	34,176	475
BMGene00712	banmao0001_pilon_pilon_pilon_pilon	10415828	10429805	13978	+	1	74	6096	20	6096	20	7882	19	1393,59,170,55,560,250,180,369,114,211,178,124,369,360,344,154,204,311,154,537	1393,59,170,55,560,250,180,369,114,211,178,124,369,360,344,154,204,311,154,537	57,1372,1334,604,55,390,114,68,66,57,290,939,56,57,51,131,238,481,1522
BMGene00713	banmao0001_pilon_pilon_pilon_pilon	10430285	10445654	15370	+	1	479	2145	14	2145	14	13225	13	3,28,141,168,87,309,87,480,44,169,209,186,165,69	3,28,141,168,87,309,87,480,44,169,209,186,165,69	248,386,59,64,2970,66,7716,434,53,51,304,473,401
BMGene00714	banmao0001_pilon_pilon_pilon_pilon	10447072	10449348	2277	-	1	1417	1605	9	1605	9	672	8	99,153,184,102,643,115,144,66,99	99,153,184,102,643,115,144,66,99	58,55,58,51,56,55,55,284
BMGene00715	banmao0001_pilon_pilon_pilon_pilon	10450433	10452049	1617	+	1	1084	1284	7	1284	7	333	6	108,304,183,164,125,000,000	108,304,183,164,125,000,000	66,57,50,57,47,56
BMGene00716	banmao0001_pilon_pilon_pilon_pilon	10452495	10459796	7302	-	1	445	3348	18	3348	18	3954	17	179,119,326,313,91,134,172,297,210,71,254,260,241,221,118,142,59,141	179,119,326,313,91,134,172,297,210,71,254,260,241,221,118,142,59,141	56,49,55,59,50,52,504,67,161,611,56,937,416,60,59,704,58
BMGene00717	banmao0001_pilon_pilon_pilon_pilon	10460712	10470159	9448	-	1	915	2328	8	2328	8	7120	7	1088,114,250,266,128,352,116,14	1088,114,250,266,128,352,116,14	767,800,72,3111,64,61,2245
BMGene00718	banmao0001_pilon_pilon_pilon_pilon	10489118	10490365	1248	-	1	18958	1248	1	1248	1	0	0	1248	1248	NULL
BMGene00719	banmao0001_pilon_pilon_pilon_pilon	10495211	10520048	24838	+	1	4845	1200	6	1200	6	23638	5	136,346,205,69,217,227	136,346,205,69,217,227	783,969,177,251,198,000
BMGene00720	banmao0001_pilon_pilon_pilon_pilon	10522362	10533696	11335	+	1	2313	4599	18	4599	18	6736	17	53,217,140,224,26,33,39,678,297,529,350,42,33,39,684,294,529,392	53,217,140,224,26,33,39,678,297,529,350,42,33,39,684,294,529,392	3352,53,74,1048,60,60,64,58,61,62,1496,59,59,51,53,69,57
BMGene00721	banmao0001_pilon_pilon_pilon_pilon	10535377	10537887	2511	+	1	1680	2058	7	2058	7	453	6	66,42,33,699,294,529,395	66,42,33,699,294,529,395	63,58,149,61,57,65
BMGene00722	banmao0001_pilon_pilon_pilon_pilon	10540480	10554910	14431	+	1	2592	5742	22	5742	22	8689	21	84,42,30,702,297,526,381,109,128,134,145,216,909,211,209,329,115,133,282,306,274,180	84,42,30,702,297,526,381,109,128,134,145,216,909,211,209,329,115,133,282,306,274,180	66,56,202,57,63,62,2694,57,54,64,58,2491,119,50,272,57,2030,76,55,52,54
BMGene00723	banmao0001_pilon_pilon_pilon_pilon	10555389	10557064	1676	-	1	478	1602	2	1602	2	74	1	815,787	815,787	74
BMGene00724	banmao0001_pilon_pilon_pilon_pilon	10558584	10561058	2475	+	1	1519	2223	2	2223	2	252	1	3,301,893	3,301,893	252
BMGene00725	banmao0001_pilon_pilon_pilon_pilon	10563844	10574704	10861	+	1	2785	4239	20	4239	20	6622	19	17,184,341,181,142,100,000,000,000,000,000,000,000,000,000,000,000,000,000,000	17,184,341,181,142,100,000,000,000,000,000,000,000,000,000,000,000,000,000,000	486,60,59,55,71,53,53,2851,175,1910,55,54,53,54,56,420,50,59,48
BMGene00726	banmao0001_pilon_pilon_pilon_pilon	10574918	10577523	2606	-	1	213	1692	5	1692	5	914	4	294,212,149,205,832	294,212,149,205,832	66,61,61,726
BMGene00727	banmao0001_pilon_pilon_pilon_pilon	10578247	10581730	3484	-	1	723	1758	10	1758	10	1726	9	127,188,181,174,189,176,231,159,269,64	127,188,181,174,189,176,231,159,269,64	1182,58,57,61,131,61,52,61,63
BMGene00728	banmao0001_pilon_pilon_pilon_pilon	10582918	10585392	2475	+	1	1187	1749	7	1749	7	726	6	6,203,91,683,389,197,180	6,203,91,683,389,197,180	363,80,99,65,58,61
BMGene00729	banmao0001_pilon_pilon_pilon_pilon	10585891	10590880	4990	-	1	498	2373	7	2373	7	2617	6	72,277,285,281,248,1171,39	72,277,285,281,248,1171,39	62,1149,58,1242,59,47
BMGene00730	banmao0001_pilon_pilon_pilon_pilon	10593366	10595037	1672	+	1	2485	729	5	729	5	943	4	71,110,230,139,179	71,110,230,139,179	77,736,57,73
BMGene00731	banmao0001_pilon_pilon_pilon_pilon	10597569	10598549	981	-	1	2531	738	5	738	5	243	4	176,139,227,122,74	176,139,227,122,74	63,62,53,65
BMGene00732	banmao0001_pilon_pilon_pilon_pilon	10599524	10615130	15607	+	1	974	3054	12	3054	12	12553	11	213,182,584,153,297,113,82,325,516,133,430,26	213,182,584,153,297,113,82,325,516,133,430,26	72,64,55,7332,81,3361,77,52,644,55,760
BMGene00733	banmao0001_pilon_pilon_pilon_pilon	10616983	10618014	1032	-	1	1852	1032	1	1032	1	0	0	1032	1032	NULL
BMGene00734	banmao0001_pilon_pilon_pilon_pilon	10622608	10627542	4935	-	1	4593	2832	10	2832	10	2103	9	198,212,323,181,398,000,000,000,000,000	198,212,323,181,398,000,000,000,000,000	60,55,56,95,62,59,1598,56,62
BMGene00735	banmao0001_pilon_pilon_pilon_pilon	10629729	10634602	4874	+	1	2186	1854	6	1854	6	3020	5	91,272,791,151,156,100	91,272,791,151,156,100	1963,531,358,52,116
BMGene00736	banmao0001_pilon_pilon_pilon_pilon	10660983	10661945	963	+	1	26380	963	1	963	1	0	0	963	963	NULL
BMGene00737	banmao0001_pilon_pilon_pilon_pilon	10710664	10748619	37956	+	1	48718	1908	10	1908	10	36048	9	244,169,206,155,196,000,000,000,000,000	244,169,206,155,196,000,000,000,000,000	5629,7427,6393,9844,2835,565,3218,64,73
BMGene00738	banmao0001_pilon_pilon_pilon_pilon	10748869	10753273	4405	-	1	249	1839	9	1839	9	2566	8	342,148,398,219,205,96,118,74,239	342,148,398,219,205,96,118,74,239	63,61,56,54,56,59,60,2157
BMGene00739	banmao0001_pilon_pilon_pilon_pilon	10759554	10762692	3139	+	1	6280	2244	8	2244	8	895	7	938,376,330,117,114,88,164,117	938,376,330,117,114,88,164,117	56,61,53,61,526,82,56
BMGene00740	banmao0001_pilon_pilon_pilon_pilon	10762888	10765199	2312	-	1	195	1212	8	1212	8	1100	7	51,193,232,150,101,100,000,000	51,193,232,150,101,100,000,000	84,94,60,64,438,291,69
BMGene00741	banmao0001_pilon_pilon_pilon_pilon	10766294	10767872	1579	+	1	1094	1521	2	1521	2	58	1	691,452	691,452	58
BMGene00742	banmao0001_pilon_pilon_pilon_pilon	10768516	10768974	459	-	1	643	459	1	459	1	0	0	459	459	NULL
BMGene00743	banmao0001_pilon_pilon_pilon_pilon	10770528	10786587	16060	+	1	1553	6198	19	6198	19	9862	18	113,760,124,139,135,59,345,988,277,141,344,208,1248,75,318,210,425,194,95	113,760,124,139,135,59,345,988,277,141,344,208,1248,75,318,210,425,194,95	61,53,1175,55,1654,5030,68,332,701,75,56,52,57,257,60,54,58,64
BMGene00744	banmao0001_pilon_pilon_pilon_pilon	10786857	10788667	1811	+	1	269	1611	4	1611	4	200	3	1,771,014,207,213	1,771,014,207,213	60,61,79
BMGene00745	banmao0001_pilon_pilon_pilon_pilon	10788874	10791654	2781	-	1	206	1680	5	1680	5	1101	4	193,305,993,149,40	193,305,993,149,40	52,58,51,940
BMGene00746	banmao0001_pilon_pilon_pilon_pilon	10792259	10794170	1912	-	1	604	1632	6	1632	6	280	5	193,130,124,993,149,43	193,130,124,993,149,43	52,51,58,49,70
BMGene00747	banmao0001_pilon_pilon_pilon_pilon	10795464	10798933	3470	-	1	1293	1659	6	1659	6	1811	5	193,130,124,993,149,70	193,130,124,993,149,70	52,50,58,51,1600
BMGene00748	banmao0001_pilon_pilon_pilon_pilon	10799010	10800920	1911	-	1	76	1632	6	1632	6	279	5	193,130,124,993,149,43	193,130,124,993,149,43	52,50,58,49,70
BMGene00749	banmao0001_pilon_pilon_pilon_pilon	10801633	10803539	1907	-	1	712	1632	6	1632	6	275	5	193,130,124,993,149,43	193,130,124,993,149,43	51,51,58,51,64
BMGene00750	banmao0001_pilon_pilon_pilon_pilon	10804407	10806343	1937	-	1	867	1635	6	1635	6	302	5	193,130,124,993,149,46	193,130,124,993,149,46	52,51,58,71,70
BMGene00751	banmao0001_pilon_pilon_pilon_pilon	10807772	10809671	1900	-	1	1428	1614	6	1614	6	286	5	178,130,124,993,149,40	178,130,124,993,149,40	52,51,58,60,65
BMGene00752	banmao0001_pilon_pilon_pilon_pilon	10810342	10811689	1348	+	1	670	1290	2	1290	2	58	1	615,675	615,675	58
BMGene00753	banmao0001_pilon_pilon_pilon_pilon	10812695	10816914	4220	-	1	1005	3807	6	3807	6	413	5	165,368,289,1454,1518,13	165,368,289,1454,1518,13	60,106,57,68,122
BMGene00754	banmao0001_pilon_pilon_pilon_pilon	10871996	10876246	4251	+	1	55081	3969	6	3969	6	282	5	27,336,429,014,712,400,000	27,336,429,014,712,400,000	65,53,53,61,50
BMGene00755	banmao0001_pilon_pilon_pilon_pilon	10878538	10879747	1210	-	1	2291	609	4	609	4	601	3	149,232,129,99	149,232,129,99	93,447,61
BMGene00756	banmao0001_pilon_pilon_pilon_pilon	10886705	10891422	4718	+	1	6957	975	6	975	6	3743	5	82,239,117,113,271,100	82,239,117,113,271,100	3499,56,55,80,53
BMGene00757	banmao0001_pilon_pilon_pilon_pilon	10891709	10901801	10093	-	1	286	2382	12	2382	12	7711	11	173,307,177,198,177,184,261,138,196,97,361,113	173,307,177,198,177,184,261,138,196,97,361,113	58,230,56,122,107,62,57,53,186,4928,1852
BMGene00758	banmao0001_pilon_pilon_pilon_pilon	10901889	10903605	1717	+	1	87	1542	4	1542	4	175	3	804,92,196,450	804,92,196,450	63,55,57
BMGene00759	banmao0001_pilon_pilon_pilon_pilon	10904381	10905560	1180	-	1	775	939	5	939	5	241	4	180,186,215,229,129	180,186,215,229,129	63,50,59,69
BMGene00760	banmao0001_pilon_pilon_pilon_pilon	10911171	10932385	21215	+	1	5610	4158	9	4158	9	17057	8	1,761,201,842,492,490,000,000,000,000	1,761,201,842,492,490,000,000,000,000	14674,1462,284,60,65,399,55,58
BMGene00761	banmao0001_pilon_pilon_pilon_pilon	10933717	10955588	21872	+	1	1331	7152	30	7152	30	14720	29	78,1121,63,209,134,127,114,49,505,183,177,476,305,92,255,103,128,175,243,174,176,132,253,483,115,242,368,295,163,214	78,1121,63,209,134,127,114,49,505,183,177,476,305,92,255,103,128,175,243,174,176,132,253,483,115,242,368,295,163,214	132,54,572,59,72,57,44,226,63,249,63,61,1017,801,64,3241,569,1456,2899,745,56,43,57,1842,61,60,49,51,57
BMGene00762	banmao0001_pilon_pilon_pilon_pilon	10956010	10958050	2041	-	1	421	1977	2	1977	2	64	1	1,852,125	1,852,125	64
BMGene00763	banmao0001_pilon_pilon_pilon_pilon	10958799	10960878	2080	-	1	748	1500	7	1500	7	580	6	134,539,137,314,73,207,96	134,539,137,314,73,207,96	58,293,57,59,59,54
BMGene00764	banmao0001_pilon_pilon_pilon_pilon	10965380	10968807	3428	+	1	4501	2325	9	2325	9	1103	8	220,248,228,180,215,000,000,000,000	220,248,228,180,215,000,000,000,000	53,139,63,57,64,575,85,67
BMGene00765	banmao0001_pilon_pilon_pilon_pilon	10970565	10983865	13301	-	1	1757	1878	6	1878	6	11423	5	163,208,387,138,912,70	163,208,387,138,912,70	222,74,10925,61,141
BMGene00766	banmao0001_pilon_pilon_pilon_pilon	10985244	10987281	2038	+	1	1378	1212	8	1212	8	826	7	3,231,122,329,116,183,134,94	3,231,122,329,116,183,134,94	164,60,58,170,63,255,56
BMGene00767	banmao0001_pilon_pilon_pilon_pilon	10995301	10997364	2064	+	1	8019	1884	4	1884	4	180	3	493,226,875,290	493,226,875,290	59,53,68
BMGene00768	banmao0001_pilon_pilon_pilon_pilon	10999668	11002127	2460	+	1	2303	2220	5	2220	5	240	4	119,486,628,882,105	119,486,628,882,105	62,53,60,65
BMGene00769	banmao0001_pilon_pilon_pilon_pilon	11004113	11017507	13395	-	1	1985	4272	14	4272	14	9123	13	563,438,133,249,170,287,247,573,64,39,69,911,365,164	563,438,133,249,170,287,247,573,64,39,69,911,365,164	164,1341,272,52,575,1134,97,91,4772,393,59,109,64
BMGene00770	banmao0001_pilon_pilon_pilon_pilon	11017806	11018969	1164	-	1	298	990	4	990	4	174	3	253,434,228,75	253,434,228,75	59,51,64
BMGene00771	banmao0001_pilon_pilon_pilon_pilon	11020219	11023223	3005	+	1	1249	1662	7	1662	7	1343	6	633,114,106,636,32,43,98	633,114,106,636,32,43,98	186,61,503,482,52,59
BMGene00772	banmao0001_pilon_pilon_pilon_pilon	11024328	11045722	21395	-	1	1104	1821	10	1821	10	19574	9	161,170,283,193,231,447,145,51,116,24	161,170,283,193,231,447,145,51,116,24	63,254,59,1012,59,61,960,1233,15873
BMGene00773	banmao0001_pilon_pilon_pilon_pilon	11046815	11049491	2677	-	1	1092	333	2	333	2	2344	1	264,69	264,69	2344
BMGene00774	banmao0001_pilon_pilon_pilon_pilon	11060054	11062876	2823	+	1	10562	2313	9	2313	9	510	8	201,138,483,451,281,261,253,155,90	201,138,483,451,281,261,253,155,90	47,62,104,58,63,55,57,64
BMGene00775	banmao0001_pilon_pilon_pilon_pilon	11065685	11077659	11975	+	1	2808	1578	8	1578	8	10397	7	72,265,231,321,155,200,000,000	72,265,231,321,155,200,000,000	1542,59,172,229,57,61,8277
BMGene00776	banmao0001_pilon_pilon_pilon_pilon	11095683	11123371	27689	+	1	18023	6774	10	6774	10	20915	9	1,563,001,294,267,560,000,000,000,000,000	1,563,001,294,267,560,000,000,000,000,000	770,97,62,1551,17819,55,432,74,55
BMGene00777	banmao0001_pilon_pilon_pilon_pilon	11133205	11137623	4419	+	1	9833	3084	16	3084	16	1335	15	180,942,178,234,75,176,130,121,55,156,242,178,138,113,103,63	180,942,178,234,75,176,130,121,55,156,242,178,138,113,103,63	59,59,84,56,50,61,517,57,56,64,54,52,54,57,55
BMGene00778	banmao0001_pilon_pilon_pilon_pilon	11139342	11141583	2242	+	1	1718	1068	6	1068	6	1174	5	58,475,134,102,212,87	58,475,134,102,212,87	122,69,851,68,64
BMGene00779	banmao0001_pilon_pilon_pilon_pilon	11142128	11169727	27600	+	1	544	8862	24	8862	24	18738	23	40,149,492,156,124,130,172,95,136,67,54,485,1113,230,194,193,164,250,145,144,196,2844,108,1181	40,149,492,156,124,130,172,95,136,67,54,485,1113,230,194,193,164,250,145,144,196,2844,108,1181	57,66,342,59,54,52,199,1517,10838,205,135,51,59,70,58,68,506,58,58,59,4093,80,54
BMGene00780	banmao0001_pilon_pilon_pilon_pilon	11169838	11172338	2501	-	1	110	2430	2	2430	2	71	1	2385,45	2385,45	71
BMGene00781	banmao0001_pilon_pilon_pilon_pilon	11172951	11173947	997	+	1	612	942	2	942	2	55	1	729,213	729,213	55
BMGene00782	banmao0001_pilon_pilon_pilon_pilon	11175658	11182223	6566	-	1	1710	1815	10	1815	10	4751	9	186,626,79,75,184,266,149,114,118,18	186,626,79,75,184,266,149,114,118,18	67,61,53,64,57,374,2471,541,1063
BMGene00783	banmao0001_pilon_pilon_pilon_pilon	11183062	11184051	990	+	1	838	990	1	990	1	0	0	990	990	NULL
BMGene00784	banmao0001_pilon_pilon_pilon_pilon	11184531	11185493	963	+	1	479	792	4	792	4	171	3	153,222,253,164	153,222,253,164	60,57,54
BMGene00785	banmao0001_pilon_pilon_pilon_pilon	11185816	11187001	1186	-	1	322	1059	3	1059	3	127	2	581,253,225	581,253,225	61,66
BMGene00786	banmao0001_pilon_pilon_pilon_pilon	11188653	11188865	213	+	1	1651	213	1	213	1	0	0	213	213	NULL
BMGene00787	banmao0001_pilon_pilon_pilon_pilon	11189954	11190535	582	-	1	1088	582	1	582	1	0	0	582	582	NULL
BMGene00788	banmao0001_pilon_pilon_pilon_pilon	11196911	11202647	5737	-	1	6375	1182	4	1182	4	4555	3	156,399,324,303	156,399,324,303	10,237,762,756
BMGene00789	banmao0001_pilon_pilon_pilon_pilon	11217154	11217402	249	+	1	14506	249	1	249	1	0	0	249	249	NULL
BMGene00790	banmao0001_pilon_pilon_pilon_pilon	11251757	11264642	12886	-	1	34354	2037	6	2037	6	10849	5	705,179,148,156,774,75	705,179,148,156,774,75	6,541,175,386,995,280
BMGene00791	banmao0001_pilon_pilon_pilon_pilon	11265125	11265848	724	+	1	482	564	3	564	3	160	2	75,398,91	75,398,91	103,57
BMGene00792	banmao0001_pilon_pilon_pilon_pilon	11266279	11266851	573	-	1	430	456	3	456	3	117	2	313,122,21	313,122,21	59,58
BMGene00793	banmao0001_pilon_pilon_pilon_pilon	11268291	11268797	507	+	1	1439	507	1	507	1	0	0	507	507	NULL
BMGene00794	banmao0001_pilon_pilon_pilon_pilon	11269664	11272467	2804	+	1	866	1032	5	1032	5	1772	4	63,288,213,213,255	63,288,213,213,255	74,60,1583,55
BMGene00795	banmao0001_pilon_pilon_pilon_pilon	11274380	11277062	2683	-	1	1912	939	6	939	6	1744	5	67,212,219,251,131,59	67,212,219,251,131,59	53,56,55,64,1516
BMGene00796	banmao0001_pilon_pilon_pilon_pilon	11277459	11297935	20477	+	1	396	2835	13	2835	13	17642	12	162,242,217,292,228,27,322,176,69,313,152,412,223	162,242,217,292,228,27,322,176,69,313,152,412,223	174,2139,64,66,62,2362,1858,10678,58,57,62,62
BMGene00797	banmao0001_pilon_pilon_pilon_pilon	11299813	11303867	4055	-	1	1877	1797	10	1797	10	2258	9	586,128,88,68,83,150,200,128,276,90	586,128,88,68,83,150,200,128,276,90	278,57,54,468,59,58,1154,51,79
BMGene00798	banmao0001_pilon_pilon_pilon_pilon	11304426	11304782	357	+	1	558	357	1	357	1	0	0	357	357	NULL
BMGene00799	banmao0001_pilon_pilon_pilon_pilon	11304904	11307312	2409	-	1	121	1890	6	1890	6	519	5	248,213,83,198,1057,91	248,213,83,198,1057,91	54,71,249,56,89
BMGene00800	banmao0001_pilon_pilon_pilon_pilon	11309185	11310260	1076	+	1	1872	1005	2	1005	2	71	1	71,934	71,934	71
BMGene00801	banmao0001_pilon_pilon_pilon_pilon	11310589	11310981	393	-	1	328	393	1	393	1	0	0	393	393	NULL
BMGene00802	banmao0001_pilon_pilon_pilon_pilon	11311906	11330331	18426	+	1	924	2778	13	2778	13	15648	12	33,231,231,265,273,200,000,000,000,000,000,000,000	33,231,231,265,273,200,000,000,000,000,000,000,000	4836,77,3652,68,227,49,49,49,66,6440,65,70
BMGene00803	banmao0001_pilon_pilon_pilon_pilon	11333106	11333826	721	+	1	2774	513	4	513	4	208	3	87,198,139,89	87,198,139,89	57,59,92
BMGene00804	banmao0001_pilon_pilon_pilon_pilon	11335552	11349263	13712	+	1	1725	10065	28	10065	28	3647	27	87,198,229,147,121,183,131,178,171,238,264,3841,399,509,690,192,681,61,209,363,153,90,34,105,220,184,218,169	87,198,229,147,121,183,131,178,171,238,264,3841,399,509,690,192,681,61,209,363,153,90,34,105,220,184,218,169	57,60,49,60,56,55,59,828,59,232,57,53,62,53,57,53,504,61,53,54,693,54,61,61,55,138,63
BMGene00805	banmao0001_pilon_pilon_pilon_pilon	11352666	11359724	7059	-	1	3402	1185	6	1185	6	5874	5	317,229,149,196,288,6	317,229,149,196,288,6	60,2263,3277,55,219
BMGene00806	banmao0001_pilon_pilon_pilon_pilon	11360058	11362321	2264	+	1	333	537	3	537	3	1727	2	12,212,313	12,212,313	4,861,241
BMGene00807	banmao0001_pilon_pilon_pilon_pilon	11362896	11370678	7783	-	1	574	3606	12	3606	12	4177	11	336,685,63,133,888,99,451,334,152,195,233,37	336,685,63,133,888,99,451,334,152,195,233,37	57,118,481,1317,140,100,1624,70,57,58,155
BMGene00808	banmao0001_pilon_pilon_pilon_pilon	11380795	11382164	1370	+	1	10116	1014	5	1014	5	356	4	25,133,187,537,132	25,133,187,537,132	178,58,57,63
BMGene00809	banmao0001_pilon_pilon_pilon_pilon	11385351	11386783	1433	-	1	3186	711	3	711	3	722	2	150,479,82	150,479,82	601,121
BMGene00810	banmao0001_pilon_pilon_pilon_pilon	11387696	11389772	2077	+	1	912	1695	8	1695	8	382	7	20,194,109,182,160,300,000,000	20,194,109,182,160,300,000,000	61,54,56,49,57,48,57
BMGene00811	banmao0001_pilon_pilon_pilon_pilon	11390000	11390827	828	-	1	227	636	4	636	4	192	3	174,156,214,92	174,156,214,92	56,68,68
BMGene00812	banmao0001_pilon_pilon_pilon_pilon	11392466	11397189	4724	+	1	1638	2787	14	2787	14	1937	13	166,378,123,203,201,104,103,96,255,111,121,707,208,11	166,378,123,203,201,104,103,96,255,111,121,707,208,11	65,62,70,1001,242,67,64,61,52,52,55,57,89
BMGene00813	banmao0001_pilon_pilon_pilon_pilon	11407125	11412012	4888	-	1	9935	2157	13	2157	13	2731	12	243,177,138,98,226,177,138,52,221,93,106,176,312	243,177,138,98,226,177,138,52,221,93,106,176,312	51,53,1043,440,53,51,652,59,123,76,70,60
BMGene00814	banmao0001_pilon_pilon_pilon_pilon	11412719	11414067	1349	+	1	706	1239	3	1239	3	110	2	156,321,762	156,321,762	54,56
BMGene00815	banmao0001_pilon_pilon_pilon_pilon	11439715	11442349	2635	+	1	25647	2406	5	2406	5	229	4	924,096,991,104,102	924,096,991,104,102	54,64,54,57
BMGene00816	banmao0001_pilon_pilon_pilon_pilon	11445478	11448389	2912	+	1	3128	2235	3	2235	3	677	2	25,29,2181	25,29,2181	619,58
BMGene00817	banmao0001_pilon_pilon_pilon_pilon	11448669	11452051	3383	-	1	279	1662	4	1662	4	1721	3	117,155,960,430	117,155,960,430	61,56,1604
BMGene00818	banmao0001_pilon_pilon_pilon_pilon	11453323	11454889	1567	+	1	1271	1308	5	1308	5	259	4	157,225,224,508,194	157,225,224,508,194	72,63,59,65
BMGene00819	banmao0001_pilon_pilon_pilon_pilon	11455192	11462240	7049	-	1	302	4884	21	4884	21	2165	20	360,185,176,233,216,162,270,378,324,252,252,468,62,325,111,75,468,163,157,228,19	360,185,176,233,216,162,270,378,324,252,252,468,62,325,111,75,468,163,157,228,19	77,336,354,58,55,56,53,59,46,56,64,49,71,53,56,57,245,81,117,222
BMGene00820	banmao0001_pilon_pilon_pilon_pilon	11470272	11481979	11708	-	1	8031	1959	6	1959	6	9749	5	200,195,376,208,753,000	200,195,376,208,753,000	883,6868,54,59,1885
BMGene00821	banmao0001_pilon_pilon_pilon_pilon	11485947	11492185	6239	+	1	3967	3720	12	3720	12	2519	11	30,291,169,80,188,160,225,265,209,872,710,521	30,291,169,80,188,160,225,265,209,872,710,521	165,217,235,1387,62,63,63,154,59,55,59
BMGene00822	banmao0001_pilon_pilon_pilon_pilon	11494015	11496073	2059	+	1	1829	1674	7	1674	7	385	6	166,98,89,314,98,268,641	166,98,89,314,98,268,641	59,70,61,68,56,71
BMGene00823	banmao0001_pilon_pilon_pilon_pilon	11527394	11532851	5458	-	1	31320	2388	5	2388	5	3070	4	833,660,470,41,384	833,660,470,41,384	617,551,970,284
BMGene00824	banmao0001_pilon_pilon_pilon_pilon	11581533	11582594	1062	-	1	48681	1062	1	1062	1	0	0	1062	1062	NULL
BMGene00825	banmao0001_pilon_pilon_pilon_pilon	11583703	11587164	3462	-	1	1108	1530	3	1530	3	1932	2	887,513,130	887,513,130	1,201,731
BMGene00826	banmao0001_pilon_pilon_pilon_pilon	11613607	11613840	234	+	1	26442	234	1	234	1	0	0	234	234	NULL
BMGene00827	banmao0001_pilon_pilon_pilon_pilon	11627030	11630101	3072	+	1	13189	1083	5	1083	5	1989	4	24,665,213,90,91	24,665,213,90,91	64,709,73,1143
BMGene00828	banmao0001_pilon_pilon_pilon_pilon	11630618	11635982	5365	-	1	516	3252	12	3252	12	2113	11	318,174,269,100,312,000,000,000,000,000,000,000	318,174,269,100,312,000,000,000,000,000,000,000	65,60,1013,135,53,60,56,55,77,461,78
BMGene00829	banmao0001_pilon_pilon_pilon_pilon	11636932	11640668	3737	+	1	949	2742	10	2742	10	995	9	84,422,265,373,91,338,288,87,240,554	84,422,265,373,91,338,288,87,240,554	56,364,58,107,56,139,60,60,95
BMGene00830	banmao0001_pilon_pilon_pilon_pilon	11641289	11642609	1321	-	1	620	900	4	900	4	421	3	147,171,449,133	147,171,449,133	54,53,314
BMGene00831	banmao0001_pilon_pilon_pilon_pilon	11642844	11644479	1636	+	1	234	1371	5	1371	5	265	4	102,69,575,570,55	102,69,575,570,55	93,63,54,55
BMGene00832	banmao0001_pilon_pilon_pilon_pilon	11644856	11651017	6162	-	1	376	4464	10	4464	10	1698	9	932,1210,89,377,71,108,1300,34,160,183	932,1210,89,377,71,108,1300,34,160,183	71,55,55,61,58,56,149,157,1036
BMGene00833	banmao0001_pilon_pilon_pilon_pilon	11671319	11682535	11217	-	1	20301	5115	15	5115	15	6102	14	332,272,352,551,802,000,000,000,000,000,000,000,000,000,000	332,272,352,551,802,000,000,000,000,000,000,000,000,000,000	2753,57,52,1685,199,54,54,54,772,192,59,54,61,56
BMGene00834	banmao0001_pilon_pilon_pilon_pilon	11683468	11688052	4585	+	1	932	2766	12	2766	12	1819	11	75,322,131,840,149,556,294,34,96,41,197,31	75,322,131,840,149,556,294,34,96,41,197,31	59,58,56,58,50,54,1245,65,64,54,56
BMGene00835	banmao0001_pilon_pilon_pilon_pilon	11688382	11689795	1414	-	1	329	1149	5	1149	5	265	4	365,176,277,153,178	365,176,277,153,178	62,60,83,60
BMGene00836	banmao0001_pilon_pilon_pilon_pilon	11695598	11708968	13371	+	1	5802	1440	7	1440	7	11931	6	69,136,191,454,366,143,81	69,136,191,454,366,143,81	11054,64,521,126,103,63
BMGene00837	banmao0001_pilon_pilon_pilon_pilon	11712460	11720364	7905	+	1	3491	2223	7	2223	7	5682	6	1,241,851,551,291,290,000,000	1,241,851,551,291,290,000,000	1220,75,292,243,3775,77
BMGene00838	banmao0001_pilon_pilon_pilon_pilon	11720492	11723436	2945	-	1	127	2454	9	2454	9	491	8	261,234,179,174,106,64,459,715,262	261,234,179,174,106,64,459,715,262	64,69,52,58,71,55,60,62
BMGene00839	banmao0001_pilon_pilon_pilon_pilon	11724045	11731209	7165	-	1	608	1959	10	1959	10	5206	9	398,215,222,210,163,82,138,114,374,43	398,215,222,210,163,82,138,114,374,43	71,400,428,181,3385,170,63,58,450
BMGene00840	banmao0001_pilon_pilon_pilon_pilon	11750872	11752794	1923	+	1	19662	1923	1	1923	1	0	0	1923	1923	NULL
BMGene00841	banmao0001_pilon_pilon_pilon_pilon	11753631	11756479	2849	-	1	836	1026	5	1026	5	1823	4	201,195,303,251,76	201,195,303,251,76	238,1475,51,59
BMGene00842	banmao0001_pilon_pilon_pilon_pilon	11758323	11760094	1772	+	1	1843	648	4	648	4	1124	3	40,122,349,137	40,122,349,137	394,664,66
BMGene00843	banmao0001_pilon_pilon_pilon_pilon	11761632	11763328	1697	+	1	1537	456	3	456	3	1241	2	139,111,206	139,111,206	1161,80
BMGene00844	banmao0001_pilon_pilon_pilon_pilon	11766933	11817541	50609	-	1	3604	10470	56	10470	56	40139	55	396,127,193,134,119,31,203,212,203,128,243,183,84,111,55,201,144,264,303,422,428,213,97,5,116,104,224,156,101,140,53,143,183,454,115,117,59,428,183,123,142,225,120,26,78,121,15,47,78,244,271,725,149,721,228,82	396,127,193,134,119,31,203,212,203,128,243,183,84,111,55,201,144,264,303,422,428,213,97,5,116,104,224,156,101,140,53,143,183,454,115,117,59,428,183,123,142,225,120,26,78,121,15,47,78,244,271,725,149,721,228,82	90,125,332,90,1250,72,2477,67,60,55,84,2517,1337,1365,493,1886,68,62,64,76,69,1096,59,92,334,64,71,1476,228,71,302,4070,13747,236,1261,258,610,81,65,70,85,55,771,1269,60,107,62,346,63,64,60,51,175,70,71
BMGene00845	banmao0001_pilon_pilon_pilon_pilon	11819095	11822200	3106	+	1	1553	861	5	861	5	2245	4	70,98,270,282,141	70,98,270,282,141	660,1448,77,60
BMGene00846	banmao0001_pilon_pilon_pilon_pilon	11822610	11829533	6924	-	1	409	5523	10	5523	10	1401	9	8,193,717,123,111,440,000,000,000,000,000	8,193,717,123,111,440,000,000,000,000,000	54,54,52,51,54,58,67,945,66
BMGene00847	banmao0001_pilon_pilon_pilon_pilon	11829879	11831214	1336	+	1	345	1272	2	1272	2	64	1	333,939	333,939	64
BMGene00848	banmao0001_pilon_pilon_pilon_pilon	11831982	11834729	2748	-	1	767	1212	8	1212	8	1536	7	21,98,282,191,115,196,122,187	21,98,282,191,115,196,122,187	94,55,67,64,62,61,1133
BMGene00849	banmao0001_pilon_pilon_pilon_pilon	11848668	11896318	47651	-	1	13938	6675	8	6675	8	40976	7	455,215,167,884,4625,54,158,117	455,215,167,884,4625,54,158,117	61,64,416,164,7304,14063,18904
BMGene00850	banmao0001_pilon_pilon_pilon_pilon	11904388	11916177	11790	-	1	8069	5442	18	5442	18	6348	17	82,79,84,25,557,187,305,193,96,192,191,1899,229,225,729,165,115,89	82,79,84,25,557,187,305,193,96,192,191,1899,229,225,729,165,115,89	66,63,56,56,56,61,237,1765,55,53,52,56,75,61,652,1989,995
BMGene00851	banmao0001_pilon_pilon_pilon_pilon	11916404	11917544	1141	-	1	226	741	4	741	4	400	3	131,187,353,70	131,187,353,70	68,59,273
BMGene00852	banmao0001_pilon_pilon_pilon_pilon	11918015	11918803	789	+	1	470	789	1	789	1	0	0	789	789	NULL
BMGene00853	banmao0001_pilon_pilon_pilon_pilon	11919159	11919982	824	+	1	355	765	2	765	2	59	1	340,425	340,425	59
BMGene00854	banmao0001_pilon_pilon_pilon_pilon	11922667	11936766	14100	+	1	2684	10230	13	10230	13	3870	12	84,279,236,422,671,400,000,000,000,000,000,000,000,000	84,279,236,422,671,400,000,000,000,000,000,000,000,000	3204,55,50,52,94,57,52,60,71,61,56,58
BMGene00855	banmao0001_pilon_pilon_pilon_pilon	11937527	11939152	1626	-	1	760	1353	5	1353	5	273	4	515,299,317,219,3	515,299,317,219,3	46,57,75,95
BMGene00856	banmao0001_pilon_pilon_pilon_pilon	11940707	11945705	4999	+	1	1554	2112	11	2112	11	2887	10	124,200,87,208,115,289,238,205,364,203,79	124,200,87,208,115,289,238,205,364,203,79	123,69,61,1732,61,51,67,417,252,54
BMGene00857	banmao0001_pilon_pilon_pilon_pilon	11946638	11997748	51111	-	1	932	6144	29	6144	29	44967	28	246,1482,173,91,140,387,224,443,691,72,144,205,164,144,79,105,164,72,207,72,72,145,239,72,72,72,72,72,23	246,1482,173,91,140,387,224,443,691,72,144,205,164,144,79,105,164,72,207,72,72,145,239,72,72,72,72,72,23	62,65,10718,12392,225,59,53,55,52,54,57,61,56,54,176,133,55,55,59,62,339,161,583,67,1365,53,129,17767
BMGene00858	banmao0001_pilon_pilon_pilon_pilon	12106613	12106996	384	-	1	108864	384	1	384	1	0	0	384	384	NULL
BMGene00859	banmao0001_pilon_pilon_pilon_pilon	12108020	12109555	1536	-	1	1023	1536	1	1536	1	0	0	1536	1536	NULL
BMGene00860	banmao0001_pilon_pilon_pilon_pilon	12123719	12141671	17953	-	1	14163	2493	11	2493	11	15460	10	333,242,665,148,107,000,000,000,000,000,000	333,242,665,148,107,000,000,000,000,000,000	54,5094,77,705,402,1773,86,1068,4378,1823
BMGene00861	banmao0001_pilon_pilon_pilon_pilon	12142600	12148343	5744	+	1	928	1959	6	1959	6	3785	5	140,181,448,330,179,000	140,181,448,330,179,000	496,3124,53,51,61
BMGene00862	banmao0001_pilon_pilon_pilon_pilon	12148853	12156600	7748	-	1	509	2193	6	2193	6	5555	5	395,446,716,249,168,000	395,446,716,249,168,000	55,55,56,61,5328
BMGene00863	banmao0001_pilon_pilon_pilon_pilon	12160337	12199021	38685	-	1	3736	3516	12	3516	12	35169	11	101,203,144,238,111,398,898,383,218,53,118,651	101,203,144,238,111,398,898,383,218,53,118,651	55,760,55,54,51,3124,155,2830,10153,3629,14303
BMGene00864	banmao0001_pilon_pilon_pilon_pilon	12203861	12205891	2031	-	1	4839	1641	6	1641	6	390	5	267,150,394,272,222,000	267,150,394,272,222,000	55,57,170,52,56
BMGene00865	banmao0001_pilon_pilon_pilon_pilon	12206812	12209378	2567	+	1	920	1908	6	1908	6	659	5	1,372,121,761,641,570,000	1,372,121,761,641,570,000	54,57,436,57,55
BMGene00866	banmao0001_pilon_pilon_pilon_pilon	12209473	12213735	4263	+	1	94	1959	12	1959	12	2304	11	219,207,206,158,91,181,144,170,143,129,164,147	219,207,206,158,91,181,144,170,143,129,164,147	334,53,58,385,419,175,52,55,92,620,61
BMGene00867	banmao0001_pilon_pilon_pilon_pilon	12214152	12217284	3133	+	1	416	2091	12	2091	12	1042	11	171,185,169,197,127,000,000,000,000,000,000,000	171,185,169,197,127,000,000,000,000,000,000,000	55,56,71,425,52,52,56,53,99,63,60
BMGene00868	banmao0001_pilon_pilon_pilon_pilon	12217382	12219178	1797	-	1	97	1548	5	1548	5	249	4	403,250,392,372,131	403,250,392,372,131	58,63,53,75
BMGene00869	banmao0001_pilon_pilon_pilon_pilon	12219423	12220367	945	+	1	244	660	5	660	5	285	4	12,252,185,97,114	12,252,185,97,114	105,61,64,55
BMGene00870	banmao0001_pilon_pilon_pilon_pilon	12220433	12222699	2267	-	1	65	1338	5	1338	5	929	4	219,431,181,243,264	219,431,181,243,264	55,764,54,56
BMGene00871	banmao0001_pilon_pilon_pilon_pilon	12224399	12228426	4028	+	1	1699	3237	10	3237	10	791	9	13,126,215,621,484,200,000,000,000,000	13,126,215,621,484,200,000,000,000,000	60,113,56,281,67,57,50,49,58
BMGene00872	banmao0001_pilon_pilon_pilon_pilon	12229756	12230238	483	-	1	1329	402	2	402	2	81	1	225,177	225,177	81
BMGene00873	banmao0001_pilon_pilon_pilon_pilon	12230821	12244006	13186	-	1	582	7344	11	7344	11	5842	10	87,376,814,252,712,500,000,000,000,000,000,000	87,376,814,252,712,500,000,000,000,000,000,000	63,60,2657,439,57,52,153,120,1553,688
BMGene00874	banmao0001_pilon_pilon_pilon_pilon	12244170	12247540	3371	+	1	163	1833	12	1833	12	1538	11	42,200,331,243,236,93,143,125,154,110,90,66	42,200,331,243,236,93,143,125,154,110,90,66	706,56,57,53,69,59,147,216,56,59,60
BMGene00875	banmao0001_pilon_pilon_pilon_pilon	12248293	12250623	2331	+	1	752	1419	9	1419	9	912	8	42,200,35,137,465,144,154,110,132	42,200,35,137,465,144,154,110,132	57,225,52,345,57,55,56,65
BMGene00876	banmao0001_pilon_pilon_pilon_pilon	12250722	12253117	2396	-	1	98	918	5	918	5	1478	4	63,412,163,228,52	63,412,163,228,52	188,57,57,1176
BMGene00877	banmao0001_pilon_pilon_pilon_pilon	12253996	12266221	12226	+	1	878	4959	23	4959	23	7267	22	73,163,212,320,202,621,59,102,118,110,184,206,125,206,191,40,192,131,392,323,635,217,137	73,163,212,320,202,621,59,102,118,110,184,206,125,206,191,40,192,131,392,323,635,217,137	61,55,54,1373,58,217,370,281,433,138,70,57,874,60,57,2311,69,274,57,294,57,47
BMGene00878	banmao0001_pilon_pilon_pilon_pilon	12273234	12278158	4925	+	1	7012	2739	10	2739	10	2186	9	305,375,327,151,146,000,000,000,000,000	305,375,327,151,146,000,000,000,000,000	55,54,58,50,62,71,51,54,1731
BMGene00879	banmao0001_pilon_pilon_pilon_pilon	12278300	12279544	1245	-	1	141	1245	1	1245	1	0	0	1245	1245	NULL
BMGene00880	banmao0001_pilon_pilon_pilon_pilon	12285307	12285741	435	-	1	5762	435	1	435	1	0	0	435	435	NULL
BMGene00881	banmao0001_pilon_pilon_pilon_pilon	12288879	12292559	3681	+	1	3137	3507	4	3507	4	174	3	2,122,572,316,407	2,122,572,316,407	55,59,60
BMGene00882	banmao0001_pilon_pilon_pilon_pilon	12293204	12304418	11215	-	1	644	9726	23	9726	23	1489	22	334,877,174,191,69,286,755,252,166,574,690,842,471,214,239,1141,182,748,380,183,363,339,256	334,877,174,191,69,286,755,252,166,574,690,842,471,214,239,1141,182,748,380,183,363,339,256	54,55,60,105,183,54,57,59,58,58,62,56,52,52,56,50,57,49,73,58,53,128
BMGene00883	banmao0001_pilon_pilon_pilon_pilon	12304752	12330934	26183	-	1	333	5361	19	5361	19	20822	18	269,188,82,218,105,241,304,139,189,508,111,178,536,299,423,289,1119,113,50	269,188,82,218,105,241,304,139,189,508,111,178,536,299,423,289,1119,113,50	73,1072,12562,56,53,110,54,58,68,101,66,52,57,51,51,55,377,5906
BMGene00884	banmao0001_pilon_pilon_pilon_pilon	12378175	12379884	1710	-	1	47240	1416	2	1416	2	294	1	1353,63	1353,63	294
BMGene00885	banmao0001_pilon_pilon_pilon_pilon	12414391	12415862	1472	+	1	34506	1395	2	1395	2	77	1	871,308	871,308	77
BMGene00886	banmao0001_pilon_pilon_pilon_pilon	12473921	12479956	6036	+	1	58058	804	5	804	5	5232	4	22,200,249,184,149	22,200,249,184,149	4,092,570,225,345
BMGene00887	banmao0001_pilon_pilon_pilon_pilon	12486670	12513431	26762	-	1	6713	1494	11	1494	11	25268	10	176,93,84,150,138,129,159,208,98,83,176	176,93,84,150,138,129,159,208,98,83,176	196,79,2327,2138,69,5220,649,1818,7358,5414
BMGene00888	banmao0001_pilon_pilon_pilon_pilon	12533858	12542219	8362	+	1	20426	1158	9	1158	9	7204	8	82,98,208,159,129,138,150,154,40	82,98,208,159,129,138,150,154,40	3736,2741,356,91,64,75,66,75
BMGene00889	banmao0001_pilon_pilon_pilon_pilon	12601047	12640068	39022	-	1	58827	1938	14	1938	14	37084	13	301,160,87,66,150,138,129,156,208,101,169,101,60,112	301,160,87,66,150,138,129,156,208,101,169,101,60,112	8074,472,617,79,1462,76,2913,97,9005,620,1439,6004,6226
BMGene00890	banmao0001_pilon_pilon_pilon_pilon	12656571	12677338	20768	-	1	16502	2898	13	2898	13	17870	12	149,171,86,140,153,171,162,181,296,360,188,418,423	149,171,86,140,153,171,162,181,296,360,188,418,423	5441,556,2639,3496,427,476,2013,1261,53,57,627,824
BMGene00891	banmao0001_pilon_pilon_pilon_pilon	12721051	12737074	16024	+	1	43712	1446	4	1446	4	14578	3	168,132,936,210	168,132,936,210	13133,1392,53
BMGene00892	banmao0001_pilon_pilon_pilon_pilon	12738227	12739726	1500	-	1	1152	1335	4	1335	4	165	3	249,301,715,70	249,301,715,70	54,56,55
BMGene00893	banmao0001_pilon_pilon_pilon_pilon	12749295	12755292	5998	-	1	9568	3831	10	3831	10	2167	9	123,953,231,151,698,776,157,431,234,77	123,953,231,151,698,776,157,431,234,77	419,56,52,56,206,60,350,218,750
BMGene00894	banmao0001_pilon_pilon_pilon_pilon	12762392	12763565	1174	+	1	7099	1005	4	1005	4	169	3	66,542,124,273	66,542,124,273	58,53,58
BMGene00895	banmao0001_pilon_pilon_pilon_pilon	12763782	12766355	2574	+	1	216	1473	6	1473	6	1101	5	12,86,305,120,206,744	12,86,305,120,206,744	87,64,819,66,65
BMGene00896	banmao0001_pilon_pilon_pilon_pilon	12803813	12806907	3095	-	1	37457	1152	6	1152	6	1943	5	130,209,159,500,143,11	130,209,159,500,143,11	1146,411,266,65,55
BMGene00897	banmao0001_pilon_pilon_pilon_pilon	12861463	12871823	10361	+	1	54555	447	4	447	4	9914	3	40,188,211,8	40,188,211,8	1,849,276,454
BMGene00898	banmao0001_pilon_pilon_pilon_pilon	12880869	12898404	17536	-	1	9045	2115	13	2115	13	15421	12	74,177,340,106,61,170,204,127,163,257,205,137,94	74,177,340,106,61,170,204,127,163,257,205,137,94	3222,57,61,191,63,58,2375,465,85,560,857,7427
BMGene00899	banmao0001_pilon_pilon_pilon_pilon	12906335	12906702	368	+	1	7930	315	2	315	2	53	1	182,133	182,133	53
BMGene00900	banmao0001_pilon_pilon_pilon_pilon	12913289	12914534	1246	+	1	6586	483	4	483	4	763	3	16,196,114,157	16,196,114,157	64,635,64
BMGene00901	banmao0001_pilon_pilon_pilon_pilon	12962694	12978645	15952	+	1	48159	1401	5	1401	5	14551	4	24,192,211,297,677	24,192,211,297,677	196,115,122,002,841
BMGene00902	banmao0001_pilon_pilon_pilon_pilon	12995407	13016298	20892	-	1	16761	3405	17	3405	17	17487	16	324,259,263,121,223,129,106,210,241,147,150,215,149,157,280,369,62	324,259,263,121,223,129,106,210,241,147,150,215,149,157,280,369,62	109,77,1230,55,145,1660,68,61,1160,606,1644,4950,56,109,5429,128
BMGene00903	banmao0001_pilon_pilon_pilon_pilon	13020658	13033551	12894	+	1	4359	1530	7	1530	7	11364	6	76,329,215,253,365,100,000	76,329,215,253,365,100,000	833,910,912,215,061,000,000
BMGene00904	banmao0001_pilon_pilon_pilon_pilon	13033578	13036786	3209	+	1	26	1368	7	1368	7	1841	6	69,316,128,251,118,300,000	69,316,128,251,118,300,000	492,522,171,75,464,117
BMGene00905	banmao0001_pilon_pilon_pilon_pilon	13037129	13038150	1022	-	1	342	429	3	429	3	593	2	115,179,135	115,179,135	235,358
BMGene00906	banmao0001_pilon_pilon_pilon_pilon	13039790	13040507	718	+	1	1639	516	4	516	4	202	3	132,158,114,112	132,158,114,112	66,78,58
BMGene00907	banmao0001_pilon_pilon_pilon_pilon	13041636	13042343	708	+	1	1128	591	3	591	3	117	2	141,299,151	141,299,151	60,57
BMGene00908	banmao0001_pilon_pilon_pilon_pilon	13042433	13045355	2923	-	1	89	1086	6	1086	6	1837	5	124,114,188,97,153,410	124,114,188,97,153,410	61,52,1309,95,320
BMGene00909	banmao0001_pilon_pilon_pilon_pilon	13047722	13059772	12051	+	1	2366	2799	14	2799	14	9252	13	141,191,111,98,154,111,189,127,204,45,110,181,933,204	141,191,111,98,154,111,189,127,204,45,110,181,933,204	58,383,87,1465,86,70,875,2097,61,85,1888,2034,63
BMGene00910	banmao0001_pilon_pilon_pilon_pilon	13061990	13068252	6263	+	1	2217	4707	15	4707	15	1556	14	301,671,181,173,171,391,154,294,597,291,87,386,549,142,319	301,671,181,173,171,391,154,294,597,291,87,386,549,142,319	62,56,95,91,53,57,64,57,55,162,126,89,524,65
BMGene00911	banmao0001_pilon_pilon_pilon_pilon	13070223	13071275	1053	-	1	1970	579	2	579	2	474	1	183,396	183,396	474
BMGene00912	banmao0001_pilon_pilon_pilon_pilon	13072535	13073867	1333	+	1	1259	1281	2	1281	2	52	1	1,152,129	1,152,129	52
BMGene00913	banmao0001_pilon_pilon_pilon_pilon	13074626	13075827	1202	-	1	758	729	4	729	4	473	3	242,215,180,92	242,215,180,92	63,330,80
BMGene00914	banmao0001_pilon_pilon_pilon_pilon	13078119	13078948	830	+	1	2291	720	3	720	3	110	2	273,117,330	273,117,330	58,52
BMGene00915	banmao0001_pilon_pilon_pilon_pilon	13079150	13080202	1053	-	1	201	936	3	936	3	117	2	20,238,678	20,238,678	59,58
BMGene00916	banmao0001_pilon_pilon_pilon_pilon	13081650	13088065	6416	+	1	1447	1644	5	1644	5	4772	4	18,54,492,502,578	18,54,492,502,578	129,323,4248,72
BMGene00917	banmao0001_pilon_pilon_pilon_pilon	13088929	13111198	22270	-	1	863	7740	43	7740	43	14530	42	105,97,251,212,117,117,187,276,113,393,157,256,206,195,216,356,187,215,82,124,102,362,217,98,294,141,310,161,208,110,179,213,172,235,167,66,184,41,138,131,139,119,91	105,97,251,212,117,117,187,276,113,393,157,256,206,195,216,356,187,215,82,124,102,362,217,98,294,141,310,161,208,110,179,213,172,235,167,66,184,41,138,131,139,119,91	274,61,56,251,396,752,63,57,71,62,65,66,61,58,55,58,186,70,90,98,147,60,639,229,159,52,52,844,64,107,91,443,2378,558,53,66,65,411,593,4513,77,79
BMGene00918	banmao0001_pilon_pilon_pilon_pilon	13130759	13131253	495	+	1	19560	495	1	495	1	0	0	495	495	NULL
BMGene00919	banmao0001_pilon_pilon_pilon_pilon	13131312	13132085	774	-	1	58	654	3	654	3	120	2	150,368,136	150,368,136	56,64
BMGene00920	banmao0001_pilon_pilon_pilon_pilon	13132472	13137655	5184	+	1	386	4548	7	4548	7	636	6	14,518,724,051,007,100,000,000	14,518,724,051,007,100,000,000	56,60,149,53,52,266
BMGene00921	banmao0001_pilon_pilon_pilon_pilon	13137787	13149145	11359	-	1	131	9390	20	9390	20	1969	19	334,410,196,1589,204,216,1361,184,189,1335,156,230,495,301,1088,354,139,422,87,100	334,410,196,1589,204,216,1361,184,189,1335,156,230,495,301,1088,354,139,422,87,100	193,55,56,60,294,70,132,63,57,61,55,156,57,50,58,375,59,53,65
BMGene00922	banmao0001_pilon_pilon_pilon_pilon	13149880	13150593	714	+	1	734	714	1	714	1	0	0	714	714	NULL
BMGene00923	banmao0001_pilon_pilon_pilon_pilon	13150664	13152629	1966	-	1	70	1782	4	1782	4	184	3	120,1147,493,22	120,1147,493,22	55,54,75
BMGene00924	banmao0001_pilon_pilon_pilon_pilon	13152963	13153504	542	-	1	333	390	2	390	2	152	1	199,191	199,191	152
BMGene00925	banmao0001_pilon_pilon_pilon_pilon	13154451	13155311	861	+	1	946	603	5	603	5	258	4	69,111,132,234,57	69,111,132,234,57	62,74,60,62
BMGene00926	banmao0001_pilon_pilon_pilon_pilon	13158468	13159391	924	+	1	3156	627	4	627	4	297	3	142,190,162,133	142,190,162,133	63,71,163
BMGene00927	banmao0001_pilon_pilon_pilon_pilon	13159535	13160785	1251	-	1	143	810	5	810	5	441	4	85,248,83,240,154	85,248,83,240,154	54,56,54,277
BMGene00928	banmao0001_pilon_pilon_pilon_pilon	13161131	13186017	24887	-	1	345	5307	24	5307	24	19580	23	485,91,158,198,217,407,164,158,64,51,162,199,129,289,103,193,211,354,128,130,204,139,304,769	485,91,158,198,217,407,164,158,64,51,162,199,129,289,103,193,211,354,128,130,204,139,304,769	55,50,55,51,59,4768,836,109,203,565,72,96,618,65,60,56,637,2329,388,514,1457,6486,51
BMGene00929	banmao0001_pilon_pilon_pilon_pilon	13209303	13211090	1788	-	1	23285	909	7	909	7	879	6	150,72,168,130,327,47,15	150,72,168,130,327,47,15	61,589,60,59,58,52
BMGene00930	banmao0001_pilon_pilon_pilon_pilon	13212224	13213249	1026	+	1	1133	771	4	771	4	255	3	99,97,394,181	99,97,394,181	135,59,61
BMGene00931	banmao0001_pilon_pilon_pilon_pilon	13213882	13215538	1657	-	1	632	1218	7	1218	7	439	6	183,85,229,175,279,198,69	183,85,229,175,279,198,69	169,55,53,59,48,55
BMGene00932	banmao0001_pilon_pilon_pilon_pilon	13216401	13218872	2472	-	1	862	1185	5	1185	5	1287	4	612,306,58,136,73	612,306,58,136,73	61,67,66,1093
BMGene00933	banmao0001_pilon_pilon_pilon_pilon	13222410	13223917	1508	+	1	3537	1350	4	1350	4	158	3	282,340,578,150	282,340,578,150	53,52,53
BMGene00934	banmao0001_pilon_pilon_pilon_pilon	13224135	13229162	5028	-	1	217	3894	12	3894	12	1134	11	199,155,874,776,136,000,000,000,000,000,000,000	199,155,874,776,136,000,000,000,000,000,000,000	55,62,179,69,55,64,56,59,67,146,322
BMGene00935	banmao0001_pilon_pilon_pilon_pilon	13231618	13255701	24084	+	1	2455	5217	10	5217	10	18867	9	1,552,021,545,604,580,000,000,000,000,000	1,552,021,545,604,580,000,000,000,000,000	4580,6506,2509,66,68,65,4826,64,183
BMGene00936	banmao0001_pilon_pilon_pilon_pilon	13256354	13256971	618	+	1	652	390	4	390	4	228	3	109,36,116,129	109,36,116,129	95,75,58
BMGene00937	banmao0001_pilon_pilon_pilon_pilon	13257230	13257797	568	+	1	258	450	3	450	3	118	2	144,229,77	144,229,77	54,64
BMGene00938	banmao0001_pilon_pilon_pilon_pilon	13258372	13261846	3475	-	1	574	2766	4	2766	4	709	3	9,631,461,691,488	9,631,461,691,488	48,281,380
BMGene00939	banmao0001_pilon_pilon_pilon_pilon	13265363	13268197	2835	+	1	3516	2400	8	2400	8	435	7	127,152,128,41,581,1041,197,133	127,152,128,41,581,1041,197,133	65,60,52,85,56,63,54
BMGene00940	banmao0001_pilon_pilon_pilon_pilon	13269190	13270460	1271	+	1	992	1149	3	1149	3	122	2	91,003,137	91,003,137	64,58
BMGene00941	banmao0001_pilon_pilon_pilon_pilon	13272298	13273415	1118	+	1	1837	981	3	981	3	137	2	665,179,137	665,179,137	79,58
BMGene00942	banmao0001_pilon_pilon_pilon_pilon	13277809	13285859	8051	+	1	4393	3309	10	3309	10	4742	9	163,373,330,179,231,000,000,000,000,000	163,373,330,179,231,000,000,000,000,000	3702,89,99,71,545,60,58,59,59
BMGene00943	banmao0001_pilon_pilon_pilon_pilon	13305207	13323086	17880	+	1	19347	1113	7	1113	7	16767	6	159,172,153,175,216,151,87	159,172,153,175,216,151,87	11920,299,86,1329,1636,1497
BMGene00944	banmao0001_pilon_pilon_pilon_pilon	13333337	13336727	3391	-	1	10250	1854	7	1854	7	1537	6	126,334,89,523,141,580,61	126,334,89,523,141,580,61	63,99,87,1175,56,57
BMGene00945	banmao0001_pilon_pilon_pilon_pilon	13338320	13340980	2661	-	1	1592	2535	3	2535	3	126	2	764,462,013	764,462,013	62,64
BMGene00946	banmao0001_pilon_pilon_pilon_pilon	13350893	13351779	887	-	1	9912	777	3	777	3	110	2	148,570,59	148,570,59	52,58
BMGene00947	banmao0001_pilon_pilon_pilon_pilon	13352320	13353396	1077	-	1	540	954	3	954	3	123	2	299,632,23	299,632,23	60,63
BMGene00948	banmao0001_pilon_pilon_pilon_pilon	13357590	13360065	2476	+	1	4193	1449	6	1449	6	1027	5	74,41,220,135,170,809	74,41,220,135,170,809	584,101,58,58,226
BMGene00949	banmao0001_pilon_pilon_pilon_pilon	13362952	13391414	28463	-	1	2886	6900	35	6900	35	21563	34	120,250,113,137,280,225,154,133,30,63,51,75,77,156,113,156,153,106,111,92,168,152,112,97,62,407,206,442,207,495,306,395,226,644,386	120,250,113,137,280,225,154,133,30,63,51,75,77,156,113,156,153,106,111,92,168,152,112,97,62,407,206,442,207,495,306,395,226,644,386	68,64,64,52,54,76,1574,70,295,1262,458,1313,71,1521,138,66,784,572,975,2982,94,189,615,158,6146,130,778,53,131,53,56,63,584,54
BMGene00950	banmao0001_pilon_pilon_pilon_pilon	13392256	13398027	5772	+	1	841	2010	7	2010	7	3762	6	3,182,67,219,385,93,1061	3,182,67,219,385,93,1061	55,278,60,3202,59,108
BMGene00951	banmao0001_pilon_pilon_pilon_pilon	13399186	13400462	1277	+	1	1158	666	6	666	6	611	5	43,84,120,66,236,117	43,84,120,66,236,117	207,101,177,65,61
BMGene00952	banmao0001_pilon_pilon_pilon_pilon	13401106	13401923	818	+	1	643	714	3	714	3	104	2	124,329,261	124,329,261	53,51
BMGene00953	banmao0001_pilon_pilon_pilon_pilon	13404336	13446818	42483	-	1	2412	1281	10	1281	10	41202	9	134,54,149,139,129,171,208,128,76,93	134,54,149,139,129,171,208,128,76,93	348,518,414,400,344,000,000,000,000,000,000,000
BMGene00954	banmao0001_pilon_pilon_pilon_pilon	13467988	13469177	1190	-	1	21169	1119	2	1119	2	71	1	934,185	934,185	71
BMGene00955	banmao0001_pilon_pilon_pilon_pilon	13475412	13476608	1197	+	1	6234	1197	1	1197	1	0	0	1197	1197	NULL
BMGene00956	banmao0001_pilon_pilon_pilon_pilon	13490061	13537209	47149	-	1	13452	1974	14	1974	14	45175	13	28,184,138,149,139,129,171,211,137,58,137,151,203,139	28,184,138,149,139,129,171,211,137,58,137,151,203,139	160,3001,1801,57,1249,901,4325,4169,241,2073,12332,7178,7688
BMGene00957	banmao0001_pilon_pilon_pilon_pilon	13540758	13541931	1174	-	1	3548	354	3	354	3	820	2	140,187,27	140,187,27	381,439
BMGene00958	banmao0001_pilon_pilon_pilon_pilon	13544180	13546007	1828	-	1	2248	1593	5	1593	5	235	4	173,701,299,238,182	173,701,299,238,182	60,64,59,52
BMGene00959	banmao0001_pilon_pilon_pilon_pilon	13546651	13548640	1990	-	1	643	1515	6	1515	6	475	5	170,273,359,293,238,000	170,273,359,293,238,000	56,67,231,56,65
BMGene00960	banmao0001_pilon_pilon_pilon_pilon	13549560	13551339	1780	-	1	919	1515	6	1515	6	265	5	170,273,359,293,238,000	170,273,359,293,238,000	54,54,50,57,50
BMGene00961	banmao0001_pilon_pilon_pilon_pilon	13552022	13561659	9638	-	1	682	4440	18	4440	18	5198	17	170,225,359,293,238,000,000,000,000,000,000,000,000,000,000,000,000,000	170,225,359,293,238,000,000,000,000,000,000,000,000,000,000,000,000,000	100,53,50,56,50,2716,54,61,50,57,51,1610,54,51,63,56,66
BMGene00962	banmao0001_pilon_pilon_pilon_pilon	13581970	13586538	4569	+	1	20310	2178	5	2178	5	2391	4	106,956,287,538,291	106,956,287,538,291	1,191,856,106,310
BMGene00963	banmao0001_pilon_pilon_pilon_pilon	13608132	13612537	4406	-	1	21593	2991	18	2991	18	1415	17	132,162,119,173,194,102,256,282,151,111,418,141,127,70,186,91,107,169	132,162,119,173,194,102,256,282,151,111,418,141,127,70,186,91,107,169	56,57,54,50,51,55,58,51,383,58,55,65,58,188,59,57,60
BMGene00964	banmao0001_pilon_pilon_pilon_pilon	13613392	13616461	3070	+	1	854	2019	8	2019	8	1051	7	249,469,479,240,138,219,150,75	249,469,479,240,138,219,150,75	56,51,56,60,53,662,113
BMGene00965	banmao0001_pilon_pilon_pilon_pilon	13616565	13618002	1438	-	1	103	1323	3	1323	3	115	2	1100,220,3	1100,220,3	59,56
BMGene00966	banmao0001_pilon_pilon_pilon_pilon	13618525	13632261	13737	+	1	522	8154	15	8154	15	5583	14	39,1579,357,106,178,69,234,457,119,556,531,55,231,255,3388	39,1579,357,106,178,69,234,457,119,556,531,55,231,255,3388	59,64,1077,1438,2278,54,64,58,191,68,53,61,56,62
BMGene00967	banmao0001_pilon_pilon_pilon_pilon	13632920	13633846	927	-	1	658	927	1	927	1	0	0	927	927	NULL
BMGene00968	banmao0001_pilon_pilon_pilon_pilon	13634660	13636114	1455	+	1	813	435	5	435	5	1020	4	18,75,74,116,152	18,75,74,116,152	346,358,157,159
BMGene00969	banmao0001_pilon_pilon_pilon_pilon	13636553	13640093	3541	-	1	438	2838	11	2838	11	703	10	120,168,96,97,324,453,146,203,453,708,70	120,168,96,97,324,453,146,203,453,708,70	56,168,50,91,62,49,59,51,55,62
BMGene00970	banmao0001_pilon_pilon_pilon_pilon	13645400	13650489	5090	+	1	5306	3663	16	3663	16	1427	15	57,153,179,160,191,385,119,352,846,13,122,65,223,527,140,131	57,153,179,160,191,385,119,352,846,13,122,65,223,527,140,131	65,54,56,54,66,67,53,60,60,274,197,249,59,56,57
BMGene00971	banmao0001_pilon_pilon_pilon_pilon	13650690	13654978	4289	-	1	200	3459	8	3459	8	830	7	470,115,232,646,1582,219,124,71	470,115,232,646,1582,219,124,71	47,238,156,51,54,230,54
BMGene00972	banmao0001_pilon_pilon_pilon_pilon	13660275	13660854	580	+	1	5296	516	2	516	2	64	1	3,513	3,513	64
BMGene00973	banmao0001_pilon_pilon_pilon_pilon	13664608	13667250	2643	+	1	3753	2013	8	2013	8	630	7	195,527,140,130,223,000,000,000	195,527,140,130,223,000,000,000	59,56,57,288,59,55,56
BMGene00974	banmao0001_pilon_pilon_pilon_pilon	13667448	13669649	2202	-	1	197	1737	5	1737	5	465	4	233,177,770,212,345	233,177,770,212,345	59,270,56,80
BMGene00975	banmao0001_pilon_pilon_pilon_pilon	13670103	13670972	870	+	1	453	816	2	816	2	54	1	659,157	659,157	54
BMGene00976	banmao0001_pilon_pilon_pilon_pilon	13671013	13680942	9930	-	1	40	3156	14	3156	14	6774	13	297,262,269,477,122,185,173,133,324,338,128,239,120,89	297,262,269,477,122,185,173,133,324,338,128,239,120,89	55,57,58,58,1754,60,193,81,50,61,71,3875,401
BMGene00977	banmao0001_pilon_pilon_pilon_pilon	13686585	13688033	1449	+	1	5642	1449	1	1449	1	0	0	1449	1449	NULL
BMGene00978	banmao0001_pilon_pilon_pilon_pilon	13690743	13692161	1419	-	1	2709	630	2	630	2	789	1	429,201	429,201	789
BMGene00979	banmao0001_pilon_pilon_pilon_pilon	13692879	13697427	4549	+	1	717	2937	9	2937	9	1612	8	515,183,226,296,100,000,000,000,000	515,183,226,296,100,000,000,000,000	270,65,54,588,431,63,83,58
BMGene00980	banmao0001_pilon_pilon_pilon_pilon	13697691	13700009	2319	-	1	263	1410	3	1410	3	909	2	657,750,3	657,750,3	55,854
BMGene00981	banmao0001_pilon_pilon_pilon_pilon	13701517	13707642	6126	+	1	1507	2688	9	2688	9	3438	8	434,217,175,150,133,000,000,000,000	434,217,175,150,133,000,000,000,000	52,51,74,56,57,1768,56,1324
BMGene00982	banmao0001_pilon_pilon_pilon_pilon	13711618	13728177	16560	+	1	3975	1116	6	1116	6	15444	5	47,289,92,159,327,202	47,289,92,159,327,202	7349,4948,764,2327,56
BMGene00983	banmao0001_pilon_pilon_pilon_pilon	13740427	13776759	36333	+	1	12249	2373	16	2373	16	33960	15	49,116,271,218,59,110,131,58,103,126,146,227,235,258,138,128	49,116,271,218,59,110,131,58,103,126,146,227,235,258,138,128	3666,55,55,60,153,1013,20693,6965,916,56,52,59,69,82,66
BMGene00984	banmao0001_pilon_pilon_pilon_pilon	13779692	13789677	9986	+	1	2932	2244	13	2244	13	7742	12	117,177,129,90,92,127,177,504,234,96,226,172,103	117,177,129,90,92,127,177,504,234,96,226,172,103	2841,60,2013,1144,837,59,62,56,482,63,63,62
BMGene00985	banmao0001_pilon_pilon_pilon_pilon	13790368	13802882	12515	-	1	690	4602	15	4602	15	7913	14	125,215,133,833,229,161,312,91,50,226,105,1028,429,183,482	125,215,133,833,229,161,312,91,50,226,105,1028,429,183,482	65,611,466,160,60,59,2221,286,3688,61,55,71,56,54
BMGene00986	banmao0001_pilon_pilon_pilon_pilon	13803410	13804222	813	+	1	527	696	3	696	3	117	2	224,229,243	224,229,243	53,64
BMGene00987	banmao0001_pilon_pilon_pilon_pilon	13804846	13810722	5877	-	1	623	1920	10	1920	10	3957	9	162,267,393,131,161,154,177,48,131,296	162,267,393,131,161,154,177,48,131,296	64,62,53,80,61,54,759,2773,51
BMGene00988	banmao0001_pilon_pilon_pilon_pilon	13812109	13814561	2453	-	1	1386	2040	8	2040	8	413	7	542,229,188,131,163,000,000,000	542,229,188,131,163,000,000,000	58,57,66,58,59,63,52
BMGene00989	banmao0001_pilon_pilon_pilon_pilon	13815138	13817038	1901	-	1	576	1677	5	1677	5	224	4	736,261,231,269,180	736,261,231,269,180	55,55,53,61
BMGene00990	banmao0001_pilon_pilon_pilon_pilon	13837244	13843473	6230	-	1	20205	2550	11	2550	11	3680	10	1,982,211,621,201,230,000,000,000,000,000,000	1,982,211,621,201,230,000,000,000,000,000,000	66,69,68,621,112,104,59,57,259,2265
BMGene00991	banmao0001_pilon_pilon_pilon_pilon	13846321	13851140	4820	-	1	2847	2736	8	2736	8	2084	7	141,267,360,79,332,347,1001,209	141,267,360,79,332,347,1001,209	74,62,68,137,65,69,1609
BMGene00992	banmao0001_pilon_pilon_pilon_pilon	13906165	13906811	647	-	1	55024	306	3	306	3	341	2	90,173,43	90,173,43	52,289
BMGene00993	banmao0001_pilon_pilon_pilon_pilon	13951766	13954072	2307	+	1	44954	1623	6	1623	6	684	5	72,432,276,576,100,100	72,432,276,576,100,100	212,65,52,53,302
BMGene00994	banmao0001_pilon_pilon_pilon_pilon	13957248	13984917	27670	+	1	3175	18216	42	18216	42	9454	41	171,220,218,112,155,231,162,183,85,95,110,173,78,687,105,111,167,191,140,1656,338,161,92,176,600,912,534,337,371,111,205,284,159,1895,2391,1343,794,268,1873,134,181,7	171,220,218,112,155,231,162,183,85,95,110,173,78,687,105,111,167,191,140,1656,338,161,92,176,600,912,534,337,371,111,205,284,159,1895,2391,1343,794,268,1873,134,181,7	57,55,63,62,66,56,58,60,408,2964,1048,44,831,63,187,61,60,55,61,127,124,65,80,275,700,60,65,68,400,403,62,59,180,53,104,50,58,64,58,56,84
BMGene00995	banmao0001_pilon_pilon_pilon_pilon	13986214	13988858	2645	-	1	1296	1212	6	1212	6	1433	5	144,225,248,165,310,000	144,225,248,165,310,000	63,54,51,300,965
BMGene00996	banmao0001_pilon_pilon_pilon_pilon	13990253	13992411	2159	+	1	1394	948	5	948	5	1211	4	148,174,142,200,284	148,174,142,200,284	1028,73,56,54
BMGene00997	banmao0001_pilon_pilon_pilon_pilon	13993214	13993728	515	+	1	802	459	2	459	2	56	1	68,391	68,391	56
BMGene00998	banmao0001_pilon_pilon_pilon_pilon	13993791	13994726	936	-	1	62	810	3	810	3	126	2	611,156,43	611,156,43	58,68
BMGene00999	banmao0001_pilon_pilon_pilon_pilon	14070036	14096531	26496	+	1	75309	7227	17	7227	17	19269	16	58,1680,837,627,123,122,253,157,958,358,746,124,215,193,173,516,87	58,1680,837,627,123,122,253,157,958,358,746,124,215,193,173,516,87	1931,80,101,291,50,109,8980,54,117,4071,55,431,59,52,68,2820
BMGene01000	banmao0001_pilon_pilon_pilon_pilon	14098006	14099256	1251	-	1	1474	1251	1	1251	1	0	0	1251	1251	NULL
BMGene01001	banmao0001_pilon_pilon_pilon_pilon	14101377	14103503	2127	+	1	2120	1509	5	1509	5	618	4	306,220,153,162,668	306,220,153,162,668	139,67,60,352
BMGene01002	banmao0001_pilon_pilon_pilon_pilon	14106827	14107480	654	-	1	3323	486	4	486	4	168	3	127,119,237,3	127,119,237,3	59,55,54
BMGene01003	banmao0001_pilon_pilon_pilon_pilon	14164223	14164758	536	-	1	56742	459	2	459	2	77	1	412,47	412,47	77
BMGene01004	banmao0001_pilon_pilon_pilon_pilon	14166497	14170327	3831	+	1	1738	2220	3	2220	3	1611	2	1,542,741,792	1,542,741,792	611,550
BMGene01005	banmao0001_pilon_pilon_pilon_pilon	14171175	14171533	359	-	1	847	291	2	291	2	68	1	188,103	188,103	68
BMGene01006	banmao0001_pilon_pilon_pilon_pilon	14172797	14174498	1702	-	1	1263	1596	3	1596	3	106	2	1,366,119,111	1,366,119,111	56,50
BMGene01007	banmao0001_pilon_pilon_pilon_pilon	14175082	14185394	10313	+	1	583	2829	10	2829	10	7484	9	318,936,428,166,122,173,236,188,172,90	318,936,428,166,122,173,236,188,172,90	60,56,850,6222,54,64,55,62,61
BMGene01008	banmao0001_pilon_pilon_pilon_pilon	14188052	14195730	7679	-	1	2657	2499	13	2499	13	5180	12	72,101,78,142,195,111,461,216,78,165,199,626,55	72,101,78,142,195,111,461,216,78,165,199,626,55	113,64,65,380,56,58,4152,55,56,60,60,61
BMGene01009	banmao0001_pilon_pilon_pilon_pilon	14260947	14263219	2273	+	1	65216	1071	2	1071	2	1202	1	775,296	775,296	1202
BMGene01010	banmao0001_pilon_pilon_pilon_pilon	14327939	14356231	28293	+	1	64719	1230	3	1230	3	27063	2	691,392,147	691,392,147	1,566,311,400
BMGene01011	banmao0001_pilon_pilon_pilon_pilon	14397711	14399645	1935	+	1	41479	924	3	924	3	1011	2	667,190,67	667,190,67	97,914
BMGene01012	banmao0001_pilon_pilon_pilon_pilon	14418601	14446360	27760	+	1	18955	894	7	894	7	26866	6	104,73,56,130,41,195,295	104,73,56,130,41,195,295	63,530,673,984,937,100,000,000
BMGene01013	banmao0001_pilon_pilon_pilon_pilon	14467535	14467723	189	+	1	21174	189	1	189	1	0	0	189	189	NULL
BMGene01014	banmao0001_pilon_pilon_pilon_pilon	14538565	14548622	10058	+	1	70841	1005	2	1005	2	9053	1	754,251	754,251	9053
BMGene01015	banmao0001_pilon_pilon_pilon_pilon	14595212	14596351	1140	+	1	46589	1077	2	1077	2	63	1	658,419	658,419	63
BMGene01016	banmao0001_pilon_pilon_pilon_pilon	14623444	14625445	2002	+	1	27092	555	4	555	4	1447	3	54,110,327,64	54,110,327,64	485,185,777
BMGene01017	banmao0001_pilon_pilon_pilon_pilon	14635775	14640933	5159	+	1	10329	1308	4	1308	4	3851	3	154,549,330,275	154,549,330,275	77,3695,79
BMGene01018	banmao0001_pilon_pilon_pilon_pilon	14660309	14704770	44462	+	1	19375	3201	6	3201	6	41261	5	191,027,624,411,431,000	191,027,624,411,431,000	538,64,23288,17302,69
BMGene01019	banmao0001_pilon_pilon_pilon_pilon	14731533	14733051	1519	-	1	26762	1131	5	1131	5	388	4	547,144,327,65,48	547,144,327,65,48	65,55,201,67
BMGene01020	banmao0001_pilon_pilon_pilon_pilon	14764995	14770722	5728	-	1	31943	1689	2	1689	2	4039	1	1629,60	1629,60	4039
BMGene01021	banmao0001_pilon_pilon_pilon_pilon	14789568	14791280	1713	-	1	18845	1713	1	1713	1	0	0	1713	1713	NULL
BMGene01022	banmao0001_pilon_pilon_pilon_pilon	14800904	14803519	2616	-	1	9623	1665	4	1665	4	951	3	598,322,693,52	598,322,693,52	68,59,824
BMGene01023	banmao0001_pilon_pilon_pilon_pilon	14805688	14808618	2931	+	1	2168	1020	8	1020	8	1911	7	63,155,145,121,140,100,000,000	63,155,145,121,140,100,000,000	85,193,66,57,64,81,1365
BMGene01024	banmao0001_pilon_pilon_pilon_pilon	14810208	14814363	4156	-	1	1589	2253	6	2253	6	1903	5	148,62,315,208,1158,362	148,62,315,208,1158,362	143,56,53,52,1599
BMGene01025	banmao0001_pilon_pilon_pilon_pilon	14814850	14817076	2227	+	1	486	1299	9	1299	9	928	8	57,60,177,163,126,189,208,187,132	57,60,177,163,126,189,208,187,132	58,54,250,59,59,332,60,56
BMGene01026	banmao0001_pilon_pilon_pilon_pilon	14817354	14830772	13419	-	1	277	6318	16	6318	16	7101	15	177,149,387,223,67,83,267,380,1355,144,2043,100,231,311,135,266	177,149,387,223,67,83,267,380,1355,144,2043,100,231,311,135,266	64,234,92,1058,485,56,1472,56,1589,870,540,356,52,59,118
BMGene01027	banmao0001_pilon_pilon_pilon_pilon	14830886	14831604	719	-	1	113	660	2	660	2	59	1	457,203	457,203	59
BMGene01028	banmao0001_pilon_pilon_pilon_pilon	14837999	14846432	8434	-	1	6394	5145	22	5145	22	3289	21	352,75,117,106,57,68,524,153,66,173,173,167,691,507,311,168,96,288,177,439,311,126	352,75,117,106,57,68,524,153,66,173,173,167,691,507,311,168,96,288,177,439,311,126	51,813,57,123,203,436,174,56,295,161,54,259,60,53,61,154,59,55,54,57,54
BMGene01029	banmao0001_pilon_pilon_pilon_pilon	14851506	14865781	14276	-	1	5073	2997	12	2997	12	11279	11	717,156,547,331,171,139,203,96,188,215,56,178	717,156,547,331,171,139,203,96,188,215,56,178	6609,282,286,483,82,2165,89,64,57,1091,71
BMGene01030	banmao0001_pilon_pilon_pilon_pilon	14866175	14867187	1013	+	1	393	921	2	921	2	92	1	616,305	616,305	92
BMGene01031	banmao0001_pilon_pilon_pilon_pilon	14870202	14893578	23377	+	1	3014	1482	7	1482	7	21895	6	30,321,126,117,297,200,000	30,321,126,117,297,200,000	31,969,154,807,431,600,000,000
BMGene01032	banmao0001_pilon_pilon_pilon_pilon	14895578	14896873	1296	+	1	1999	732	6	732	6	564	5	67,93,139,131,150,152	67,93,139,131,150,152	56,52,59,53,344
BMGene01033	banmao0001_pilon_pilon_pilon_pilon	14944576	14962894	18319	-	1	47702	2976	19	2976	19	15343	18	186,156,116,232,199,138,138,139,169,219,153,165,142,158,185,156,89,95,141	186,156,116,232,199,138,138,139,169,219,153,165,142,158,185,156,89,95,141	1425,86,128,92,313,55,115,122,110,60,657,2231,859,1337,5064,639,1150,900
BMGene01034	banmao0001_pilon_pilon_pilon_pilon	14964466	14985855	21390	+	1	1571	4386	23	4386	23	17004	22	56,176,388,142,153,153,242,190,85,139,138,122,348,119,153,112,89,206,149,498,159,219,350	56,176,388,142,153,153,242,190,85,139,138,122,348,119,153,112,89,206,149,498,159,219,350	2811,226,1347,160,1394,65,60,275,90,470,451,56,430,172,137,5796,1223,341,98,1238,71,93
BMGene01035	banmao0001_pilon_pilon_pilon_pilon	14992711	14997399	4689	+	1	6855	2418	10	2418	10	2271	9	9,184,178,554,282,160,000,000,000,000	9,184,178,554,282,160,000,000,000,000	226,72,56,48,1574,70,121,49,55
BMGene01036	banmao0001_pilon_pilon_pilon_pilon	14997704	15002695	4992	-	1	304	2658	9	2658	9	2334	8	696,204,231,255,158,000,000,000,000	696,204,231,255,158,000,000,000,000	197,57,51,59,55,63,59,1793
BMGene01037	banmao0001_pilon_pilon_pilon_pilon	15012307	15017679	5373	-	1	9611	1182	6	1182	6	4191	5	88,30,348,232,460,24	88,30,348,232,460,24	84,3885,101,68,53
BMGene01038	banmao0001_pilon_pilon_pilon_pilon	15018449	15019866	1418	-	1	769	918	4	918	4	500	3	114,552,239,13	114,552,239,13	59,65,376
BMGene01039	banmao0001_pilon_pilon_pilon_pilon	15021455	15024522	3068	+	1	1588	2907	3	2907	3	161	2	332,273,601	332,273,601	70,91
BMGene01040	banmao0001_pilon_pilon_pilon_pilon	15024855	15026572	1718	-	1	332	1440	5	1440	5	278	4	130,319,496,455,40	130,319,496,455,40	63,68,51,96
BMGene01041	banmao0001_pilon_pilon_pilon_pilon	15027564	15028861	1298	+	1	991	1074	5	1074	5	224	4	68,192,414,138,262	68,192,414,138,262	61,61,47,55
BMGene01042	banmao0001_pilon_pilon_pilon_pilon	15029510	15036100	6591	+	1	648	825	3	825	3	5766	2	473,222,130	473,222,130	515,715
BMGene01043	banmao0001_pilon_pilon_pilon_pilon	15113116	15121958	8843	+	1	77015	1056	7	1056	7	7787	6	76,209,129,261,193,113,75	76,209,129,261,193,113,75	6466,65,393,733,61,69
BMGene01044	banmao0001_pilon_pilon_pilon_pilon	15121982	15130954	8973	+	1	23	4632	16	4632	16	4341	15	99,507,321,124,290,200,000,000,000,000,000,000,000,000,000,000	99,507,321,124,290,200,000,000,000,000,000,000,000,000,000,000	62,57,70,247,66,1174,1451,72,475,68,373,58,57,50,61
BMGene01045	banmao0001_pilon_pilon_pilon_pilon	15131577	15133689	2113	-	1	622	1326	8	1326	8	787	7	132,111,258,182,220,000,000,000	132,111,258,182,220,000,000,000	60,444,55,55,48,57,68
BMGene01046	banmao0001_pilon_pilon_pilon_pilon	15135783	15143563	7781	+	1	2093	4932	26	4932	26	2849	25	49,129,245,102,147,129,76,281,174,203,214,176,173,169,154,130,311,249,141,219,417,310,274,201,165,94	49,129,245,102,147,129,76,281,174,203,214,176,173,169,154,130,311,249,141,219,417,310,274,201,165,94	80,64,114,52,54,373,60,114,55,65,67,58,65,53,52,56,55,54,566,60,488,63,60,63,58
BMGene01047	banmao0001_pilon_pilon_pilon_pilon	15154702	15173831	19130	+	1	11138	3963	17	3963	17	15167	16	21,104,147,83,111,105,96,249,156,238,221,150,593,529,723,76,361	21,104,147,83,111,105,96,249,156,238,221,150,593,529,723,76,361	1181,746,12114,65,70,55,305,63,53,83,63,63,114,72,56,64
BMGene01048	banmao0001_pilon_pilon_pilon_pilon	15237156	15240416	3261	+	1	63324	287	2	287	2	2974	1	151,136	151,136	2974
BMGene01049	banmao0001_pilon_pilon_pilon_pilon	15251387	15253061	1675	+	1	10970	1251	8	1251	8	424	7	63,63,249,135,264,139,291,47	63,63,249,135,264,139,291,47	58,61,47,57,66,56,79
BMGene01050	banmao0001_pilon_pilon_pilon_pilon	15253141	15254775	1635	-	1	79	1044	5	1044	5	591	4	236,482,53,87,186	236,482,53,87,186	54,59,44,434
BMGene01051	banmao0001_pilon_pilon_pilon_pilon	15387638	15388066	429	+	1	132862	429	1	429	1	0	0	429	429	NULL
BMGene01052	banmao0001_pilon_pilon_pilon_pilon	15472349	15472984	636	-	1	84282	636	1	636	1	0	0	636	636	NULL
BMGene01053	banmao0001_pilon_pilon_pilon_pilon	15491293	15492382	1090	+	1	18308	912	4	912	4	178	3	102,447,225,138	102,447,225,138	57,58,63
BMGene01054	banmao0001_pilon_pilon_pilon_pilon	15493361	15494116	756	+	1	978	756	1	756	1	0	0	756	756	NULL
BMGene01055	banmao0001_pilon_pilon_pilon_pilon	15494489	15495389	901	-	1	372	777	3	777	3	124	2	435,145,197	435,145,197	67,57
BMGene01056	banmao0001_pilon_pilon_pilon_pilon	15516705	15517735	1031	+	1	21315	978	2	978	2	53	1	521,457	521,457	53
BMGene01057	banmao0001_pilon_pilon_pilon_pilon	15527174	15545101	17928	-	1	9438	1284	2	1284	2	16644	1	1,010,274	1,010,274	16644
BMGene01058	banmao0001_pilon_pilon_pilon_pilon	15556086	15588053	31968	-	1	10984	2115	10	2115	10	29853	9	108,624,250,175,346,103,242,138,55,74	108,624,250,175,346,103,242,138,55,74	55,198,61,74,3689,18363,6059,1269,85
BMGene01059	banmao0001_pilon_pilon_pilon_pilon	15656753	15661221	4469	-	1	68699	2634	5	2634	5	1835	4	392,256,1633,282,71	392,256,1633,282,71	621,499,113,161
BMGene01060	banmao0001_pilon_pilon_pilon_pilon	15662247	15662792	546	+	1	1025	453	2	453	2	93	1	94,359	94,359	93
BMGene01061	banmao0001_pilon_pilon_pilon_pilon	15663459	15664721	1263	-	1	666	915	3	915	3	348	2	758,114,43	758,114,43	57,291
BMGene01062	banmao0001_pilon_pilon_pilon_pilon	15665668	15668827	3160	+	1	946	2832	4	2832	4	328	3	1,939,539,119,235	1,939,539,119,235	62,163,103
BMGene01063	banmao0001_pilon_pilon_pilon_pilon	15669928	15672642	2715	-	1	1100	2151	9	2151	9	564	8	357,239,249,213,183,514,136,178,82	357,239,249,213,183,514,136,178,82	51,59,50,58,61,94,51,140
BMGene01064	banmao0001_pilon_pilon_pilon_pilon	15675154	15676875	1722	+	1	2511	1722	1	1722	1	0	0	1722	1722	NULL
BMGene01065	banmao0001_pilon_pilon_pilon_pilon	15684724	15696327	11604	+	1	7848	5919	20	5919	20	5685	19	183,87,198,224,376,144,191,112,535,1047,360,63,461,202,107,177,288,213,678,273	183,87,198,224,376,144,191,112,535,1047,360,63,461,202,107,177,288,213,678,273	1341,253,69,53,51,543,127,61,59,391,54,2257,61,90,56,52,54,56,57
BMGene01066	banmao0001_pilon_pilon_pilon_pilon	15698443	15704156	5714	-	1	2115	4200	12	4200	12	1514	11	1805,208,266,43,509,85,113,169,518,85,113,286	1805,208,266,43,509,85,113,169,518,85,113,286	91,94,674,68,57,61,154,70,107,67,71
BMGene01067	banmao0001_pilon_pilon_pilon_pilon	15705176	15711516	6341	-	1	1019	4149	15	4149	15	2192	14	127,220,75,178,144,459,119,99,415,181,453,113,1337,125,104	127,220,75,178,144,459,119,99,415,181,453,113,1337,125,104	63,53,52,59,59,119,271,50,53,57,60,1158,74,64
BMGene01068	banmao0001_pilon_pilon_pilon_pilon	15712993	15713593	601	+	1	1476	450	2	450	2	151	1	149,301	149,301	151
BMGene01069	banmao0001_pilon_pilon_pilon_pilon	15714233	15715661	1429	+	1	639	1374	2	1374	2	55	1	1,121,253	1,121,253	55
BMGene01070	banmao0001_pilon_pilon_pilon_pilon	15723079	15745122	22044	+	1	7417	1611	4	1611	4	20433	3	368,148,308,787	368,148,308,787	394,521,616,272
BMGene01071	banmao0001_pilon_pilon_pilon_pilon	15788107	15794064	5958	-	1	42984	2391	7	2391	7	3567	6	1,002,224,223,227,300,000,000	1,002,224,223,227,300,000,000	2311,1032,53,55,58,58
BMGene01072	banmao0001_pilon_pilon_pilon_pilon	15794688	15795674	987	+	1	623	927	2	927	2	60	1	777,150	777,150	60
BMGene01073	banmao0001_pilon_pilon_pilon_pilon	15796084	15821677	25594	-	1	409	5028	9	5028	9	20566	8	112,143,270,753,1318,70,889,396,1077	112,143,270,753,1318,70,889,396,1077	58,59,60,54,58,1563,14214,4500
BMGene01074	banmao0001_pilon_pilon_pilon_pilon	15823372	15826768	3397	+	1	1694	2838	10	2838	10	559	9	396,259,386,305,230,000,000,000,000,000	396,259,386,305,230,000,000,000,000,000	58,100,55,57,56,57,53,58,65
BMGene01075	banmao0001_pilon_pilon_pilon_pilon	15827787	15834713	6927	+	1	1018	1788	7	1788	7	5139	6	294,77,147,158,421,373,318	294,77,147,158,421,373,318	2490,1624,839,57,77,52
BMGene01076	banmao0001_pilon_pilon_pilon_pilon	15837109	15863560	26452	-	1	2395	11178	10	11178	10	15274	9	170,3794,202,1146,986,1289,3171,173,99,148	170,3794,202,1146,986,1289,3171,173,99,148	113,95,72,94,63,127,63,2328,12319
BMGene01077	banmao0001_pilon_pilon_pilon_pilon	15942189	15968398	26210	+	1	78628	1272	8	1272	8	24938	7	81,228,208,154,182,81,122,216	81,228,208,154,182,81,122,216	946,530,733,816,080,000,000,000,000
BMGene01078	banmao0001_pilon_pilon_pilon_pilon	15974876	15976138	1263	-	1	6477	1263	1	1263	1	0	0	1263	1263	NULL
BMGene01079	banmao0001_pilon_pilon_pilon_pilon	15978777	15985526	6750	+	1	2638	972	8	972	8	5778	7	143,35,84,205,201,112,123,69	143,35,84,205,201,112,123,69	271,2173,3072,64,57,72,69
BMGene01080	banmao0001_pilon_pilon_pilon_pilon	16010936	16038331	27396	+	1	25409	6783	10	6783	10	20613	9	119,1100,470,174,278,520,660,91,116,3255	119,1100,470,174,278,520,660,91,116,3255	125,1678,52,54,85,58,18448,53,60
BMGene01081	banmao0001_pilon_pilon_pilon_pilon	16039488	16040252	765	-	1	1156	711	2	711	2	54	1	260,451	260,451	54
BMGene01082	banmao0001_pilon_pilon_pilon_pilon	16040282	16052454	12173	-	1	29	3855	12	3855	12	8318	11	1251,210,174,285,141,801,219,150,261,123,179,61	1251,210,174,285,141,801,219,150,261,123,179,61	48,56,50,61,59,1116,59,217,62,802,5788
BMGene01083	banmao0001_pilon_pilon_pilon_pilon	16114292	16121332	7041	+	1	61837	2754	9	2754	9	4287	8	112,98,90,210,295,142,993,480,334	112,98,90,210,295,142,993,480,334	2926,106,61,67,54,61,80,932
BMGene01084	banmao0001_pilon_pilon_pilon_pilon	16123661	16129666	6006	-	1	2328	2502	8	2502	8	3504	7	565,672,211,48,704,118,118,66	565,672,211,48,704,118,118,66	95,975,49,60,60,2202,63
BMGene01085	banmao0001_pilon_pilon_pilon_pilon	16142483	16143753	1271	+	1	12816	1143	2	1143	2	128	1	121,131	121,131	128
BMGene01086	banmao0001_pilon_pilon_pilon_pilon	16148996	16150455	1460	+	1	5242	1287	2	1287	2	173	1	121,275	121,275	173
BMGene01087	banmao0001_pilon_pilon_pilon_pilon	16150612	16176820	26209	-	1	156	6156	26	6156	26	20053	25	103,244,125,144,289,241,159,332,176,141,218,125,295,98,333,259,137,193,358,118,243,1095,135,142,233,220	103,244,125,144,289,241,159,332,176,141,218,125,295,98,333,259,137,193,358,118,243,1095,135,142,233,220	63,321,59,311,523,384,4738,3049,67,58,60,59,57,56,60,62,3255,58,57,59,55,584,349,2787,2922
BMGene01088	banmao0001_pilon_pilon_pilon_pilon	16210634	16216290	5657	-	1	33813	630	5	630	5	5027	4	329,115,120,52,14	329,115,120,52,14	2648,59,2253,67
BMGene01089	banmao0001_pilon_pilon_pilon_pilon	16219250	16222468	3219	-	1	2959	3219	1	3219	1	0	0	3219	3219	NULL
BMGene01090	banmao0001_pilon_pilon_pilon_pilon	16223473	16227974	4502	-	1	1004	1440	9	1440	9	3062	8	270,114,135,148,167,000,000,000,000	270,114,135,148,167,000,000,000,000	815,130,70,70,335,62,1255,325
BMGene01091	banmao0001_pilon_pilon_pilon_pilon	16231288	16260022	28735	+	1	3313	4866	17	4866	17	23869	16	357,257,260,590,270,313,186,267,195,332,165,387,353,406,282,148,98	357,257,260,590,270,313,186,267,195,332,165,387,353,406,282,148,98	63,50,56,56,61,62,20265,2067,753,56,62,66,58,65,61,68
BMGene01092	banmao0001_pilon_pilon_pilon_pilon	16262208	16262597	390	-	1	2185	333	2	333	2	57	1	274,59	274,59	57
BMGene01093	banmao0001_pilon_pilon_pilon_pilon	16291142	16293543	2402	+	1	28544	519	2	519	2	1883	1	352,167	352,167	1883
BMGene01094	banmao0001_pilon_pilon_pilon_pilon	16460652	16477482	16831	+	1	167108	1143	9	1143	9	15688	8	142,80,144,148,165,99,78,159,128	142,80,144,148,165,99,78,159,128	4257,9355,71,61,161,656,1033,94
BMGene01095	banmao0001_pilon_pilon_pilon_pilon	16490247	16492554	2308	+	1	12764	1284	4	1284	4	1024	3	288,474,389,133	288,474,389,133	74,897,53
BMGene01096	banmao0001_pilon_pilon_pilon_pilon	16493091	16504243	11153	+	1	536	4806	13	4806	13	6347	12	30,121,101,207,171,309,253,44,2460,153,289,247,421	30,121,101,207,171,309,253,44,2460,153,289,247,421	54,58,63,501,52,63,2677,2281,65,54,135,344
BMGene01097	banmao0001_pilon_pilon_pilon_pilon	16504645	16505993	1349	-	1	401	975	5	975	5	374	4	112,48,293,199,323	112,48,293,199,323	55,61,196,62
BMGene01098	banmao0001_pilon_pilon_pilon_pilon	16507547	16509774	2228	+	1	1553	1899	6	1899	6	329	5	152,1246,208,10,97,186	152,1246,208,10,97,186	74,56,58,80,61
BMGene01099	banmao0001_pilon_pilon_pilon_pilon	16511222	16516639	5418	+	1	1447	2592	12	2592	12	2826	11	112,293,336,436,310,000,000,000,000,000,000,000	112,293,336,436,310,000,000,000,000,000,000,000	57,53,50,122,56,67,831,424,748,68,350
BMGene01100	banmao0001_pilon_pilon_pilon_pilon	16569150	16569530	381	+	1	52510	381	1	381	1	0	0	381	381	NULL
BMGene01101	banmao0001_pilon_pilon_pilon_pilon	16581683	16590923	9241	+	1	12152	1677	9	1677	9	7564	8	273,229,119,165,201,000,000,000,000	273,229,119,165,201,000,000,000,000	238,3678,55,1552,66,1847,72,56
BMGene01102	banmao0001_pilon_pilon_pilon_pilon	16594629	16595814	1186	-	1	3705	765	3	765	3	421	2	549,116,100	549,116,100	93,328
BMGene01103	banmao0001_pilon_pilon_pilon_pilon	16599331	16600886	1556	+	1	3516	1002	7	1002	7	554	6	62,304,154,135,23,137,187	62,304,154,135,23,137,187	98,89,56,203,54,54
BMGene01104	banmao0001_pilon_pilon_pilon_pilon	16601566	16605721	4156	-	1	679	3648	9	3648	9	508	8	1366,263,13,932,228,465,240,99,42	1366,263,13,932,228,465,240,99,42	58,50,80,58,58,59,75,70
BMGene01105	banmao0001_pilon_pilon_pilon_pilon	16628402	16628926	525	+	1	22680	525	1	525	1	0	0	525	525	NULL
BMGene01106	banmao0001_pilon_pilon_pilon_pilon	16630280	16631104	825	-	1	1353	825	1	825	1	0	0	825	825	NULL
BMGene01107	banmao0001_pilon_pilon_pilon_pilon	16637891	16666218	28328	+	1	6786	10182	28	10182	28	18146	27	11,311,355,415,035,500,000,000,000,000,000,000,000,000,000,000,000,000,000,000,000,000,000,000,000,000,000,000,000	11,311,355,415,035,500,000,000,000,000,000,000,000,000,000,000,000,000,000,000,000,000,000,000,000,000,000,000,000	849,3701,59,59,937,317,327,178,386,59,159,629,9588,66,57,63,55,56,56,61,54,58,54,59,117,81,61
BMGene01108	banmao0001_pilon_pilon_pilon_pilon	16667018	16673272	6255	+	1	799	2640	12	2640	12	3615	11	154,447,77,178,180,256,165,571,183,183,147,99	154,447,77,178,180,256,165,571,183,183,147,99	176,1277,76,1580,53,156,61,57,57,64,58
BMGene01109	banmao0001_pilon_pilon_pilon_pilon	16674866	16676122	1257	-	1	1593	804	2	804	2	453	1	671,133	671,133	453
BMGene01110	banmao0001_pilon_pilon_pilon_pilon	16685770	16686543	774	+	1	9647	774	1	774	1	0	0	774	774	NULL
BMGene01111	banmao0001_pilon_pilon_pilon_pilon	16750608	16751123	516	-	1	64064	516	1	516	1	0	0	516	516	NULL
BMGene01112	banmao0001_pilon_pilon_pilon_pilon	16753068	16760084	7017	-	1	1944	2232	6	2232	6	4785	5	995,397,289,128,300,000	995,397,289,128,300,000	95,115,4275,63,237
BMGene01113	banmao0001_pilon_pilon_pilon_pilon	16762405	16818811	56407	-	1	2320	4206	21	4206	21	52201	20	84,117,685,146,199,155,90,945,138,288,96,108,75,165,102,41,105,225,97,289,56	84,117,685,146,199,155,90,945,138,288,96,108,75,165,102,41,105,225,97,289,56	64,56,357,475,383,263,309,531,109,197,524,61,73,6543,7933,1773,60,8203,23973,314
BMGene01114	banmao0001_pilon_pilon_pilon_pilon	16863478	16864540	1063	-	1	44666	972	2	972	2	91	1	263,709	263,709	91
BMGene01115	banmao0001_pilon_pilon_pilon_pilon	16864609	16869180	4572	+	1	68	513	4	513	4	4059	3	67,64,227,155	67,64,227,155	3582,413,64
BMGene01116	banmao0001_pilon_pilon_pilon_pilon	16871726	16873385	1660	+	1	2545	1230	6	1230	6	430	5	68,121,315,200,364,100	68,121,315,200,364,100	72,54,184,65,55
BMGene01117	banmao0001_pilon_pilon_pilon_pilon	16873774	16880910	7137	-	1	388	5958	7	5958	7	1179	6	1,291,291,102,574,320,000,000	1,291,291,102,574,320,000,000	429,64,161,129,334,62
BMGene01118	banmao0001_pilon_pilon_pilon_pilon	16881727	16882405	679	+	1	816	456	3	456	3	223	2	23,128,305	23,128,305	160,63
BMGene01119	banmao0001_pilon_pilon_pilon_pilon	16882593	16887925	5333	-	1	187	3489	10	3489	10	1844	9	360,349,56,684,76,394,205,114,427,824	360,349,56,684,76,394,205,114,427,824	62,778,56,237,58,495,52,55,51
BMGene01120	banmao0001_pilon_pilon_pilon_pilon	16888628	16891114	2487	-	1	702	1047	7	1047	7	1440	6	289,116,137,80,142,139,144	289,116,137,80,142,139,144	64,65,903,57,51,300
BMGene01121	banmao0001_pilon_pilon_pilon_pilon	16891599	16894313	2715	+	1	484	1809	4	1809	4	906	3	109,480,989,231	109,480,989,231	62,104,740
BMGene01122	banmao0001_pilon_pilon_pilon_pilon	16896657	16898780	2124	-	1	2343	1569	5	1569	5	555	4	273,502,355,193,246	273,502,355,193,246	62,61,372,60
BMGene01123	banmao0001_pilon_pilon_pilon_pilon	16916801	16918250	1450	+	1	18020	1041	3	1041	3	409	2	21,336,684	21,336,684	341,68
BMGene01124	banmao0001_pilon_pilon_pilon_pilon	16964580	16977722	13143	-	1	46329	669	4	669	4	12474	3	116,139,116,298	116,139,116,298	6,348,517,560
BMGene01125	banmao0001_pilon_pilon_pilon_pilon	16979204	17043207	64004	+	1	1481	3183	11	3183	11	60821	10	90,204,319,92,217,120,225,588,229,828,271	90,204,319,92,217,120,225,588,229,828,271	1133,216,16344,16851,8512,2599,9501,5518,73,74
BMGene01126	banmao0001_pilon_pilon_pilon_pilon	17043328	17070246	26919	-	1	120	15864	62	15864	62	11055	61	740,129,111,174,157,185,135,124,135,115,203,328,146,950,696,187,456,179,187,206,151,705,191,116,136,163,124,149,191,239,278,198,133,122,427,50,109,134,150,152,217,169,167,49,142,283,331,550,59,73,983,284,294,608,273,485,210,143,299,242,518,24	740,129,111,174,157,185,135,124,135,115,203,328,146,950,696,187,456,179,187,206,151,705,191,116,136,163,124,149,191,239,278,198,133,122,427,50,109,134,150,152,217,169,167,49,142,283,331,550,59,73,983,284,294,608,273,485,210,143,299,242,518,24	271,64,50,74,322,151,65,55,61,449,62,54,57,59,57,56,61,74,64,67,72,55,59,56,56,317,56,60,580,58,61,58,388,153,55,53,65,59,135,4491,56,63,139,178,101,62,51,77,111,57,58,69,52,52,52,58,62,98,63,104,432
BMGene01127	banmao0001_pilon_pilon_pilon_pilon	17079277	17116089	36813	+	1	9030	5775	13	5775	13	31038	12	58,287,337,179,496,185,54,60,53,124,351,1026,2565	58,287,337,179,496,185,54,60,53,124,351,1026,2565	67,2627,58,63,13132,6910,52,52,7901,61,63,52
BMGene01128	banmao0001_pilon_pilon_pilon_pilon	17117835	17121175	3341	-	1	1745	1947	7	1947	7	1394	6	716,169,212,252,154,000,000	716,169,212,252,154,000,000	957,60,56,55,54,212
BMGene01129	banmao0001_pilon_pilon_pilon_pilon	17122521	17127025	4505	+	1	1345	1845	7	1845	7	2660	6	24,684,297,240,283,246,71	24,684,297,240,283,246,71	163,1747,59,56,60,575
BMGene01130	banmao0001_pilon_pilon_pilon_pilon	17127299	17128913	1615	-	1	273	1452	4	1452	4	163	3	164,609,654,25	164,609,654,25	50,47,66
BMGene01131	banmao0001_pilon_pilon_pilon_pilon	17129919	17146363	16445	+	1	1005	3102	16	3102	16	13343	15	97,419,267,103,181,118,142,159,161,94,201,552,179,118,124,187	97,419,267,103,181,118,142,159,161,94,201,552,179,118,124,187	64,54,259,60,57,66,10502,1674,261,63,53,60,52,65,53
BMGene01132	banmao0001_pilon_pilon_pilon_pilon	17149250	17153751	4502	-	1	2886	1068	6	1068	6	3434	5	159,79,266,306,114,144	159,79,266,306,114,144	317,69,2925,59,64
BMGene01133	banmao0001_pilon_pilon_pilon_pilon	17157049	17168934	11886	-	1	3297	1221	8	1221	8	10665	7	222,195,132,90,142,140,222,78	222,195,132,90,142,140,222,78	592,84,105,3394,1423,1002,4065
BMGene01134	banmao0001_pilon_pilon_pilon_pilon	17186188	17187715	1528	+	1	17253	603	3	603	3	925	2	91,249,263	91,249,263	865,60
BMGene01135	banmao0001_pilon_pilon_pilon_pilon	17196885	17204298	7414	+	1	9169	3303	7	3303	7	4111	6	51,944,172,305,648,900,000	51,944,172,305,648,900,000	64,56,3791,61,56,83
BMGene01136	banmao0001_pilon_pilon_pilon_pilon	17204911	17208947	4037	-	1	612	3765	4	3765	4	272	3	2,391,202,951,221	2,391,202,951,221	52,162,58
BMGene01137	banmao0001_pilon_pilon_pilon_pilon	17214451	17216517	2067	+	1	5503	1701	5	1701	5	366	4	391,332,241,114,191	391,332,241,114,191	84,61,166,55
BMGene01138	banmao0001_pilon_pilon_pilon_pilon	17217935	17224364	6430	-	1	1417	1404	5	1404	5	5026	4	353,578,221,205,47	353,578,221,205,47	57,56,57,4856
BMGene01139	banmao0001_pilon_pilon_pilon_pilon	17230449	17232256	1808	+	1	6084	366	2	366	2	1442	1	161,205	161,205	1442
BMGene01140	banmao0001_pilon_pilon_pilon_pilon	17250592	17267245	16654	+	1	18335	3834	12	3834	12	12820	11	906,93,694,210,86,162,106,219,108,125,128,997	906,93,694,210,86,162,106,219,108,125,128,997	1728,5488,53,3912,241,77,60,58,1067,57,79
BMGene01141	banmao0001_pilon_pilon_pilon_pilon	17267274	17268259	986	-	1	28	870	3	870	3	116	2	677,96,97	677,96,97	55,61
BMGene01142	banmao0001_pilon_pilon_pilon_pilon	17268769	17274847	6079	+	1	509	1836	8	1836	8	4243	7	54,94,60,161,59,345,146,917	54,94,60,161,59,345,146,917	67,1134,2134,357,435,62,54
BMGene01143	banmao0001_pilon_pilon_pilon_pilon	17275108	17275545	438	-	1	260	438	1	438	1	0	0	438	438	NULL
BMGene01144	banmao0001_pilon_pilon_pilon_pilon	17276648	17282927	6280	+	1	1102	4089	11	4089	11	2191	10	364,90,210,143,79,122,522,1240,893,258,168	364,90,210,143,79,122,522,1240,893,258,168	71,711,101,615,87,56,64,59,142,285
BMGene01145	banmao0001_pilon_pilon_pilon_pilon	17283894	17285862	1969	-	1	966	870	4	870	4	1099	3	76,431,254,109	76,431,254,109	982,59,58
BMGene01146	banmao0001_pilon_pilon_pilon_pilon	17291164	17293539	2376	-	1	5301	1716	3	1716	3	660	2	1,022,554,140	1,022,554,140	140,520
BMGene01147	banmao0001_pilon_pilon_pilon_pilon	17294731	17303754	9024	-	1	1191	1758	9	1758	9	7266	8	270,306,132,69,338,29,162,98,354	270,306,132,69,338,29,162,98,354	59,57,56,65,73,65,72,6819
BMGene01148	banmao0001_pilon_pilon_pilon_pilon	17310893	17311950	1058	-	1	7138	876	4	876	4	182	3	237,288,234,117	237,288,234,117	62,60,60
BMGene01149	banmao0001_pilon_pilon_pilon_pilon	17316485	17316739	255	-	1	4534	255	1	255	1	0	0	255	255	NULL
BMGene01150	banmao0001_pilon_pilon_pilon_pilon	17317925	17320193	2269	+	1	1185	1899	4	1899	4	370	3	1,741,155,330,240	1,741,155,330,240	260,57,53
BMGene01151	banmao0001_pilon_pilon_pilon_pilon	17320427	17323958	3532	+	1	233	1569	8	1569	8	1963	7	89,375,76,105,80,161,136,547	89,375,76,105,80,161,136,547	60,57,63,1264,61,402,56
BMGene01152	banmao0001_pilon_pilon_pilon_pilon	17324044	17342291	18248	-	1	85	3492	15	3492	15	14756	14	338,820,63,107,45,182,130,404,229,197,229,209,208,212,119	338,820,63,107,45,182,130,404,229,197,229,209,208,212,119	54,252,5070,55,4200,327,109,71,58,62,2427,77,274,1720
BMGene01153	banmao0001_pilon_pilon_pilon_pilon	17375202	17377942	2741	+	1	32910	2355	6	2355	6	386	5	905,133,109,829,118,000	905,133,109,829,118,000	55,112,64,98,57
BMGene01154	banmao0001_pilon_pilon_pilon_pilon	17378665	17379319	655	-	1	722	330	3	330	3	325	2	164,101,65	164,101,65	267,58
BMGene01155	banmao0001_pilon_pilon_pilon_pilon	17379950	17381504	1555	+	1	630	1281	6	1281	6	274	5	69,146,472,191,202,200	69,146,472,191,202,200	58,55,55,53,53
BMGene01156	banmao0001_pilon_pilon_pilon_pilon	17381555	17382284	730	-	1	50	618	3	618	3	112	2	149,309,160	149,309,160	54,58
BMGene01157	banmao0001_pilon_pilon_pilon_pilon	17385576	17391719	6144	+	1	3291	3363	6	3363	6	2781	5	3,574,991,621,179,270,000	3,574,991,621,179,270,000	59,85,65,2503,69
BMGene01158	banmao0001_pilon_pilon_pilon_pilon	17393531	17401464	7934	-	1	1811	2775	12	2775	12	5159	11	158,241,408,273,145,191,553,365,104,153,156,28	158,241,408,273,145,191,553,365,104,153,156,28	60,53,50,1375,51,58,61,158,2878,59,356
BMGene01159	banmao0001_pilon_pilon_pilon_pilon	17402532	17405169	2638	+	1	1067	1146	2	1146	2	1492	1	391,755	391,755	1492
BMGene01160	banmao0001_pilon_pilon_pilon_pilon	17406264	17413910	7647	-	1	1094	2118	9	2118	9	5529	8	428,192,411,139,195,339,122,240,52	428,192,411,139,195,339,122,240,52	59,73,114,3154,61,1954,59,55
BMGene01161	banmao0001_pilon_pilon_pilon_pilon	17414413	17416089	1677	+	1	502	1611	2	1611	2	66	1	787,824	787,824	66
BMGene01162	banmao0001_pilon_pilon_pilon_pilon	17416633	17417936	1304	-	1	543	1191	3	1191	3	113	2	456,571,164	456,571,164	54,59
BMGene01163	banmao0001_pilon_pilon_pilon_pilon	17418211	17419118	908	-	1	274	672	5	672	5	236	4	82,154,207,208,21	82,154,207,208,21	61,62,58,55
BMGene01164	banmao0001_pilon_pilon_pilon_pilon	17421443	17423204	1762	-	1	2324	1056	3	1056	3	706	2	284,400,372	284,400,372	642,64
BMGene01165	banmao0001_pilon_pilon_pilon_pilon	17427831	17429533	1703	-	1	4626	1272	4	1272	4	431	3	791,258,204,19	791,258,204,19	262,67,102
BMGene01166	banmao0001_pilon_pilon_pilon_pilon	17430452	17432293	1842	+	1	918	1611	5	1611	5	231	4	227,518,368,343,155	227,518,368,343,155	61,57,54,59
BMGene01167	banmao0001_pilon_pilon_pilon_pilon	17432373	17447844	15472	-	1	79	4317	15	4317	15	11155	14	279,942,307,605,135,170,66,270,125,163,394,188,262,315,96	279,942,307,605,135,170,66,270,125,163,394,188,262,315,96	59,4692,71,60,1456,96,53,72,64,3570,62,792,50,58
BMGene01168	banmao0001_pilon_pilon_pilon_pilon	17448504	17448960	457	+	1	659	393	2	393	2	64	1	110,283	110,283	64
BMGene01169	banmao0001_pilon_pilon_pilon_pilon	17454758	17478218	23461	+	1	5797	2505	8	2505	8	20956	7	77,694,142,104,677,200,000,000	77,694,142,104,677,200,000,000	5284,11863,309,3332,59,54,55
BMGene01170	banmao0001_pilon_pilon_pilon_pilon	17483092	17510520	27429	+	1	4873	6420	27	6420	27	21009	26	13,42,81,163,131,369,237,170,186,224,129,149,248,717,413,123,245,118,253,377,121,300,195,442,274,157,543	13,42,81,163,131,369,237,170,186,224,129,149,248,717,413,123,245,118,253,377,121,300,195,442,274,157,543	9455,387,620,67,2101,1145,772,62,50,57,494,55,53,55,2020,119,53,58,55,59,52,49,996,58,2054,63
BMGene01171	banmao0001_pilon_pilon_pilon_pilon	17511927	17515275	3349	-	1	1406	1698	6	1698	6	1651	5	653,448,225,102,198,72	653,448,225,102,198,72	99,483,145,773,151
BMGene01172	banmao0001_pilon_pilon_pilon_pilon	17640458	17659575	19118	+	1	125182	7149	15	7149	15	11969	14	23,137,144,1192,208,159,255,675,748,81,1172,151,131,879,1194	23,137,144,1192,208,159,255,675,748,81,1172,151,131,879,1194	3322,2281,77,62,64,472,92,61,282,4031,68,1015,78,64
BMGene01173	banmao0001_pilon_pilon_pilon_pilon	17661193	17666244	5052	-	1	1617	2121	4	2121	4	2931	3	363,1391,312,55	363,1391,312,55	2614,244,73
BMGene01174	banmao0001_pilon_pilon_pilon_pilon	17673540	17674188	649	+	1	7295	534	3	534	3	115	2	321,135,78	321,135,78	58,57
BMGene01175	banmao0001_pilon_pilon_pilon_pilon	17700965	17702314	1350	+	1	26776	1350	1	1350	1	0	0	1350	1350	NULL
BMGene01176	banmao0001_pilon_pilon_pilon_pilon	17727629	17757590	29962	+	1	25314	1647	6	1647	6	28315	5	13,221,139,199,478,500	13,221,139,199,478,500	13662,13099,77,1420,57
BMGene01177	banmao0001_pilon_pilon_pilon_pilon	17758430	17770332	11903	-	1	839	2664	11	2664	11	9239	10	173,215,43,239,390,389,355,376,246,150,88	173,215,43,239,390,389,355,376,246,150,88	1857,57,50,52,57,1869,2633,89,2508,67
BMGene01178	banmao0001_pilon_pilon_pilon_pilon	17771682	17773246	1565	-	1	1349	1464	2	1464	2	101	1	1384,80	1384,80	101
BMGene01179	banmao0001_pilon_pilon_pilon_pilon	17774430	17775594	1165	+	1	1183	1107	2	1107	2	58	1	390,717	390,717	58
BMGene01180	banmao0001_pilon_pilon_pilon_pilon	17775881	17777777	1897	-	1	286	1611	3	1611	3	286	2	1,891,211,301	1,891,211,301	227,59
BMGene01181	banmao0001_pilon_pilon_pilon_pilon	17779186	17780209	1024	-	1	1408	897	3	897	3	127	2	170,627,100	170,627,100	60,67
BMGene01182	banmao0001_pilon_pilon_pilon_pilon	17782677	17789436	6760	-	1	2467	2406	7	2406	7	4354	6	300,275,547,280,540,000,000	300,275,547,280,540,000,000	64,64,3931,58,187,50
BMGene01183	banmao0001_pilon_pilon_pilon_pilon	17789896	17790639	744	-	1	459	744	1	744	1	0	0	744	744	NULL
BMGene01184	banmao0001_pilon_pilon_pilon_pilon	17791861	17793129	1269	-	1	1221	1101	4	1101	4	168	3	381,515,174,31	381,515,174,31	52,60,56
BMGene01185	banmao0001_pilon_pilon_pilon_pilon	17794233	17804957	10725	+	1	1103	5163	11	5163	11	5562	10	72,221,376,873,834,200,000,000,000,000,000	72,221,376,873,834,200,000,000,000,000,000	53,52,52,2834,62,62,2155,53,58,181
BMGene01186	banmao0001_pilon_pilon_pilon_pilon	17805853	17828960	23108	-	1	895	5901	23	5901	23	17207	22	207,208,345,115,103,297,411,180,111,356,211,908,85,192,300,167,709,290,118,135,152,221,80	207,208,345,115,103,297,411,180,111,356,211,908,85,192,300,167,709,290,118,135,152,221,80	1965,154,55,65,1968,65,212,68,850,132,1556,607,511,101,5809,213,72,491,69,1172,93,979
BMGene01187	banmao0001_pilon_pilon_pilon_pilon	17829816	17842212	12397	+	1	855	7044	15	7044	15	5353	14	249,2517,135,34,527,282,42,1000,196,1069,263,263,171,167,129	249,2517,135,34,527,282,42,1000,196,1069,263,263,171,167,129	72,170,59,128,61,250,2110,56,67,75,1564,67,620,54
BMGene01188	banmao0001_pilon_pilon_pilon_pilon	17843606	17861274	17669	-	1	1393	9180	25	9180	25	8489	24	57,201,2337,148,574,156,592,357,329,456,256,168,387,374,146,342,91,250,518,567,148,308,139,54,225	57,201,2337,148,574,156,592,357,329,456,256,168,387,374,146,342,91,250,518,567,148,308,139,54,225	1745,80,91,76,82,128,62,59,116,106,96,171,72,419,56,520,77,58,65,72,76,70,784,3408
BMGene01189	banmao0001_pilon_pilon_pilon_pilon	17865335	17866687	1353	+	1	4060	1107	4	1107	4	246	3	60,131,546,370	60,131,546,370	121,66,59
BMGene01190	banmao0001_pilon_pilon_pilon_pilon	17868832	17875142	6311	-	1	2144	2604	5	2604	5	3707	4	1752,318,71,441,22	1752,318,71,441,22	61,62,3524,60
BMGene01191	banmao0001_pilon_pilon_pilon_pilon	17920425	17924787	4363	-	1	45282	1065	4	1065	4	3298	3	511,350,61,143	511,350,61,143	63,68,3167
BMGene01192	banmao0001_pilon_pilon_pilon_pilon	17947599	17951491	3893	-	1	22811	366	2	366	2	3527	1	181,185	181,185	3527
BMGene01193	banmao0001_pilon_pilon_pilon_pilon	17952824	17954475	1652	+	1	1332	837	3	837	3	815	2	138,262,437	138,262,437	755,60
BMGene01194	banmao0001_pilon_pilon_pilon_pilon	17960423	17965397	4975	-	1	5947	1032	8	1032	8	3943	7	99,190,43,405,97,42,137,19	99,190,43,405,97,42,137,19	298,2357,104,70,64,945,105
BMGene01195	banmao0001_pilon_pilon_pilon_pilon	18046671	18047285	615	+	1	81273	615	1	615	1	0	0	615	615	NULL
BMGene01196	banmao0001_pilon_pilon_pilon_pilon	18057561	18058754	1194	-	1	10275	1194	1	1194	1	0	0	1194	1194	NULL
BMGene01197	banmao0001_pilon_pilon_pilon_pilon	18119854	18120597	744	+	1	61099	636	3	636	3	108	2	182,173,281	182,173,281	59,49
BMGene01198	banmao0001_pilon_pilon_pilon_pilon	18120706	18121894	1189	-	1	108	1044	3	1044	3	145	2	550,265,229	550,265,229	54,91
BMGene01199	banmao0001_pilon_pilon_pilon_pilon	18139121	18139410	290	-	1	17226	228	2	228	2	62	1	102,126	102,126	62
BMGene01200	banmao0001_pilon_pilon_pilon_pilon	18185024	18185242	219	+	1	45613	219	1	219	1	0	0	219	219	NULL
BMGene01201	banmao0001_pilon_pilon_pilon_pilon	18185392	18186565	1174	+	1	149	1128	2	1128	2	46	1	241,887	241,887	46
BMGene01202	banmao0001_pilon_pilon_pilon_pilon	18186662	18186982	321	+	1	96	321	1	321	1	0	0	321	321	NULL
BMGene01203	banmao0001_pilon_pilon_pilon_pilon	18199309	18199857	549	-	1	12326	549	1	549	1	0	0	549	549	NULL
BMGene01204	banmao0001_pilon_pilon_pilon_pilon	18211344	18211796	453	-	1	11486	453	1	453	1	0	0	453	453	NULL
BMGene01205	banmao0001_pilon_pilon_pilon_pilon	18234248	18235848	1601	+	1	22451	1338	4	1338	4	263	3	277,253,138,670	277,253,138,670	110,92,61
BMGene01206	banmao0001_pilon_pilon_pilon_pilon	18236067	18237817	1751	-	1	218	1572	3	1572	3	179	2	877,384,311	877,384,311	95,84
BMGene01207	banmao0001_pilon_pilon_pilon_pilon	18248033	18248551	519	-	1	10215	519	1	519	1	0	0	519	519	NULL
BMGene01208	banmao0001_pilon_pilon_pilon_pilon	18275999	18277341	1343	+	1	27447	1044	3	1044	3	299	2	557,118,369	557,118,369	224,75
BMGene01209	banmao0001_pilon_pilon_pilon_pilon	18329047	18330229	1183	-	1	51705	720	5	720	5	463	4	11,236,159,281,33	11,236,159,281,33	102,78,218,65
BMGene01210	banmao0001_pilon_pilon_pilon_pilon	18346105	18349971	3867	+	1	15875	2406	10	2406	10	1461	9	315,417,408,79,127,118,140,107,249,446	315,417,408,79,127,118,140,107,249,446	56,128,195,190,111,86,226,197,272
BMGene01211	banmao0002_pilon_pilon_pilon_pilon	3549	8463	4915	+	1	NULL	807	3	807	3	4108	2	94,191,522	94,191,522	4,433,665
BMGene01212	banmao0002_pilon_pilon_pilon_pilon	27928	30477	2550	+	1	19464	1428	5	1428	5	1122	4	23,144,565,445,251	23,144,565,445,251	333,97,626,66
BMGene01213	banmao0002_pilon_pilon_pilon_pilon	31581	38448	6868	+	1	1103	2664	11	2664	11	4204	10	73,350,511,220,149,100,000,000,000,000,000	73,350,511,220,149,100,000,000,000,000,000	65,89,504,1257,55,167,61,46,1900,60
BMGene01214	banmao0002_pilon_pilon_pilon_pilon	55440	56077	638	+	1	16991	519	3	519	3	119	2	248,197,74	248,197,74	58,61
BMGene01215	banmao0002_pilon_pilon_pilon_pilon	57219	58935	1717	-	1	1141	1665	2	1665	2	52	1	923,742	923,742	52
BMGene01216	banmao0002_pilon_pilon_pilon_pilon	59533	71056	11524	-	1	597	4620	17	4620	17	6904	16	129,617,169,126,71,191,744,498,131,78,239,451,169,168,295,361,183	129,617,169,126,71,191,744,498,131,78,239,451,169,168,295,361,183	53,74,57,790,56,54,55,60,81,4879,60,60,420,57,73,75
BMGene01217	banmao0002_pilon_pilon_pilon_pilon	72440	84593	12154	+	1	1383	951	7	951	7	11203	6	16,122,91,329,144,143,106	16,122,91,329,144,143,106	161,65,116,10642,114,105
BMGene01218	banmao0002_pilon_pilon_pilon_pilon	85036	104301	19266	-	1	442	2280	10	2280	10	16986	9	114,87,227,273,158,172,148,428,278,395	114,87,227,273,158,172,148,428,278,395	6226,70,474,1201,61,58,3221,5612,63
BMGene01219	banmao0002_pilon_pilon_pilon_pilon	104914	121213	16300	-	1	612	3462	13	3462	13	12838	12	189,498,76,368,459,122,173,175,54,453,520,189,186	189,498,76,368,459,122,173,175,54,453,520,189,186	58,83,60,5394,134,193,46,6311,215,213,62,69
BMGene01220	banmao0002_pilon_pilon_pilon_pilon	153711	154643	933	-	1	32497	879	2	879	2	54	1	701,178	701,178	54
BMGene01221	banmao0002_pilon_pilon_pilon_pilon	156080	159564	3485	+	1	1436	1110	6	1110	6	2375	5	76,243,177,183,276,100	76,243,177,183,276,100	1,893,571,585,621,100
BMGene01222	banmao0002_pilon_pilon_pilon_pilon	161254	162743	1490	-	1	1689	684	5	684	5	806	4	214,109,255,28,78	214,109,255,28,78	54,243,114,395
BMGene01223	banmao0002_pilon_pilon_pilon_pilon	162911	171754	8844	+	1	167	4728	7	4728	7	4116	6	36,188,92,1133,181,2328,770	36,188,92,1133,181,2328,770	112,273,2988,71,53,619
BMGene01224	banmao0002_pilon_pilon_pilon_pilon	172230	173123	894	-	1	475	843	2	843	2	51	1	442,401	442,401	51
BMGene01225	banmao0002_pilon_pilon_pilon_pilon	173883	174683	801	+	1	759	744	2	744	2	57	1	71,673	71,673	57
BMGene01226	banmao0002_pilon_pilon_pilon_pilon	174684	177003	2320	-	1	0	1932	8	1932	8	388	7	120,147,395,664,202,203,192,9	120,147,395,664,202,203,192,9	58,51,52,57,56,52,62
BMGene01227	banmao0002_pilon_pilon_pilon_pilon	180049	216864	36816	+	1	3045	13755	17	13755	17	23061	16	8,326,763,610,111,160,000,000,000,000,000,000,000,000,000,000,000,000,000	8,326,763,610,111,160,000,000,000,000,000,000,000,000,000,000,000,000,000	19509,761,73,70,213,97,57,59,94,86,284,66,56,57,1512,67
BMGene01228	banmao0002_pilon_pilon_pilon_pilon	219922	241550	21629	+	1	3057	4572	15	4572	15	17057	14	142,102,648,489,206,519,947,264,80,106,124,414,262,224,45	142,102,648,489,206,519,947,264,80,106,124,414,262,224,45	56,89,154,109,182,53,3659,69,10981,66,64,53,1460,62
BMGene01229	banmao0002_pilon_pilon_pilon_pilon	243895	256642	12748	-	1	2344	3726	11	3726	11	9022	10	557,798,37,130,425,428,88,390,436,230,207	557,798,37,130,425,428,88,390,436,230,207	343,2096,56,54,57,473,70,58,57,5758
BMGene01230	banmao0002_pilon_pilon_pilon_pilon	256970	280560	23591	+	1	327	7836	19	7836	19	15755	18	108,84,343,261,487,645,89,234,104,320,226,370,357,27,2246,234,320,241,1140	108,84,343,261,487,645,89,234,104,320,226,370,357,27,2246,234,320,241,1140	760,4109,49,71,104,99,64,152,97,572,60,72,65,71,259,8293,806,52
BMGene01231	banmao0002_pilon_pilon_pilon_pilon	301397	303555	2159	+	1	20836	1437	4	1437	4	722	3	186,296,149,806	186,296,149,806	610,56,56
BMGene01232	banmao0002_pilon_pilon_pilon_pilon	303749	312689	8941	-	1	193	5793	9	5793	9	3148	8	13,961,472,416,471,200,000,000,000,000	13,961,472,416,471,200,000,000,000,000	68,75,127,798,135,63,1677,205
BMGene01233	banmao0002_pilon_pilon_pilon_pilon	319579	330185	10607	+	1	6889	3432	8	3432	8	7175	7	23,236,279,744,34,332,618,1166	23,236,279,744,34,332,618,1166	6211,53,249,68,251,65,278
BMGene01234	banmao0002_pilon_pilon_pilon_pilon	330588	332717	2130	+	1	402	1974	4	1974	4	156	3	39,920,173,842	39,920,173,842	51,54,51
BMGene01235	banmao0002_pilon_pilon_pilon_pilon	335502	348360	12859	-	1	2784	2085	8	2085	8	10774	7	195,149,167,417,95,273,142,647	195,149,167,417,95,273,142,647	55,292,57,58,58,10184,70
BMGene01236	banmao0002_pilon_pilon_pilon_pilon	352192	361679	9488	-	1	3831	708	3	708	3	8780	2	176,388,144	176,388,144	658,715
BMGene01237	banmao0002_pilon_pilon_pilon_pilon	407577	409144	1568	-	1	45897	1371	4	1371	4	197	3	925,176,148,122	925,176,148,122	56,63,78
BMGene01238	banmao0002_pilon_pilon_pilon_pilon	410544	411015	472	+	1	1399	402	2	402	2	70	1	145,257	145,257	70
BMGene01239	banmao0002_pilon_pilon_pilon_pilon	411367	422112	10746	-	1	351	2310	9	2310	9	8436	8	137,219,895,203,77,181,423,136,39	137,219,895,203,77,181,423,136,39	47,52,54,6893,63,57,668,602
BMGene01240	banmao0002_pilon_pilon_pilon_pilon	432817	433260	444	-	1	10704	357	2	357	2	87	1	269,88	269,88	87
BMGene01241	banmao0002_pilon_pilon_pilon_pilon	433451	433818	368	-	1	190	288	2	288	2	80	1	140,148	140,148	80
BMGene01242	banmao0002_pilon_pilon_pilon_pilon	435692	437459	1768	+	1	1873	1404	5	1404	5	364	4	226,158,712,222,86	226,158,712,222,86	49,55,171,89
BMGene01243	banmao0002_pilon_pilon_pilon_pilon	438207	439210	1004	+	1	747	819	3	819	3	185	2	271,182,366	271,182,366	129,56
BMGene01244	banmao0002_pilon_pilon_pilon_pilon	442055	448438	6384	-	1	2844	1749	7	1749	7	4635	6	502,191,250,388,131,234,53	502,191,250,388,131,234,53	1045,222,55,88,1715,1510
BMGene01245	banmao0002_pilon_pilon_pilon_pilon	460805	465384	4580	+	1	12366	1218	10	1218	10	3362	9	84,101,186,115,61,133,286,49,25,178	84,101,186,115,61,133,286,49,25,178	57,60,79,180,267,1472,192,86,969
BMGene01246	banmao0002_pilon_pilon_pilon_pilon	471502	476727	5226	-	1	6117	3054	9	3054	9	2172	8	80,236,851,167,180,244,218,1058,20	80,236,851,167,180,244,218,1058,20	1064,53,63,67,348,451,57,69
BMGene01247	banmao0002_pilon_pilon_pilon_pilon	477211	480560	3350	+	1	483	1350	5	1350	5	2000	4	182,134,231,528,275	182,134,231,528,275	57,72,1814,57
BMGene01248	banmao0002_pilon_pilon_pilon_pilon	480813	481963	1151	-	1	252	873	4	873	4	278	3	418,250,78,127	418,250,78,127	114,61,103
BMGene01249	banmao0002_pilon_pilon_pilon_pilon	482635	487474	4840	+	1	671	1323	3	1323	3	3517	2	69,298,956	69,298,956	3461,56
BMGene01250	banmao0002_pilon_pilon_pilon_pilon	497448	499111	1664	-	1	9973	1251	4	1251	4	413	3	371,216,168,496	371,216,168,496	61,54,298
BMGene01251	banmao0002_pilon_pilon_pilon_pilon	502323	504444	2122	+	1	3211	1251	3	1251	3	871	2	262,731,258	262,731,258	614,257
BMGene01252	banmao0002_pilon_pilon_pilon_pilon	512608	523791	11184	+	1	8163	2046	7	2046	7	9138	6	472,114,161,118,105,000,000	472,114,161,118,105,000,000	202,831,672,199,823,000,000
BMGene01253	banmao0002_pilon_pilon_pilon_pilon	530926	559976	29051	-	1	7134	2757	11	2757	11	26294	10	277,77,710,174,201,365,110,435,87,272,49	277,77,710,174,201,365,110,435,87,272,49	5986,5381,62,2954,1540,9814,378,57,55,67
BMGene01254	banmao0002_pilon_pilon_pilon_pilon	563354	564825	1472	-	1	3377	1308	4	1308	4	164	3	441,585,267,15	441,585,267,15	54,61,49
BMGene01255	banmao0002_pilon_pilon_pilon_pilon	566513	569844	3332	+	1	1687	816	5	816	5	2516	4	58,37,355,293,73	58,37,355,293,73	2327,68,60,61
BMGene01256	banmao0002_pilon_pilon_pilon_pilon	571138	574167	3030	+	1	1293	1338	9	1338	9	1692	8	109,209,10,264,165,98,184,248,51	109,209,10,264,165,98,184,248,51	170,229,79,238,810,55,56,55
BMGene01257	banmao0002_pilon_pilon_pilon_pilon	574868	575578	711	-	1	700	711	1	711	1	0	0	711	711	NULL
BMGene01258	banmao0002_pilon_pilon_pilon_pilon	581062	582439	1378	+	1	5483	1317	2	1317	2	61	1	415,902	415,902	61
BMGene01259	banmao0002_pilon_pilon_pilon_pilon	584250	585440	1191	+	1	1810	1191	1	1191	1	0	0	1191	1191	NULL
BMGene01260	banmao0002_pilon_pilon_pilon_pilon	587294	597448	10155	-	1	1853	4104	12	4104	12	6051	11	977,483,119,238,405,523,152,378,459,174,107,89	977,483,119,238,405,523,152,378,459,174,107,89	189,2338,58,144,47,1456,64,173,58,270,1254
BMGene01261	banmao0002_pilon_pilon_pilon_pilon	597837	598943	1107	+	1	388	930	4	930	4	177	3	414,23,215,278	414,23,215,278	63,59,55
BMGene01262	banmao0002_pilon_pilon_pilon_pilon	599715	600013	299	+	1	771	243	2	243	2	56	1	134,109	134,109	56
BMGene01263	banmao0002_pilon_pilon_pilon_pilon	600093	606946	6854	-	1	79	2304	8	2304	8	4550	7	373,142,159,57,717,618,130,108	373,142,159,57,717,618,130,108	183,66,65,675,3441,59,61
BMGene01264	banmao0002_pilon_pilon_pilon_pilon	659589	675526	15938	+	1	52642	2028	9	2028	9	13910	8	47,82,251,218,156,235,164,696,179	47,82,251,218,156,235,164,696,179	100,6886,79,3148,67,3090,481,59
BMGene01265	banmao0002_pilon_pilon_pilon_pilon	681330	681683	354	+	1	5803	261	2	261	2	93	1	81,180	81,180	93
BMGene01266	banmao0002_pilon_pilon_pilon_pilon	682274	686638	4365	-	1	590	1308	4	1308	4	3057	3	936,145,205,22	936,145,205,22	56,53,2948
BMGene01267	banmao0002_pilon_pilon_pilon_pilon	688132	692795	4664	+	1	1493	2106	5	2106	5	2558	4	136,503,233,1139,95	136,503,233,1139,95	902,65,1399,192
BMGene01268	banmao0002_pilon_pilon_pilon_pilon	697075	705116	8042	-	1	4279	849	5	849	5	7193	4	53,465,146,81,104	53,465,146,81,104	114,64,189,6826
BMGene01269	banmao0002_pilon_pilon_pilon_pilon	732133	732474	342	+	1	27016	342	1	342	1	0	0	342	342	NULL
BMGene01270	banmao0002_pilon_pilon_pilon_pilon	773276	794561	21286	+	1	40801	1524	5	1524	5	19762	4	182,161,93,141,947	182,161,93,141,947	12649,4353,71,2689
BMGene01271	banmao0002_pilon_pilon_pilon_pilon	795888	804224	8337	-	1	1326	4353	18	4353	18	3984	17	81,41,309,248,304,108,285,474,252,226,48,448,422,97,278,377,272,83	81,41,309,248,304,108,285,474,252,226,48,448,422,97,278,377,272,83	251,921,52,67,154,86,59,66,64,412,102,60,729,783,57,55,66
BMGene01272	banmao0002_pilon_pilon_pilon_pilon	805122	813190	8069	+	1	897	1707	7	1707	7	6362	6	61,210,528,188,307,100,000	61,210,528,188,307,100,000	1652,173,612,434,3427,64
BMGene01273	banmao0002_pilon_pilon_pilon_pilon	813698	829553	15856	-	1	507	2832	12	2832	12	13024	11	158,272,185,68,360,721,437,40,98,224,112,157	158,272,185,68,360,721,437,40,98,224,112,157	91,2300,56,54,100,3074,65,4766,1477,58,983
BMGene01274	banmao0002_pilon_pilon_pilon_pilon	841752	844808	3057	-	1	12198	753	6	753	6	2304	5	195,68,146,136,151,57	195,68,146,136,151,57	52,67,2038,54,93
BMGene01275	banmao0002_pilon_pilon_pilon_pilon	851481	871195	19715	-	1	6672	2697	9	2697	9	17018	8	173,185,257,112,124,1238,229,315,64	173,185,257,112,124,1238,229,315,64	63,54,119,54,2287,79,3387,10975
BMGene01276	banmao0002_pilon_pilon_pilon_pilon	906746	921902	15157	-	1	35550	8154	24	8154	24	7003	23	303,344,73,575,528,570,651,511,1449,260,177,67,449,72,151,417,143,151,146,303,156,181,221,256	303,344,73,575,528,570,651,511,1449,260,177,67,449,72,151,417,143,151,146,303,156,181,221,256	733,68,61,64,69,152,100,153,71,1620,103,84,52,119,59,134,2800,270,49,59,63,62,58
BMGene01277	banmao0002_pilon_pilon_pilon_pilon	925719	926542	824	+	1	3816	405	3	405	3	419	2	136,137,132	136,137,132	138,281
BMGene01278	banmao0002_pilon_pilon_pilon_pilon	930080	936288	6209	-	1	3537	1644	6	1644	6	4565	5	202,132,529,220,487,74	202,132,529,220,487,74	146,1169,757,83,2410
BMGene01279	banmao0002_pilon_pilon_pilon_pilon	937661	941339	3679	+	1	1372	915	5	915	5	2764	4	229,180,317,139,50	229,180,317,139,50	2532,118,51,63
BMGene01280	banmao0002_pilon_pilon_pilon_pilon	941922	942917	996	-	1	582	393	3	393	3	603	2	136,164,93	136,164,93	56,547
BMGene01281	banmao0002_pilon_pilon_pilon_pilon	944113	945198	1086	+	1	1195	1086	1	1086	1	0	0	1086	1086	NULL
BMGene01282	banmao0002_pilon_pilon_pilon_pilon	945756	946550	795	-	1	557	795	1	795	1	0	0	795	795	NULL
BMGene01283	banmao0002_pilon_pilon_pilon_pilon	947143	947710	568	+	1	592	354	4	354	4	214	3	8,76,150,120	8,76,150,120	95,62,57
BMGene01284	banmao0002_pilon_pilon_pilon_pilon	947759	958930	11172	-	1	48	3726	15	3726	15	7446	14	45,498,113,187,966,164,157,253,38,317,56,423,271,128,110	45,498,113,187,966,164,157,253,38,317,56,423,271,128,110	59,60,813,58,148,61,63,64,88,74,2820,315,2522,301
BMGene01285	banmao0002_pilon_pilon_pilon_pilon	972661	977426	4766	+	1	13730	1014	3	1014	3	3752	2	63,799,152	63,799,152	3688,64
BMGene01286	banmao0002_pilon_pilon_pilon_pilon	978898	980314	1417	-	1	1471	1149	5	1149	5	268	4	139,219,216,411,164	139,219,216,411,164	54,59,102,53
BMGene01287	banmao0002_pilon_pilon_pilon_pilon	980983	984118	3136	-	1	668	900	5	900	5	2236	4	213,454,74,113,46	213,454,74,113,46	5,183,051,431,270
BMGene01288	banmao0002_pilon_pilon_pilon_pilon	985403	986002	600	+	1	1284	513	2	513	2	87	1	24,489	24,489	87
BMGene01289	banmao0002_pilon_pilon_pilon_pilon	986325	987892	1568	-	1	322	1047	5	1047	5	521	4	358,95,126,176,292	358,95,126,176,292	54,361,55,51
BMGene01290	banmao0002_pilon_pilon_pilon_pilon	991408	992374	967	-	1	3515	702	3	702	3	265	2	291,371,40	291,371,40	60,205
BMGene01291	banmao0002_pilon_pilon_pilon_pilon	993307	994080	774	-	1	932	774	1	774	1	0	0	774	774	NULL
BMGene01292	banmao0002_pilon_pilon_pilon_pilon	995811	996736	926	-	1	1730	759	2	759	2	167	1	606,153	606,153	167
BMGene01293	banmao0002_pilon_pilon_pilon_pilon	997314	998586	1273	+	1	577	1158	3	1158	3	115	2	7,304,847	7,304,847	58,57
BMGene01294	banmao0002_pilon_pilon_pilon_pilon	999427	1007159	7733	-	1	840	4599	6	4599	6	3134	5	7,510,496,611,911,600,000	7,510,496,611,911,600,000	49,79,71,2855,80
BMGene01295	banmao0002_pilon_pilon_pilon_pilon	1010859	1012064	1206	+	1	3699	1080	3	1080	3	126	2	102,132,846	102,132,846	64,62
BMGene01296	banmao0002_pilon_pilon_pilon_pilon	1055995	1069753	13759	+	1	43930	1509	8	1509	8	12250	7	43,138,252,273,98,122,451,132	43,138,252,273,98,122,451,132	7203,429,56,1003,1928,1570,61
BMGene01297	banmao0002_pilon_pilon_pilon_pilon	1128537	1130171	1635	+	1	58783	753	4	753	4	882	3	145,232,116,260	145,232,116,260	776,57,49
BMGene01298	banmao0002_pilon_pilon_pilon_pilon	1134385	1135183	799	-	1	4213	711	2	711	2	88	1	368,343	368,343	88
BMGene01299	banmao0002_pilon_pilon_pilon_pilon	1139648	1140850	1203	+	1	4464	1203	1	1203	1	0	0	1203	1203	NULL
BMGene01300	banmao0002_pilon_pilon_pilon_pilon	1153160	1154139	980	-	1	12309	849	2	849	2	131	1	461,388	461,388	131
BMGene01301	banmao0002_pilon_pilon_pilon_pilon	1178630	1179703	1074	-	1	24490	564	4	564	4	510	3	156,95,302,11	156,95,302,11	211,76,223
BMGene01302	banmao0002_pilon_pilon_pilon_pilon	1205602	1206401	800	+	1	25898	504	2	504	2	296	1	109,395	109,395	296
BMGene01303	banmao0002_pilon_pilon_pilon_pilon	1225004	1252617	27614	+	1	18602	1830	9	1830	9	25784	8	254,227,326,242,185,181,82,205,128	254,227,326,242,185,181,82,205,128	7976,3833,68,2913,8292,2557,74,71
BMGene01304	banmao0002_pilon_pilon_pilon_pilon	1257643	1257882	240	-	1	5025	240	1	240	1	0	0	240	240	NULL
BMGene01305	banmao0002_pilon_pilon_pilon_pilon	1263179	1266023	2845	+	1	5296	819	5	819	5	2026	4	93,156,174,226,170	93,156,174,226,170	572,64,1332,58
BMGene01306	banmao0002_pilon_pilon_pilon_pilon	1273593	1274742	1150	+	1	7569	813	2	813	2	337	1	196,617	196,617	337
BMGene01307	banmao0002_pilon_pilon_pilon_pilon	1275770	1286131	10362	-	1	1027	3408	8	3408	8	6954	7	62,322,835,605,230,874,456,24	62,322,835,605,230,874,456,24	60,60,2162,50,100,4299,223
BMGene01308	banmao0002_pilon_pilon_pilon_pilon	1286984	1294922	7939	-	1	852	2673	7	2673	7	5266	6	1282,267,263,72,519,191,79	1282,267,263,72,519,191,79	54,58,69,3052,1015,1018
BMGene01309	banmao0002_pilon_pilon_pilon_pilon	1302519	1303674	1156	+	1	7596	1095	2	1095	2	61	1	123,972	123,972	61
BMGene01310	banmao0002_pilon_pilon_pilon_pilon	1304103	1313989	9887	-	1	428	1653	10	1653	10	8234	9	374,37,145,156,79,326,103,148,210,75	374,37,145,156,79,326,103,148,210,75	84,52,49,2686,65,66,3225,60,1947
BMGene01311	banmao0002_pilon_pilon_pilon_pilon	1318043	1321646	3604	+	1	4053	2646	3	2646	3	958	2	1,654,305,687	1,654,305,687	887,71
BMGene01312	banmao0002_pilon_pilon_pilon_pilon	1334485	1348899	14415	-	1	12838	5031	16	5031	16	9384	15	103,213,219,1042,66,278,259,367,552,379,165,253,376,311,335,113	103,213,219,1042,66,278,259,367,552,379,165,253,376,311,335,113	56,71,56,2265,153,91,62,50,64,446,63,66,60,534,5347
BMGene01313	banmao0002_pilon_pilon_pilon_pilon	1360881	1367826	6946	-	1	11981	1890	6	1890	6	5056	5	1027,200,297,140,191,35	1027,200,297,140,191,35	886,2460,62,161,1487
BMGene01314	banmao0002_pilon_pilon_pilon_pilon	1368055	1379692	11638	+	1	228	2730	10	2730	10	8908	9	489,415,229,185,387,000,000,000,000,000	489,415,229,185,387,000,000,000,000,000	2781,107,116,182,4929,71,404,81,237
BMGene01315	banmao0002_pilon_pilon_pilon_pilon	1382480	1387140	4661	+	1	2787	1398	7	1398	7	3263	6	34,188,118,357,300,200,000	34,188,118,357,300,200,000	2473,59,62,546,62,61
BMGene01316	banmao0002_pilon_pilon_pilon_pilon	1388123	1388533	411	-	1	982	411	1	411	1	0	0	411	411	NULL
BMGene01317	banmao0002_pilon_pilon_pilon_pilon	1389517	1391624	2108	+	1	983	1683	8	1683	8	425	7	58,162,210,221,340,303,311,78	58,162,210,221,340,303,311,78	93,57,50,58,54,60,53
BMGene01318	banmao0002_pilon_pilon_pilon_pilon	1393863	1395296	1434	+	1	2238	957	3	957	3	477	2	120,201,636	120,201,636	416,61
BMGene01319	banmao0002_pilon_pilon_pilon_pilon	1395495	1396390	896	-	1	198	624	5	624	5	272	4	71,208,81,193,71	71,208,81,193,71	75,78,57,62
BMGene01320	banmao0002_pilon_pilon_pilon_pilon	1398892	1399894	1003	-	1	2501	939	2	939	2	64	1	866,73	866,73	64
BMGene01321	banmao0002_pilon_pilon_pilon_pilon	1400796	1402960	2165	+	1	901	1194	8	1194	8	971	7	193,130,109,152,193,271,60,86	193,130,109,152,193,271,60,86	80,504,54,56,102,63,112
BMGene01322	banmao0002_pilon_pilon_pilon_pilon	1405341	1406003	663	-	1	2380	663	1	663	1	0	0	663	663	NULL
BMGene01323	banmao0002_pilon_pilon_pilon_pilon	1414254	1414805	552	-	1	8250	552	1	552	1	0	0	552	552	NULL
BMGene01324	banmao0002_pilon_pilon_pilon_pilon	1428614	1428934	321	-	1	13808	252	2	252	2	69	1	180,72	180,72	69
BMGene01325	banmao0002_pilon_pilon_pilon_pilon	1444882	1448156	3275	+	1	15947	1521	8	1521	8	1754	7	85,330,120,144,174,79,341,248	85,330,120,144,174,79,341,248	91,95,1024,339,49,58,98
BMGene01326	banmao0002_pilon_pilon_pilon_pilon	1448328	1451668	3341	-	1	171	1251	8	1251	8	2090	7	50,117,123,111,126,439,220,65	50,117,123,111,126,439,220,65	59,233,419,1187,59,52,81
BMGene01327	banmao0002_pilon_pilon_pilon_pilon	1452623	1461780	9158	-	1	954	2118	7	2118	7	7040	6	506,160,418,536,222,000,000	506,160,418,536,222,000,000	51,141,59,53,58,6678
BMGene01328	banmao0002_pilon_pilon_pilon_pilon	1470315	1471705	1391	+	1	8534	1047	5	1047	5	344	4	111,92,155,332,357	111,92,155,332,357	55,160,58,71
BMGene01329	banmao0002_pilon_pilon_pilon_pilon	1475181	1499567	24387	-	1	3475	3528	12	3528	12	20859	11	244,511,296,254,800,240,40,175,171,92,188,517	244,511,296,254,800,240,40,175,171,92,188,517	68,309,86,239,583,471,283,462,1497,1484,15377
BMGene01330	banmao0002_pilon_pilon_pilon_pilon	1511397	1513174	1778	-	1	11829	1266	2	1266	2	512	1	723,543	723,543	512
BMGene01331	banmao0002_pilon_pilon_pilon_pilon	1513842	1517302	3461	-	1	667	1491	4	1491	4	1970	3	1013,92,320,66	1013,92,320,66	1240,66,664
BMGene01332	banmao0002_pilon_pilon_pilon_pilon	1544026	1551969	7944	-	1	26723	2541	11	2541	11	5403	10	206,84,133,796,8,636,107,178,248,88,57	206,84,133,796,8,636,107,178,248,88,57	69,86,70,53,65,68,96,153,64,4679
BMGene01333	banmao0002_pilon_pilon_pilon_pilon	1591666	1592106	441	+	1	39696	441	1	441	1	0	0	441	441	NULL
BMGene01334	banmao0002_pilon_pilon_pilon_pilon	1597695	1600508	2814	+	1	5588	2259	5	2259	5	555	4	34,221,712,803,489	34,221,712,803,489	62,53,54,386
BMGene01335	banmao0002_pilon_pilon_pilon_pilon	1602027	1616342	14316	-	1	1518	1599	8	1599	8	12717	7	275,290,35,168,509,157,117,48	275,290,35,168,509,157,117,48	60,882,68,52,10819,102,734
BMGene01336	banmao0002_pilon_pilon_pilon_pilon	1621222	1623637	2416	+	1	4879	1767	9	1767	9	649	8	133,276,192,221,178,000,000,000,000	133,276,192,221,178,000,000,000,000	50,59,54,63,55,95,74,199
BMGene01337	banmao0002_pilon_pilon_pilon_pilon	1624149	1634550	10402	-	1	511	1914	10	1914	10	8488	9	178,83,149,133,375,135,369,133,41,318	178,83,149,133,375,135,369,133,41,318	187,815,59,119,64,3464,3629,91,60
BMGene01338	banmao0002_pilon_pilon_pilon_pilon	1642654	1645552	2899	+	1	8103	1692	2	1692	2	1207	1	1,322,370	1,322,370	1207
BMGene01339	banmao0002_pilon_pilon_pilon_pilon	1645626	1649247	3622	-	1	73	1077	6	1077	6	2545	5	143,286,212,230,162,44	143,286,212,230,162,44	52,49,2320,65,59
BMGene01340	banmao0002_pilon_pilon_pilon_pilon	1649818	1650799	982	+	1	570	852	3	852	3	130	2	280,217,355	280,217,355	57,73
BMGene01341	banmao0002_pilon_pilon_pilon_pilon	1653621	1654537	917	-	1	2821	522	3	522	3	395	2	195,86,241	195,86,241	54,341
BMGene01342	banmao0002_pilon_pilon_pilon_pilon	1698324	1720681	22358	-	1	43786	4704	16	4704	16	17654	15	192,180,689,229,130,871,301,386,310,332,117,246,150,237,318,16	192,180,689,229,130,871,301,386,310,332,117,246,150,237,318,16	2549,74,55,2480,47,152,38,71,170,1208,3815,4155,59,119,2662
BMGene01343	banmao0002_pilon_pilon_pilon_pilon	1770334	1777011	6678	-	1	49652	1602	6	1602	6	5076	5	66,279,268,279,173,500	66,279,268,279,173,500	383,63,1215,3323,92
BMGene01344	banmao0002_pilon_pilon_pilon_pilon	1795858	1800347	4490	-	1	18846	1533	6	1533	6	2957	5	720,198,224,139,114,000	720,198,224,139,114,000	196,2595,57,59,50
BMGene01345	banmao0002_pilon_pilon_pilon_pilon	1805308	1829276	23969	-	1	4960	5664	15	5664	15	18305	14	150,128,51,516,316,215,192,1087,74,155,379,424,100,1868,9	150,128,51,516,316,215,192,1087,74,155,379,424,100,1868,9	55,65,52,57,4456,55,40,108,441,57,53,49,12451,366
BMGene01346	banmao0002_pilon_pilon_pilon_pilon	1840248	1858993	18746	+	1	10971	1707	12	1707	12	17039	11	10,72,226,193,121,86,264,254,193,121,95,72	10,72,226,193,121,86,264,254,193,121,95,72	11813,55,55,68,58,58,236,57,53,53,4533
BMGene01347	banmao0002_pilon_pilon_pilon_pilon	1859238	1860573	1336	+	1	244	981	6	981	6	355	5	58,226,190,118,95,294	58,226,190,118,95,294	62,60,62,113,58
BMGene01348	banmao0002_pilon_pilon_pilon_pilon	1876709	1877771	1063	+	1	16135	870	2	870	2	193	1	491,379	491,379	193
BMGene01349	banmao0002_pilon_pilon_pilon_pilon	1970609	1979395	8787	-	1	92837	2444	21	2444	21	6343	20	87,48,62,70,81,62,78,61,164,116,83,109,354,325,85,65,81,99,171,93,150	87,48,62,70,81,62,78,61,164,116,83,109,354,325,85,65,81,99,171,93,150	422,133,93,89,103,257,101,3020,373,56,69,59,57,54,58,72,263,942,55,67
BMGene01350	banmao0002_pilon_pilon_pilon_pilon	1980135	1983692	3558	+	1	739	1185	3	1185	3	2373	2	67,642,476	67,642,476	5,221,851
BMGene01351	banmao0002_pilon_pilon_pilon_pilon	1987363	2007572	20210	-	1	3670	14499	19	14499	19	5711	18	33,78,106,54,599,29,156,183,1507,2351,370,561,186,212,897,2016,4065,858,238	33,78,106,54,599,29,156,183,1507,2351,370,561,186,212,897,2016,4065,858,238	57,64,57,55,148,52,197,160,133,65,114,57,51,144,164,218,137,3838
BMGene01352	banmao0002_pilon_pilon_pilon_pilon	2027381	2029223	1843	-	1	19808	282	2	282	2	1561	1	232,50	232,50	1561
BMGene01353	banmao0002_pilon_pilon_pilon_pilon	2030571	2032135	1565	+	1	1347	1131	2	1131	2	434	1	661,470	661,470	434
BMGene01354	banmao0002_pilon_pilon_pilon_pilon	2035009	2039455	4447	-	1	2873	1443	8	1443	8	3004	7	17,76,161,466,262,188,252,21	17,76,161,466,262,188,252,21	64,2482,68,62,61,65,202
BMGene01355	banmao0002_pilon_pilon_pilon_pilon	2041139	2041732	594	+	1	1683	531	2	531	2	63	1	282,249	282,249	63
BMGene01356	banmao0002_pilon_pilon_pilon_pilon	2150326	2157381	7056	-	1	108593	1545	10	1545	10	5511	9	234,189,191,145,168,76,258,113,92,79	234,189,191,145,168,76,258,113,92,79	2769,445,54,56,307,1264,58,466,92
BMGene01357	banmao0002_pilon_pilon_pilon_pilon	2187104	2188098	995	-	1	29722	633	3	633	3	362	2	212,376,45	212,376,45	59,303
BMGene01358	banmao0002_pilon_pilon_pilon_pilon	2190888	2192211	1324	+	1	2789	1077	5	1077	5	247	4	130,235,326,98,288	130,235,326,98,288	51,62,53,81
BMGene01359	banmao0002_pilon_pilon_pilon_pilon	2192414	2193061	648	-	1	202	432	4	432	4	216	3	11,216,167,38	11,216,167,38	70,61,85
BMGene01360	banmao0002_pilon_pilon_pilon_pilon	2193516	2198319	4804	-	1	454	2673	9	2673	9	2131	8	1263,184,209,192,220,379,74,112,40	1263,184,209,192,220,379,74,112,40	51,55,74,59,51,1725,63,53
BMGene01361	banmao0002_pilon_pilon_pilon_pilon	2199034	2199915	882	-	1	714	765	3	765	3	117	2	368,181,216	368,181,216	60,57
BMGene01362	banmao0002_pilon_pilon_pilon_pilon	2200238	2200855	618	+	1	322	618	1	618	1	0	0	618	618	NULL
BMGene01363	banmao0002_pilon_pilon_pilon_pilon	2200892	2202065	1174	+	1	36	711	4	711	4	463	3	185,340,37,149	185,340,37,149	71,337,55
BMGene01364	banmao0002_pilon_pilon_pilon_pilon	2204887	2205648	762	-	1	2821	762	1	762	1	0	0	762	762	NULL
BMGene01365	banmao0002_pilon_pilon_pilon_pilon	2231188	2235003	3816	+	1	25539	435	4	435	4	3381	3	69,169,113,84	69,169,113,84	3221,63,97
BMGene01366	banmao0002_pilon_pilon_pilon_pilon	2239823	2243836	4014	-	1	4819	1017	7	1017	7	2997	6	47,231,127,96,217,214,85	47,231,127,96,217,214,85	89,63,83,61,2638,63
BMGene01367	banmao0002_pilon_pilon_pilon_pilon	2244037	2244345	309	-	1	200	309	1	309	1	0	0	309	309	NULL
BMGene01368	banmao0002_pilon_pilon_pilon_pilon	2244589	2247731	3143	-	1	243	648	3	648	3	2495	2	296,273,79	296,273,79	2439,56
BMGene01369	banmao0002_pilon_pilon_pilon_pilon	2249104	2250275	1172	-	1	1372	807	3	807	3	365	2	459,236,112	459,236,112	160,205
BMGene01370	banmao0002_pilon_pilon_pilon_pilon	2251526	2265254	13729	+	1	1250	3192	17	3192	17	10537	16	35,65,128,163,381,78,152,264,430,129,209,237,309,298,168,8,138	35,65,128,163,381,78,152,264,430,129,209,237,309,298,168,8,138	91,68,57,2202,4191,737,89,424,2257,59,53,57,59,64,65,64
BMGene01371	banmao0002_pilon_pilon_pilon_pilon	2267107	2267505	399	+	1	1852	399	1	399	1	0	0	399	399	NULL
BMGene01372	banmao0002_pilon_pilon_pilon_pilon	2267624	2268262	639	-	1	118	486	3	486	3	153	2	366,64,56	366,64,56	56,97
BMGene01373	banmao0002_pilon_pilon_pilon_pilon	2268541	2274523	5983	-	1	278	2040	6	2040	6	3943	5	1181,490,161,86,85,37	1181,490,161,86,85,37	49,3067,223,518,86
BMGene01374	banmao0002_pilon_pilon_pilon_pilon	2275548	2280444	4897	+	1	1024	1383	4	1383	4	3514	3	46,387,249,701	46,387,249,701	586,832,773
BMGene01375	banmao0002_pilon_pilon_pilon_pilon	2297651	2310522	12872	-	1	17206	861	6	861	6	12011	5	318,150,70,121,198,4	318,150,70,121,198,4	1235,1358,884,8446,88
BMGene01376	banmao0002_pilon_pilon_pilon_pilon	2334811	2354795	19985	-	1	24288	7203	24	7203	24	12782	23	135,105,213,285,148,704,149,210,385,368,936,244,131,91,942,263,211,201,204,539,186,237,232,84	135,105,213,285,148,704,149,210,385,368,936,244,131,91,942,263,211,201,204,539,186,237,232,84	3955,61,58,59,53,67,63,2519,69,58,1190,69,77,313,73,580,132,171,1187,1744,92,127,65
BMGene01377	banmao0002_pilon_pilon_pilon_pilon	2355616	2356827	1212	+	1	820	852	4	852	4	360	3	120,250,422,60	120,250,422,60	77,226,57
BMGene01378	banmao0002_pilon_pilon_pilon_pilon	2357340	2360213	2874	-	1	512	2583	5	2583	5	291	4	818,137,171,847,610	818,137,171,847,610	56,65,52,118
BMGene01379	banmao0002_pilon_pilon_pilon_pilon	2362245	2362784	540	+	1	2031	540	1	540	1	0	0	540	540	NULL
BMGene01380	banmao0002_pilon_pilon_pilon_pilon	2363456	2363853	398	-	1	671	336	2	336	2	62	1	309,27	309,27	62
BMGene01381	banmao0002_pilon_pilon_pilon_pilon	2364953	2366748	1796	-	1	1099	1395	3	1395	3	401	2	136,502,757	136,502,757	292,109
BMGene01382	banmao0002_pilon_pilon_pilon_pilon	2367039	2389684	22646	-	1	290	7566	23	7566	23	15080	22	1019,807,1050,163,93,125,157,375,272,684,411,183,146,192,216,190,168,587,178,144,171,136,99	1019,807,1050,163,93,125,157,375,272,684,411,183,146,192,216,190,168,587,178,144,171,136,99	65,64,59,60,524,61,5867,2075,47,2418,47,659,486,1807,134,129,79,54,260,67,53,65
BMGene01383	banmao0002_pilon_pilon_pilon_pilon	2391229	2396935	5707	-	1	1544	1992	10	1992	10	3715	9	585,384,230,63,127,107,72,57,263,104	585,384,230,63,127,107,72,57,263,104	70,61,428,148,102,55,584,2209,58
BMGene01384	banmao0002_pilon_pilon_pilon_pilon	2398348	2403731	5384	+	1	1412	1404	4	1404	4	3980	3	389,184,105,726	389,184,105,726	633,562,355
BMGene01385	banmao0002_pilon_pilon_pilon_pilon	2406401	2414175	7775	+	1	2669	2133	8	2133	8	5642	7	162,233,224,383,169,102,86,774	162,233,224,383,169,102,86,774	173,69,77,3203,69,1989,62
BMGene01386	banmao0002_pilon_pilon_pilon_pilon	2414777	2417425	2649	-	1	601	1134	4	1134	4	1515	3	754,277,89,14	754,277,89,14	910,456,149
BMGene01387	banmao0002_pilon_pilon_pilon_pilon	2418476	2431318	12843	+	1	1050	4902	15	4902	15	7941	14	42,164,233,651,64,767,226,178,210,440,130,302,789,482,224	42,164,233,651,64,767,226,178,210,440,130,302,789,482,224	6158,64,57,166,54,66,61,652,61,57,56,59,295,135
BMGene01388	banmao0002_pilon_pilon_pilon_pilon	2432534	2437983	5450	-	1	1215	2235	6	2235	6	3215	5	407,350,468,239,706,65	407,350,468,239,706,65	52,55,2991,52,65
BMGene01389	banmao0002_pilon_pilon_pilon_pilon	2444317	2446078	1762	+	1	6333	1536	4	1536	4	226	3	147,785,466,138	147,785,466,138	92,75,59
BMGene01390	banmao0002_pilon_pilon_pilon_pilon	2459212	2484481	25270	+	1	13133	1392	10	1392	10	23878	9	110,160,189,77,92,207,144,135,128,150	110,160,189,77,92,207,144,135,128,150	4171,76,7760,5604,1140,3553,482,663,429
BMGene01391	banmao0002_pilon_pilon_pilon_pilon	2485827	2493488	7662	+	1	1345	2775	6	2775	6	4887	5	380,847,160,417,531,000	380,847,160,417,531,000	2516,60,105,2030,176
BMGene01392	banmao0002_pilon_pilon_pilon_pilon	2503215	2528039	24825	+	1	9726	1908	11	1908	11	22917	10	70,82,172,98,198,141,69,667,231,94,86	70,82,172,98,198,141,69,667,231,94,86	10511,3980,607,2792,3968,66,64,318,328,283
BMGene01393	banmao0002_pilon_pilon_pilon_pilon	2530987	2533304	2318	-	1	2947	2247	2	2247	2	71	1	3,011,946	3,011,946	71
BMGene01394	banmao0002_pilon_pilon_pilon_pilon	2537321	2560494	23174	-	1	4016	10200	19	10200	19	12974	18	124,152,127,148,45,2892,76,170,207,462,241,1021,788,1198,1135,124,415,832,43	124,152,127,148,45,2892,76,170,207,462,241,1021,788,1198,1135,124,415,832,43	82,338,143,65,982,57,1475,61,61,58,59,68,92,102,56,74,74,9127
BMGene01395	banmao0002_pilon_pilon_pilon_pilon	2561564	2562052	489	+	1	1069	489	1	489	1	0	0	489	489	NULL
BMGene01396	banmao0002_pilon_pilon_pilon_pilon	2562667	2567953	5287	+	1	614	2763	13	2763	13	2524	12	432,282,173,80,98,160,101,393,151,99,216,437,141	432,282,173,80,98,160,101,393,151,99,216,437,141	53,63,240,55,216,50,55,57,94,1460,116,65
BMGene01397	banmao0002_pilon_pilon_pilon_pilon	2568398	2570109	1712	-	1	444	618	4	618	4	1094	3	139,115,276,88	139,115,276,88	61,963,70
BMGene01398	banmao0002_pilon_pilon_pilon_pilon	2571194	2603938	32745	+	1	1084	4335	20	4335	20	28410	19	76,111,336,203,164,200,118,230,214,319,315,426,162,336,84,168,110,403,84,276	76,111,336,203,164,200,118,230,214,319,315,426,162,336,84,168,110,403,84,276	60,254,475,64,685,66,19235,1498,4374,218,379,654,64,57,73,74,55,65,60
BMGene01399	banmao0002_pilon_pilon_pilon_pilon	2611637	2618000	6364	+	1	7698	2175	13	2175	13	4189	12	85,113,190,282,51,146,121,133,154,325,139,106,330	85,113,190,282,51,146,121,133,154,325,139,106,330	192,227,2923,58,46,60,64,53,392,58,60,56
BMGene01400	banmao0002_pilon_pilon_pilon_pilon	2619459	2620004	546	+	1	1458	393	3	393	3	153	2	4,183,206	4,183,206	87,66
BMGene01401	banmao0002_pilon_pilon_pilon_pilon	2620143	2651590	31448	-	1	138	5202	28	5202	28	26246	27	779,285,216,90,186,225,135,120,87,114,146,202,123,111,126,150,117,150,140,214,165,186,255,135,138,528,54,25	779,285,216,90,186,225,135,120,87,114,146,202,123,111,126,150,117,150,140,214,165,186,255,135,138,528,54,25	58,665,134,2670,73,5788,70,1960,82,88,707,95,1520,78,866,52,1485,70,1178,1586,2205,59,2630,1468,101,490,68
BMGene01402	banmao0002_pilon_pilon_pilon_pilon	2653742	2658053	4312	-	1	2151	2991	8	2991	8	1321	7	512,203,807,1014,197,174,69,15	512,203,807,1014,197,174,69,15	230,65,785,51,67,64,59
BMGene01403	banmao0002_pilon_pilon_pilon_pilon	2659143	2663999	4857	+	1	1089	2739	11	2739	11	2118	10	81,210,424,176,292,300,000,000,000,000,000	81,210,424,176,292,300,000,000,000,000,000	55,64,52,86,98,55,1432,60,161,55
BMGene01404	banmao0002_pilon_pilon_pilon_pilon	2664252	2669382	5131	-	1	252	543	4	543	4	4588	3	125,317,98,3	125,317,98,3	582,134,317
BMGene01405	banmao0002_pilon_pilon_pilon_pilon	2677462	2697802	20341	+	1	8079	10119	20	10119	20	10222	19	12,388,315,285,280,193,1083,427,597,1623,903,81,295,91,481,1790,112,106,585,472	12,388,315,285,280,193,1083,427,597,1623,903,81,295,91,481,1790,112,106,585,472	1112,3032,56,66,349,378,56,197,170,49,73,62,69,3557,153,181,68,56,538
BMGene01406	banmao0002_pilon_pilon_pilon_pilon	2740709	2741474	766	-	1	42906	618	3	618	3	148	2	140,344,134	140,344,134	71,77
BMGene01407	banmao0002_pilon_pilon_pilon_pilon	2747002	2754901	7900	+	1	5527	837	5	837	5	7063	4	3,92,244,335,163	3,92,244,335,163	79,914,751,124,677
BMGene01408	banmao0002_pilon_pilon_pilon_pilon	2765952	2767628	1677	+	1	11050	1677	1	1677	1	0	0	1677	1677	NULL
BMGene01409	banmao0002_pilon_pilon_pilon_pilon	2768796	2773119	4324	+	1	1167	1125	6	1125	6	3199	5	38,96,321,285,79,306	38,96,321,285,79,306	2128,601,235,54,181
BMGene01410	banmao0002_pilon_pilon_pilon_pilon	2773351	2776141	2791	-	1	231	2256	9	2256	9	535	8	179,655,144,69,258,78,475,308,90	179,655,144,69,258,78,475,308,90	91,56,55,56,68,50,100,59
BMGene01411	banmao0002_pilon_pilon_pilon_pilon	2776841	2778437	1597	+	1	699	1329	5	1329	5	268	4	114,382,319,253,261	114,382,319,253,261	54,82,71,61
BMGene01412	banmao0002_pilon_pilon_pilon_pilon	2778806	2782655	3850	-	1	368	1533	7	1533	7	2317	6	255,208,241,208,208,000,000	255,208,241,208,208,000,000	89,591,390,67,55,1125
BMGene01413	banmao0002_pilon_pilon_pilon_pilon	2784275	2794594	10320	+	1	1619	1548	3	1548	3	8772	2	761,103,684	761,103,684	50,103,762
BMGene01414	banmao0002_pilon_pilon_pilon_pilon	2815439	2817154	1716	+	1	20844	1662	2	1662	2	54	1	2,611,401	2,611,401	54
BMGene01415	banmao0002_pilon_pilon_pilon_pilon	2819427	2819810	384	+	1	2272	327	2	327	2	57	1	181,146	181,146	57
BMGene01416	banmao0002_pilon_pilon_pilon_pilon	2821404	2826436	5033	+	1	1593	1431	6	1431	6	3602	5	26,164,184,652,376,29	26,164,184,652,376,29	87,1874,58,60,1523
BMGene01417	banmao0002_pilon_pilon_pilon_pilon	2830524	2837445	6922	-	1	4087	3090	5	3090	5	3832	4	230,1433,1015,313,99	230,1433,1015,313,99	154,95,208,3375
BMGene01418	banmao0002_pilon_pilon_pilon_pilon	2837788	2839835	2048	-	1	342	1608	6	1608	6	440	5	395,778,108,206,82,39	395,778,108,206,82,39	65,177,65,68,65
BMGene01419	banmao0002_pilon_pilon_pilon_pilon	2840424	2841116	693	+	1	588	582	3	582	3	111	2	118,136,328	118,136,328	55,56
BMGene01420	banmao0002_pilon_pilon_pilon_pilon	2841383	2847801	6419	-	1	266	1599	5	1599	5	4820	4	479,160,396,429,135	479,160,396,429,135	196,49,1981,2594
BMGene01421	banmao0002_pilon_pilon_pilon_pilon	2848647	2849974	1328	+	1	845	1158	3	1158	3	170	2	939,49,170	939,49,170	55,115
BMGene01422	banmao0002_pilon_pilon_pilon_pilon	2851179	2877800	26622	-	1	1204	2322	5	2322	5	24300	4	141,985,704,408,84	141,985,704,408,84	614,734,502,214,483
BMGene01423	banmao0002_pilon_pilon_pilon_pilon	2943444	2946108	2665	-	1	65643	493	3	493	3	2172	2	188,87,218	188,87,218	2117,55
BMGene01424	banmao0002_pilon_pilon_pilon_pilon	2951349	2956338	4990	+	1	5240	1086	5	1086	5	3904	4	29,362,139,382,174	29,362,139,382,174	754,67,3012,71
BMGene01425	banmao0002_pilon_pilon_pilon_pilon	2956743	2962602	5860	-	1	404	2412	12	2412	12	3448	11	64,159,161,635,580,214,57,56,54,152,214,66	64,159,161,635,580,214,57,56,54,152,214,66	66,62,1502,1381,62,54,86,53,61,58,63
BMGene01426	banmao0002_pilon_pilon_pilon_pilon	2963725	2966964	3240	-	1	1122	1041	5	1041	5	2199	4	229,244,161,304,103	229,244,161,304,103	1898,138,93,70
BMGene01427	banmao0002_pilon_pilon_pilon_pilon	2967164	2968110	947	+	1	199	363	2	363	2	584	1	24,339	24,339	584
BMGene01428	banmao0002_pilon_pilon_pilon_pilon	2969205	2987956	18752	-	1	1094	2196	7	2196	7	16556	6	166,810,147,237,220,000,000	166,810,147,237,220,000,000	64,154,57,78,16091,112
BMGene01429	banmao0002_pilon_pilon_pilon_pilon	3014450	3014968	519	-	1	26493	519	1	519	1	0	0	519	519	NULL
BMGene01430	banmao0002_pilon_pilon_pilon_pilon	3041218	3092425	51208	+	1	26249	924	7	924	7	50284	6	48,118,194,120,251,128,65	48,118,194,120,251,128,65	1962,4462,2833,59,14373,26595
BMGene01431	banmao0002_pilon_pilon_pilon_pilon	3102689	3103111	423	-	1	10263	423	1	423	1	0	0	423	423	NULL
BMGene01432	banmao0002_pilon_pilon_pilon_pilon	3103592	3104757	1166	+	1	480	993	4	993	4	173	3	100,147,512,234	100,147,512,234	59,52,62
BMGene01433	banmao0002_pilon_pilon_pilon_pilon	3105046	3106195	1150	-	1	288	681	4	681	4	469	3	153,375,59,94	153,375,59,94	262,51,156
BMGene01434	banmao0002_pilon_pilon_pilon_pilon	3106744	3107329	586	+	1	548	351	2	351	2	235	1	65,286	65,286	235
BMGene01435	banmao0002_pilon_pilon_pilon_pilon	3107704	3117879	10176	-	1	374	1968	9	1968	9	8208	8	138,174,54,279,570,467,124,155,7	138,174,54,279,570,467,124,155,7	66,156,1104,70,61,200,6499,52
BMGene01436	banmao0002_pilon_pilon_pilon_pilon	3122961	3123488	528	-	1	5081	528	1	528	1	0	0	528	528	NULL
BMGene01437	banmao0002_pilon_pilon_pilon_pilon	3124244	3126919	2676	+	1	755	1020	3	1020	3	1656	2	44,433,543	44,433,543	1599,57
BMGene01438	banmao0002_pilon_pilon_pilon_pilon	3128012	3133916	5905	-	1	1092	1224	5	1224	5	4681	4	221,82,541,299,81	221,82,541,299,81	4414,58,151,58
BMGene01439	banmao0002_pilon_pilon_pilon_pilon	3135620	3143016	7397	+	1	1703	1818	7	1818	7	5579	6	136,129,288,809,222,153,81	136,129,288,809,222,153,81	2077,142,77,407,2815,61
BMGene01440	banmao0002_pilon_pilon_pilon_pilon	3151395	3169161	17767	+	1	8378	7257	28	7257	28	10510	27	207,144,144,101,199,64,99,104,138,270,171,171,171,171,180,154,53,206,118,268,209,887,79,682,434,906,41,886	207,144,144,101,199,64,99,104,138,270,171,171,171,171,180,154,53,206,118,268,209,887,79,682,434,906,41,886	127,65,504,218,64,73,608,964,69,184,156,243,210,175,60,104,677,882,210,500,514,306,232,59,62,2921,323
BMGene01441	banmao0002_pilon_pilon_pilon_pilon	3169610	3169843	234	-	1	448	234	1	234	1	0	0	234	234	NULL
BMGene01442	banmao0002_pilon_pilon_pilon_pilon	3170238	3171766	1529	-	1	394	1236	5	1236	5	293	4	301,207,189,326,213	301,207,189,326,213	59,64,56,114
BMGene01443	banmao0002_pilon_pilon_pilon_pilon	3172389	3176460	4072	-	1	622	1329	4	1329	4	2743	3	101,763,356,109	101,763,356,109	741,042,565
BMGene01444	banmao0002_pilon_pilon_pilon_pilon	3178259	3179220	962	+	1	1798	786	4	786	4	176	3	46,277,206,257	46,277,206,257	62,59,55
BMGene01445	banmao0002_pilon_pilon_pilon_pilon	3183058	3191604	8547	-	1	3837	1338	5	1338	5	7209	4	231,186,423,488,10	231,186,423,488,10	61,56,952,6140
BMGene01446	banmao0002_pilon_pilon_pilon_pilon	3209296	3210505	1210	-	1	17691	1062	3	1062	3	148	2	329,727,6	329,727,6	82,66
BMGene01447	banmao0002_pilon_pilon_pilon_pilon	3212204	3217111	4908	+	1	1698	1593	3	1593	3	3315	2	51,676,866	51,676,866	603,255
BMGene01448	banmao0002_pilon_pilon_pilon_pilon	3219398	3235204	15807	+	1	2286	2664	9	2664	9	13143	8	406,308,210,322,122,428,514,303,51	406,308,210,322,122,428,514,303,51	59,10923,71,56,59,61,227,1687
BMGene01449	banmao0002_pilon_pilon_pilon_pilon	3242990	3243643	654	-	1	7785	654	1	654	1	0	0	654	654	NULL
BMGene01450	banmao0002_pilon_pilon_pilon_pilon	3244003	3256625	12623	+	1	359	1971	4	1971	4	10652	3	1,021,139,195,535	1,021,139,195,535	8348,67,2237
BMGene01451	banmao0002_pilon_pilon_pilon_pilon	3258042	3260734	2693	+	1	1416	660	4	660	4	2033	3	87,265,210,98	87,265,210,98	1918,56,59
BMGene01452	banmao0002_pilon_pilon_pilon_pilon	3261099	3268313	7215	+	1	364	3969	12	3969	12	3246	11	270,120,293,432,231,000,000,000,000,000,000,000	270,120,293,432,231,000,000,000,000,000,000,000	56,44,52,55,58,64,1254,1432,51,64,116
BMGene01453	banmao0002_pilon_pilon_pilon_pilon	3272010	3275189	3180	-	1	3696	996	7	996	7	2184	6	71,136,167,102,135,100,000	71,136,167,102,135,100,000	592,287,56,68,52,1129
BMGene01454	banmao0002_pilon_pilon_pilon_pilon	3305282	3305765	484	+	1	30092	411	2	411	2	73	1	282,129	282,129	73
BMGene01455	banmao0002_pilon_pilon_pilon_pilon	3399829	3401501	1673	-	1	94063	270	3	270	3	1403	2	73,182,15	73,182,15	1352,51
BMGene01456	banmao0002_pilon_pilon_pilon_pilon	3502208	3508774	6567	-	1	100706	999	4	999	4	5568	3	451,307,146,95	451,307,146,95	67,5439,62
BMGene01457	banmao0002_pilon_pilon_pilon_pilon	3526210	3527001	792	-	1	17435	369	4	369	4	423	3	85,40,198,46	85,40,198,46	66,112,245
BMGene01458	banmao0002_pilon_pilon_pilon_pilon	3552377	3553030	654	-	1	25375	516	3	516	3	138	2	103,361,52	103,361,52	63,75
BMGene01459	banmao0002_pilon_pilon_pilon_pilon	3575429	3583194	7766	-	1	22398	1581	5	1581	5	6185	4	253,692,28,358,250	253,692,28,358,250	4,739,242,831,931
BMGene01460	banmao0002_pilon_pilon_pilon_pilon	3585963	3586619	657	+	1	2768	657	1	657	1	0	0	657	657	NULL
BMGene01461	banmao0002_pilon_pilon_pilon_pilon	3589884	3596605	6722	-	1	3264	4611	9	4611	9	2111	8	4,085,621,697,287,620,000,000,000,000	4,085,621,697,287,620,000,000,000,000	1470,53,308,51,51,53,70,55
BMGene01462	banmao0002_pilon_pilon_pilon_pilon	3597496	3599562	2067	+	1	890	1623	7	1623	7	444	6	180,300,366,315,166,000,000	180,300,366,315,166,000,000	61,56,58,161,54,54
BMGene01463	banmao0002_pilon_pilon_pilon_pilon	3599782	3605472	5691	-	1	219	2805	5	2805	5	2886	4	345,234,674,840,712	345,234,674,840,712	1,276,541,999,106
BMGene01464	banmao0002_pilon_pilon_pilon_pilon	3609760	3616077	6318	+	1	4287	3459	14	3459	14	2859	13	40,123,117,260,292,408,500,624,143,154,212,91,102,393	40,123,117,260,292,408,500,624,143,154,212,91,102,393	1553,81,58,72,71,185,68,73,200,109,92,210,87
BMGene01465	banmao0002_pilon_pilon_pilon_pilon	3627278	3631181	3904	-	1	11200	1500	5	1500	5	2404	4	153,802,181,232,132	153,802,181,232,132	1273,58,1015,58
BMGene01466	banmao0002_pilon_pilon_pilon_pilon	3631824	3632880	1057	+	1	642	873	4	873	4	184	3	114,81,109,569	114,81,109,569	62,63,59
BMGene01467	banmao0002_pilon_pilon_pilon_pilon	3633616	3636389	2774	+	1	735	2409	3	2409	3	365	2	471,560,802	471,560,802	275,90
BMGene01468	banmao0002_pilon_pilon_pilon_pilon	3638428	3640065	1638	-	1	2038	1449	4	1449	4	189	3	1016,341,80,12	1016,341,80,12	77,57,55
BMGene01469	banmao0002_pilon_pilon_pilon_pilon	3640750	3641934	1185	+	1	684	1185	1	1185	1	0	0	1185	1185	NULL
BMGene01470	banmao0002_pilon_pilon_pilon_pilon	3642389	3655283	12895	-	1	454	3381	10	3381	10	9514	9	537,638,390,127,82,262,617,373,348,7	537,638,390,127,82,262,617,373,348,7	68,94,2585,2474,222,183,3749,66,73
BMGene01471	banmao0002_pilon_pilon_pilon_pilon	3664059	3664598	540	+	1	8775	378	2	378	2	162	1	64,314	64,314	162
BMGene01472	banmao0002_pilon_pilon_pilon_pilon	3664836	3665613	778	-	1	237	702	2	702	2	76	1	122,580	122,580	76
BMGene01473	banmao0002_pilon_pilon_pilon_pilon	3666274	3670311	4038	+	1	660	1620	8	1620	8	2418	7	98,190,219,123,198,88,505,199	98,190,219,123,198,88,505,199	75,57,388,347,1399,101,51
BMGene01474	banmao0002_pilon_pilon_pilon_pilon	3670617	3671140	524	-	1	305	414	3	414	3	110	2	119,230,65	119,230,65	49,61
BMGene01475	banmao0002_pilon_pilon_pilon_pilon	3672192	3673144	953	+	1	1051	786	4	786	4	167	3	34,405,189,158	34,405,189,158	51,54,62
BMGene01476	banmao0002_pilon_pilon_pilon_pilon	3675517	3676853	1337	-	1	2372	1098	5	1098	5	239	4	389,182,215,150,162	389,182,215,150,162	54,59,71,55
BMGene01477	banmao0002_pilon_pilon_pilon_pilon	3677346	3680465	3120	+	1	492	1533	9	1533	9	1587	8	30,176,86,487,114,116,256,62,206	30,176,86,487,114,116,256,62,206	648,58,132,210,61,77,309,92
BMGene01478	banmao0002_pilon_pilon_pilon_pilon	3682749	3730859	48111	+	1	2283	10635	35	10635	35	37476	34	345,466,140,565,191,400,89,114,411,168,1599,171,117,302,32,127,119,88,598,730,203,313,469,118,222,294,158,145,150,103,929,214,37,246,262	345,466,140,565,191,400,89,114,411,168,1599,171,117,302,32,127,119,88,598,730,203,313,469,118,222,294,158,145,150,103,929,214,37,246,262	4219,61,933,64,59,3359,123,353,231,45,165,54,53,54,66,54,216,52,6918,4452,59,3362,59,577,3855,58,4349,55,71,79,2087,65,138,1131
BMGene01479	banmao0002_pilon_pilon_pilon_pilon	3736119	3740790	4672	-	1	5259	1182	7	1182	7	3490	6	180,193,169,150,139,283,68	180,193,169,150,139,283,68	60,423,78,2784,79,66
BMGene01480	banmao0002_pilon_pilon_pilon_pilon	3744708	3745436	729	+	1	3917	729	1	729	1	0	0	729	729	NULL
BMGene01481	banmao0002_pilon_pilon_pilon_pilon	3745717	3746121	405	+	1	280	324	2	324	2	81	1	275,49	275,49	81
BMGene01482	banmao0002_pilon_pilon_pilon_pilon	3747402	3780975	33574	-	1	1280	6561	13	6561	13	27013	12	1410,1776,656,334,302,120,101,202,242,481,815,98,24	1410,1776,656,334,302,120,101,202,242,481,815,98,24	98,199,60,420,61,125,80,868,85,176,63,24778
BMGene01483	banmao0002_pilon_pilon_pilon_pilon	3884592	3890189	5598	+	1	103616	1809	4	1809	4	3789	3	841,267,116,585	841,267,116,585	2,333,087,469
BMGene01484	banmao0002_pilon_pilon_pilon_pilon	3897985	3899985	2001	+	1	7795	1257	5	1257	5	744	4	27,143,118,190,779	27,143,118,190,779	62,63,64,555
BMGene01485	banmao0002_pilon_pilon_pilon_pilon	3900964	3902748	1785	-	1	978	1464	4	1464	4	321	3	230,889,213,132	230,889,213,132	110,151,60
BMGene01486	banmao0002_pilon_pilon_pilon_pilon	3903866	3905479	1614	-	1	1117	1422	4	1422	4	192	3	835,282,149,156	835,282,149,156	64,67,61
BMGene01487	banmao0002_pilon_pilon_pilon_pilon	3913041	3918103	5063	-	1	7561	795	5	795	5	4268	4	242,162,144,222,25	242,162,144,222,25	68,3985,133,82
BMGene01488	banmao0002_pilon_pilon_pilon_pilon	3932530	3941688	9159	-	1	14426	1641	7	1641	7	7518	6	167,244,518,190,195,000,000	167,244,518,190,195,000,000	23,163,283,502,856,300,000
BMGene01489	banmao0002_pilon_pilon_pilon_pilon	3978385	3990395	12011	-	1	36696	1353	9	1353	9	10658	8	253,112,105,154,210,92,100,133,194	253,112,105,154,210,92,100,133,194	81,68,188,1484,444,5873,1883,637
BMGene01490	banmao0002_pilon_pilon_pilon_pilon	4009463	4010788	1326	+	1	19067	828	5	828	5	498	4	15,167,123,118,405	15,167,123,118,405	64,98,207,129
BMGene01491	banmao0002_pilon_pilon_pilon_pilon	4015992	4025922	9931	-	1	5203	1689	7	1689	7	8242	6	163,109,453,93,237,275,359	163,109,453,93,237,275,359	57,73,81,95,64,7872
BMGene01492	banmao0002_pilon_pilon_pilon_pilon	4031798	4049234	17437	-	1	5875	9345	34	9345	34	8092	33	229,398,118,388,568,1067,117,40,208,143,180,588,477,114,186,213,540,132,113,87,416,55,90,134,386,35,218,351,92,641,185,409,112,315	229,398,118,388,568,1067,117,40,208,143,180,588,477,114,186,213,540,132,113,87,416,55,90,134,386,35,218,351,92,641,185,409,112,315	465,61,92,179,2009,77,59,1505,60,59,70,60,215,336,61,61,132,53,70,76,60,47,51,241,58,80,144,56,169,212,50,737,487
BMGene01493	banmao0002_pilon_pilon_pilon_pilon	4049743	4050511	769	-	1	508	516	4	516	4	253	3	55,154,99,208	55,154,99,208	58,130,65
BMGene01494	banmao0002_pilon_pilon_pilon_pilon	4051052	4052709	1658	+	1	540	885	5	885	5	773	4	120,229,129,192,215	120,229,129,192,215	62,215,305,191
BMGene01495	banmao0002_pilon_pilon_pilon_pilon	4061013	4068817	7805	+	1	8303	3372	18	3372	18	4433	17	12,248,136,255,137,151,41,291,144,142,828,219,113,86,57,219,100,193	12,248,136,255,137,151,41,291,144,142,828,219,113,86,57,219,100,193	115,51,62,65,82,51,541,61,54,1068,57,1910,63,49,78,58,68
BMGene01496	banmao0002_pilon_pilon_pilon_pilon	4074281	4074543	263	+	1	5463	201	2	201	2	62	1	74,127	74,127	62
BMGene01497	banmao0002_pilon_pilon_pilon_pilon	4085370	4089735	4366	-	1	10826	2751	5	2751	5	1615	4	4,461,762,751,435,410	4,461,762,751,435,410	1350,136,68,61
BMGene01498	banmao0002_pilon_pilon_pilon_pilon	4096154	4096645	492	-	1	6418	492	1	492	1	0	0	492	492	NULL
BMGene01499	banmao0002_pilon_pilon_pilon_pilon	4098220	4099033	814	+	1	1574	675	3	675	3	139	2	133,467,75	133,467,75	79,60
BMGene01500	banmao0002_pilon_pilon_pilon_pilon	4099041	4109177	10137	-	1	7	3621	9	3621	9	6516	8	1,442,332,241,662,860,000,000,000,000	1,442,332,241,662,860,000,000,000,000	60,63,1081,311,319,80,3439,1163
BMGene01501	banmao0002_pilon_pilon_pilon_pilon	4117078	4129783	12706	-	1	7900	5172	19	5172	19	7534	18	49,136,388,180,230,147,8,248,364,531,425,288,514,470,113,191,575,178,137	49,136,388,180,230,147,8,248,364,531,425,288,514,470,113,191,575,178,137	51,61,61,201,713,952,66,65,173,54,72,55,52,58,3002,202,572,1124
BMGene01502	banmao0002_pilon_pilon_pilon_pilon	4144820	4153194	8375	+	1	15036	1983	5	1983	5	6392	4	24,221,695,584,459	24,221,695,584,459	674,912,854,559
BMGene01503	banmao0002_pilon_pilon_pilon_pilon	4157762	4166932	9171	-	1	4567	6060	7	6060	7	3111	6	312,818,265,1231,2697,667,70	312,818,265,1231,2697,667,70	64,59,57,63,87,2781
BMGene01504	banmao0002_pilon_pilon_pilon_pilon	4187257	4194740	7484	+	1	20324	3039	8	3039	8	4445	7	4,291,351,854,242,040,000,000,000	4,291,351,854,242,040,000,000,000	84,508,3068,64,218,438,65
BMGene01505	banmao0002_pilon_pilon_pilon_pilon	4194945	4195971	1027	-	1	204	762	3	762	3	265	2	334,228,200	334,228,200	196,69
BMGene01506	banmao0002_pilon_pilon_pilon_pilon	4196349	4203519	7171	+	1	377	2286	7	2286	7	4885	6	202,122,211,432,341,000,000	202,122,211,432,341,000,000	304,68,1069,59,518,2867
BMGene01507	banmao0002_pilon_pilon_pilon_pilon	4204528	4207428	2901	-	1	1008	918	6	918	6	1983	5	75,86,363,159,179,56	75,86,363,159,179,56	50,66,64,76,1727
BMGene01508	banmao0002_pilon_pilon_pilon_pilon	4207983	4209562	1580	-	1	554	1134	5	1134	5	446	4	12,784,290,31,17	12,784,290,31,17	68,57,54,267
BMGene01509	banmao0002_pilon_pilon_pilon_pilon	4210717	4211316	600	+	1	1154	600	1	600	1	0	0	600	600	NULL
BMGene01510	banmao0002_pilon_pilon_pilon_pilon	4211532	4212344	813	-	1	215	606	4	606	4	207	3	36,394,110,66	36,394,110,66	71,61,75
BMGene01511	banmao0002_pilon_pilon_pilon_pilon	4220375	4223057	2683	-	1	8030	1167	7	1167	7	1516	6	297,95,121,181,235,138,100	297,95,121,181,235,138,100	69,71,59,64,65,1188
BMGene01512	banmao0002_pilon_pilon_pilon_pilon	4232997	4234348	1352	-	1	9939	735	5	735	5	617	4	221,225,210,54,25	221,225,210,54,25	68,92,351,106
BMGene01513	banmao0002_pilon_pilon_pilon_pilon	4243516	4244831	1316	-	1	9167	987	6	987	6	329	5	297,95,121,181,235,58	297,95,121,181,235,58	68,71,62,68,60
BMGene01514	banmao0002_pilon_pilon_pilon_pilon	4246629	4249930	3302	-	1	1797	843	5	843	5	2459	4	185,178,187,235,58	185,178,187,235,58	1910,422,66,61
BMGene01515	banmao0002_pilon_pilon_pilon_pilon	4254658	4255795	1138	+	1	4727	453	3	453	3	685	2	105,178,170	105,178,170	627,58
BMGene01516	banmao0002_pilon_pilon_pilon_pilon	4255920	4258098	2179	-	1	124	660	3	660	3	1519	2	124,325,211	124,325,211	541,465
BMGene01517	banmao0002_pilon_pilon_pilon_pilon	4267180	4272975	5796	-	1	9081	2148	6	2148	6	3648	5	83,402,1057,347,184,75	83,402,1057,347,184,75	56,83,1859,1589,61
BMGene01518	banmao0002_pilon_pilon_pilon_pilon	4275978	4279331	3354	+	1	3002	1584	3	1584	3	1770	2	541,083,447	541,083,447	1,031,667
BMGene01519	banmao0002_pilon_pilon_pilon_pilon	4279999	4280755	757	-	1	667	564	4	564	4	193	3	102,123,166,173	102,123,166,173	62,62,69
BMGene01520	banmao0002_pilon_pilon_pilon_pilon	4286105	4295257	9153	+	1	5349	2244	13	2244	13	6909	12	3,103,85,222,167,319,178,181,140,234,187,225,200	3,103,85,222,167,319,178,181,140,234,187,225,200	785,1351,875,224,59,71,1016,188,63,1918,79,280
BMGene01521	banmao0002_pilon_pilon_pilon_pilon	4301161	4307373	6213	-	1	5903	579	3	579	3	5634	2	126,283,170	126,283,170	5,595,075
BMGene01522	banmao0002_pilon_pilon_pilon_pilon	4310038	4312025	1988	-	1	2664	1401	6	1401	6	587	5	262,190,42,446,246,215	262,190,42,446,246,215	62,79,335,59,52
BMGene01523	banmao0002_pilon_pilon_pilon_pilon	4316703	4323195	6493	-	1	4677	2325	16	2325	16	4168	15	155,60,111,37,199,152,106,243,193,60,257,146,106,243,179,78	155,60,111,37,199,152,106,243,193,60,257,146,106,243,179,78	64,73,122,881,50,57,54,1983,72,435,61,49,68,58,141
BMGene01524	banmao0002_pilon_pilon_pilon_pilon	4323503	4354853	31351	-	1	307	5772	18	5772	18	25579	17	428,60,271,196,106,381,60,340,107,141,1318,1020,418,280,306,82,193,65	428,60,271,196,106,381,60,340,107,141,1318,1020,418,280,306,82,193,65	72,720,57,57,1603,62,776,55,782,4797,75,114,84,11145,1651,1581,1948
BMGene01525	banmao0002_pilon_pilon_pilon_pilon	4400736	4406290	5555	-	1	45882	1401	4	1401	4	4154	3	765,127,164,345	765,127,164,345	59,56,4039
BMGene01526	banmao0002_pilon_pilon_pilon_pilon	4431012	4431714	703	-	1	24721	624	2	624	2	79	1	239,385	239,385	79
BMGene01527	banmao0002_pilon_pilon_pilon_pilon	4435512	4436378	867	+	1	3797	813	2	813	2	54	1	278,535	278,535	54
BMGene01528	banmao0002_pilon_pilon_pilon_pilon	4454593	4458712	4120	+	1	18214	1950	7	1950	7	2170	6	941,151,249,184,290,74,61	941,151,249,184,290,74,61	1519,436,54,55,55,51
BMGene01529	banmao0002_pilon_pilon_pilon_pilon	4463666	4468357	4692	-	1	4953	2187	6	2187	6	2505	5	137,609,64,938,106,333	137,609,64,938,106,333	2258,34,53,101,59
BMGene01530	banmao0002_pilon_pilon_pilon_pilon	4495817	4496290	474	-	1	27459	474	1	474	1	0	0	474	474	NULL
BMGene01531	banmao0002_pilon_pilon_pilon_pilon	4513857	4515469	1613	-	1	17566	1374	4	1374	4	239	3	854,351,86,83	854,351,86,83	95,83,61
BMGene01532	banmao0002_pilon_pilon_pilon_pilon	4583565	4586100	2536	-	1	68095	1722	5	1722	5	814	4	657,330,422,139,174	657,330,422,139,174	531,73,155,55
BMGene01533	banmao0002_pilon_pilon_pilon_pilon	4615567	4615812	246	-	1	29466	246	1	246	1	0	0	246	246	NULL
BMGene01534	banmao0002_pilon_pilon_pilon_pilon	4633546	4634315	770	-	1	17733	456	2	456	2	314	1	372,84	372,84	314
BMGene01535	banmao0002_pilon_pilon_pilon_pilon	4644679	4645287	609	-	1	10363	609	1	609	1	0	0	609	609	NULL
BMGene01536	banmao0002_pilon_pilon_pilon_pilon	4650321	4651343	1023	-	1	5033	945	2	945	2	78	1	814,131	814,131	78
BMGene01537	banmao0002_pilon_pilon_pilon_pilon	4718859	4720105	1247	+	1	67515	1125	3	1125	3	122	2	171,99,855	171,99,855	51,71
BMGene01538	banmao0002_pilon_pilon_pilon_pilon	4720229	4721765	1537	-	1	123	1476	2	1476	2	61	1	923,553	923,553	61
BMGene01539	banmao0002_pilon_pilon_pilon_pilon	4749603	4750217	615	+	1	27837	615	1	615	1	0	0	615	615	NULL
BMGene01540	banmao0002_pilon_pilon_pilon_pilon	4761721	4762485	765	+	1	11503	765	1	765	1	0	0	765	765	NULL
BMGene01541	banmao0002_pilon_pilon_pilon_pilon	4789793	4792055	2263	+	1	27307	1410	4	1410	4	853	3	283,195,817,115	283,195,817,115	52,119,682
BMGene01542	banmao0002_pilon_pilon_pilon_pilon	4792281	4793080	800	-	1	225	732	2	732	2	68	1	629,103	629,103	68
BMGene01543	banmao0002_pilon_pilon_pilon_pilon	4796356	4799082	2727	-	1	3275	1077	4	1077	4	1650	3	404,264,257,152	404,264,257,152	64,93,1493
BMGene01544	banmao0002_pilon_pilon_pilon_pilon	4805179	4810366	5188	+	1	6096	1254	7	1254	7	3934	6	80,246,199,272,147,100,000	80,246,199,272,147,100,000	1294,64,70,69,304,2133
BMGene01545	banmao0002_pilon_pilon_pilon_pilon	4812300	4816771	4472	+	1	1933	2658	7	2658	7	1814	6	55,243,427,533,195,500,000	55,243,427,533,195,500,000	370,999,63,65,253,64
BMGene01546	banmao0002_pilon_pilon_pilon_pilon	4817657	4826587	8931	-	1	885	3885	5	3885	5	5046	4	8,245,471,942,125,190	8,245,471,942,125,190	624,535,317,132
BMGene01547	banmao0002_pilon_pilon_pilon_pilon	4827804	4833375	5572	+	1	1216	4122	13	4122	13	1450	12	325,99,247,105,111,442,190,413,1152,360,143,467,68	325,99,247,105,111,442,190,413,1152,360,143,467,68	63,61,63,107,474,82,242,116,56,64,60,62
BMGene01548	banmao0002_pilon_pilon_pilon_pilon	4845394	4846744	1351	+	1	12018	990	5	990	5	361	4	113,79,237,308,253	113,79,237,308,253	113,122,63,63
BMGene01549	banmao0002_pilon_pilon_pilon_pilon	4847040	4848437	1398	-	1	295	1398	1	1398	1	0	0	1398	1398	NULL
BMGene01550	banmao0002_pilon_pilon_pilon_pilon	4855350	4870180	14831	+	1	6912	5745	11	5745	11	9086	10	33,412,861,512,314,700,000,000,000,000,000,000	33,412,861,512,314,700,000,000,000,000,000,000	1062,64,70,1076,5458,751,107,63,362,73
BMGene01551	banmao0002_pilon_pilon_pilon_pilon	4872339	4876964	4626	+	1	2158	3777	6	3777	6	849	5	7,723,443,117,391,510,000	7,723,443,117,391,510,000	62,60,63,75,589
BMGene01552	banmao0002_pilon_pilon_pilon_pilon	4881545	4888149	6605	+	1	4580	3963	8	3963	8	2642	7	86,231,431,157,1980,83,959,36	86,231,431,157,1980,83,959,36	63,79,586,1031,202,594,87
BMGene01553	banmao0002_pilon_pilon_pilon_pilon	4904411	4905590	1180	-	1	16261	414	3	414	3	766	2	210,198,6	210,198,6	647,119
BMGene01554	banmao0002_pilon_pilon_pilon_pilon	4907448	4910783	3336	+	1	1857	2514	4	2514	4	822	3	376,882,201,569	376,882,201,569	679,65,78
BMGene01555	banmao0002_pilon_pilon_pilon_pilon	4911958	4913121	1164	-	1	1174	972	4	972	4	192	3	119,455,309,89	119,455,309,89	53,75,64
BMGene01556	banmao0002_pilon_pilon_pilon_pilon	4913837	4922737	8901	+	1	715	1404	6	1404	6	7497	5	37,77,195,332,268,495	37,77,195,332,268,495	158,6109,1107,64,59
BMGene01557	banmao0002_pilon_pilon_pilon_pilon	4923166	4925037	1872	-	1	428	1872	1	1872	1	0	0	1872	1872	NULL
BMGene01558	banmao0002_pilon_pilon_pilon_pilon	4927830	4929101	1272	-	1	2792	1149	3	1149	3	123	2	210,467,472	210,467,472	58,65
BMGene01559	banmao0002_pilon_pilon_pilon_pilon	4935498	4937508	2011	-	1	6396	1188	3	1188	3	823	2	133,896,159	133,896,159	65,758
BMGene01560	banmao0002_pilon_pilon_pilon_pilon	4939670	4941556	1887	-	1	2161	1767	3	1767	3	120	2	1,501,059,558	1,501,059,558	63,57
BMGene01561	banmao0002_pilon_pilon_pilon_pilon	4945860	4950434	4575	+	1	4303	1428	6	1428	6	3147	5	241,75,391,137,285,299	241,75,391,137,285,299	1707,948,60,128,304
BMGene01562	banmao0002_pilon_pilon_pilon_pilon	4951200	4953044	1845	+	1	765	1698	3	1698	3	147	2	2,052,631,230	2,052,631,230	80,67
BMGene01563	banmao0002_pilon_pilon_pilon_pilon	4953104	4954054	951	-	1	59	882	2	882	2	69	1	816,66	816,66	69
BMGene01564	banmao0002_pilon_pilon_pilon_pilon	4954584	4954946	363	+	1	529	222	2	222	2	141	1	35,187	35,187	141
BMGene01565	banmao0002_pilon_pilon_pilon_pilon	4955580	4956587	1008	+	1	633	1008	1	1008	1	0	0	1008	1008	NULL
BMGene01566	banmao0002_pilon_pilon_pilon_pilon	4957871	4959902	2032	+	1	1283	1332	3	1332	3	700	2	169,214,949	169,214,949	76,624
BMGene01567	banmao0002_pilon_pilon_pilon_pilon	4960420	4961097	678	-	1	517	519	3	519	3	159	2	272,223,24	272,223,24	63,96
BMGene01568	banmao0002_pilon_pilon_pilon_pilon	4961682	4970245	8564	-	1	584	2382	5	2382	5	6182	4	1057,64,478,454,329	1057,64,478,454,329	24,951,831,753,329
BMGene01569	banmao0002_pilon_pilon_pilon_pilon	4972639	4974560	1922	-	1	2393	1371	5	1371	5	551	4	194,228,586,259,104	194,228,586,259,104	60,91,328,72
BMGene01570	banmao0002_pilon_pilon_pilon_pilon	4982387	4982946	560	+	1	7826	429	3	429	3	131	2	49,243,137	49,243,137	70,61
BMGene01571	banmao0002_pilon_pilon_pilon_pilon	4983100	4986302	3203	-	1	153	2718	9	2718	9	485	8	184,330,569,407,270,000,000,000,000	184,330,569,407,270,000,000,000,000	52,65,63,59,54,60,70,62
BMGene01572	banmao0002_pilon_pilon_pilon_pilon	4989845	4990899	1055	+	1	3542	1002	2	1002	2	53	1	941,61	941,61	53
BMGene01573	banmao0002_pilon_pilon_pilon_pilon	5000358	5005822	5465	+	1	9458	4662	7	4662	7	803	6	322,985,257,132,69,132,2765	322,985,257,132,69,132,2765	50,58,294,113,70,218
BMGene01574	banmao0002_pilon_pilon_pilon_pilon	5008908	5011143	2236	+	1	3085	2046	4	2046	4	190	3	31,225,619,199	31,225,619,199	73,62,55
BMGene01575	banmao0002_pilon_pilon_pilon_pilon	5011630	5018108	6479	-	1	486	1941	6	1941	6	4538	5	434,259,113,523,429,000	434,259,113,523,429,000	296,57,355,3762,68
BMGene01576	banmao0002_pilon_pilon_pilon_pilon	5018684	5020520	1837	+	1	575	1752	2	1752	2	85	1	341,718	341,718	85
BMGene01577	banmao0002_pilon_pilon_pilon_pilon	5020894	5025865	4972	+	1	373	1818	7	1818	7	3154	6	27,352,180,300,671,100,000	27,352,180,300,671,100,000	1612,88,44,1274,66,70
BMGene01578	banmao0002_pilon_pilon_pilon_pilon	5026268	5035068	8801	-	1	402	6264	11	6264	11	2537	10	232,1393,34,1928,243,185,1470,138,102,479,60	232,1393,34,1928,243,185,1470,138,102,479,60	51,109,60,191,56,71,1803,56,81,59
BMGene01579	banmao0002_pilon_pilon_pilon_pilon	5036676	5039799	3124	+	1	1607	2430	11	2430	11	694	10	77,251,401,204,138,100,000,000,000,000,000	77,251,401,204,138,100,000,000,000,000,000	65,69,52,50,87,54,143,56,59,59
BMGene01580	banmao0002_pilon_pilon_pilon_pilon	5040565	5045037	4473	-	1	765	1650	9	1650	9	2823	8	204,253,246,76,145,313,215,120,78	204,253,246,76,145,313,215,120,78	449,63,60,997,57,68,1079,50
BMGene01581	banmao0002_pilon_pilon_pilon_pilon	5046315	5052340	6026	+	1	1277	5004	9	5004	9	1022	8	178,992,609,327,209,80,376,1726,507	178,992,609,327,209,80,376,1726,507	55,59,64,62,211,444,64,63
BMGene01582	banmao0002_pilon_pilon_pilon_pilon	5054575	5056387	1813	-	1	2234	1464	3	1464	3	349	2	2,971,030,137	2,971,030,137	61,288
BMGene01583	banmao0002_pilon_pilon_pilon_pilon	5062274	5065595	3322	-	1	5886	1572	4	1572	4	1750	3	203,456,672,241	203,456,672,241	66,1622,62
BMGene01584	banmao0002_pilon_pilon_pilon_pilon	5070374	5070802	429	-	1	4778	429	1	429	1	0	0	429	429	NULL
BMGene01585	banmao0002_pilon_pilon_pilon_pilon	5071815	5072714	900	+	1	1012	789	3	789	3	111	2	110,192,487	110,192,487	57,54
BMGene01586	banmao0002_pilon_pilon_pilon_pilon	5073391	5081893	8503	-	1	676	2622	8	2622	8	5881	7	2,131,155,164,427,110,000,000,000	2,131,155,164,427,110,000,000,000	63,74,3835,67,81,1649,112
BMGene01587	banmao0002_pilon_pilon_pilon_pilon	5084897	5085568	672	+	1	3003	612	2	612	2	60	1	74,538	74,538	60
BMGene01588	banmao0002_pilon_pilon_pilon_pilon	5092484	5094157	1674	-	1	6915	1173	6	1173	6	501	5	183,284,265,198,130,000	183,284,265,198,130,000	80,69,85,57,210
BMGene01589	banmao0002_pilon_pilon_pilon_pilon	5094408	5111154	16747	-	1	250	1014	3	1014	3	15733	2	156,618,240	156,618,240	15668,65
BMGene01590	banmao0002_pilon_pilon_pilon_pilon	5113159	5120090	6932	-	1	2004	3735	9	3735	9	3197	8	983,862,911,111,339,000,000,000,000	983,862,911,111,339,000,000,000,000	55,63,58,54,64,1138,108,1657
BMGene01591	banmao0002_pilon_pilon_pilon_pilon	5120158	5121086	929	+	1	67	873	2	873	2	56	1	345,528	345,528	56
BMGene01592	banmao0002_pilon_pilon_pilon_pilon	5121937	5137306	15370	-	1	850	6009	16	6009	16	9361	15	1,182,726,622,194,010,000,000,000,000,000,000,000,000,000,000,000	1,182,726,622,194,010,000,000,000,000,000,000,000,000,000,000,000	58,62,63,60,65,56,5278,377,68,74,49,96,76,53,2926
BMGene01593	banmao0002_pilon_pilon_pilon_pilon	5139421	5140986	1566	+	1	2114	1296	5	1296	5	270	4	75,28,569,357,267	75,28,569,357,267	81,65,58,66
BMGene01594	banmao0002_pilon_pilon_pilon_pilon	5141165	5148183	7019	-	1	178	4929	11	4929	11	2090	10	1,264,308,673,471,370,000,000,000,000,000,000	1,264,308,673,471,370,000,000,000,000,000,000	112,62,1396,82,83,66,56,93,71,69
BMGene01595	banmao0002_pilon_pilon_pilon_pilon	5148951	5158451	9501	-	1	767	2715	9	2715	9	6786	8	347,77,315,114,155,1293,153,198,63	347,77,315,114,155,1293,153,198,63	83,59,78,6019,64,355,72,56
BMGene01596	banmao0002_pilon_pilon_pilon_pilon	5160288	5161718	1431	+	1	1836	774	4	774	4	657	3	72,108,228,366	72,108,228,366	451,152,54
BMGene01597	banmao0002_pilon_pilon_pilon_pilon	5161991	5164427	2437	-	1	272	2322	3	2322	3	115	2	6,651,542,115	6,651,542,115	63,52
BMGene01598	banmao0002_pilon_pilon_pilon_pilon	5165689	5167388	1700	+	1	1261	1206	6	1206	6	494	5	37,146,259,291,170,300	37,146,259,291,170,300	108,187,63,57,79
BMGene01599	banmao0002_pilon_pilon_pilon_pilon	5167958	5168932	975	-	1	569	975	1	975	1	0	0	975	975	NULL
BMGene01600	banmao0002_pilon_pilon_pilon_pilon	5175008	5180714	5707	-	1	6075	3030	12	3030	12	2677	11	177,866,208,112,169,201,110,195,683,126,41,142	177,866,208,112,169,201,110,195,683,126,41,142	506,58,57,57,61,312,56,62,71,955,482
BMGene01601	banmao0002_pilon_pilon_pilon_pilon	5180851	5189439	8589	-	1	136	2433	15	2433	15	6156	14	256,143,80,226,69,122,49,231,48,533,195,289,93,71,28	256,143,80,226,69,122,49,231,48,533,195,289,93,71,28	64,74,54,114,634,545,60,402,2194,316,236,888,508,67
BMGene01602	banmao0002_pilon_pilon_pilon_pilon	5189936	5190630	695	+	1	496	627	2	627	2	68	1	142,485	142,485	68
BMGene01603	banmao0002_pilon_pilon_pilon_pilon	5191370	5194807	3438	-	1	739	2088	3	2088	3	1350	2	5,362,251,327	5,362,251,327	881,262
BMGene01604	banmao0002_pilon_pilon_pilon_pilon	5198508	5200077	1570	+	1	3700	930	3	930	3	640	2	46,114,770	46,114,770	569,71
BMGene01605	banmao0002_pilon_pilon_pilon_pilon	5200590	5202717	2128	+	1	512	1167	2	1167	2	961	1	1,521,015	1,521,015	961
BMGene01606	banmao0002_pilon_pilon_pilon_pilon	5203402	5204040	639	-	1	684	639	1	639	1	0	0	639	639	NULL
BMGene01607	banmao0002_pilon_pilon_pilon_pilon	5207310	5214990	7681	+	1	3269	2076	7	2076	7	5605	6	77,182,647,364,303,100,000	77,182,647,364,303,100,000	5297,56,54,67,70,61
BMGene01608	banmao0002_pilon_pilon_pilon_pilon	5216771	5221930	5160	-	1	1780	2835	12	2835	12	2325	11	100,150,51,122,159,135,622,446,116,353,268,313	100,150,51,122,159,135,622,446,116,353,268,313	252,379,163,74,61,71,75,239,66,61,884
BMGene01609	banmao0002_pilon_pilon_pilon_pilon	5226728	5229533	2806	+	1	4797	2025	13	2025	13	781	12	51,166,200,115,155,100,000,000,000,000,000,000,000	51,166,200,115,155,100,000,000,000,000,000,000,000	63,69,61,123,60,55,62,61,63,52,52,60
BMGene01610	banmao0002_pilon_pilon_pilon_pilon	5230259	5231356	1098	+	1	725	1098	1	1098	1	0	0	1098	1098	NULL
BMGene01611	banmao0002_pilon_pilon_pilon_pilon	5231732	5243062	11331	-	1	375	7578	25	7578	25	3753	24	334,233,163,186,219,401,151,257,174,267,224,148,77,145,592,214,164,307,1309,393,323,488,266,274,269	334,233,163,186,219,401,151,257,174,267,224,148,77,145,592,214,164,307,1309,393,323,488,266,274,269	56,61,56,53,54,60,61,67,50,55,52,66,624,74,59,62,1306,71,120,64,136,368,66,112
BMGene01612	banmao0002_pilon_pilon_pilon_pilon	5243609	5244268	660	-	1	546	660	1	660	1	0	0	660	660	NULL
BMGene01613	banmao0002_pilon_pilon_pilon_pilon	5248453	5256625	8173	+	1	4184	2670	3	2670	3	5503	2	1422,1161,87	1422,1161,87	7,664,737
BMGene01614	banmao0002_pilon_pilon_pilon_pilon	5260764	5262200	1437	-	1	4138	1437	1	1437	1	0	0	1437	1437	NULL
BMGene01615	banmao0002_pilon_pilon_pilon_pilon	5263460	5264986	1527	-	1	1259	1527	1	1527	1	0	0	1527	1527	NULL
BMGene01616	banmao0002_pilon_pilon_pilon_pilon	5266395	5267655	1261	+	1	1408	1080	4	1080	4	181	3	124,346,244,366	124,346,244,366	60,62,59
BMGene01617	banmao0002_pilon_pilon_pilon_pilon	5269416	5270824	1409	-	1	1760	690	4	690	4	719	3	210,140,238,102	210,140,238,102	102,61,556
BMGene01618	banmao0002_pilon_pilon_pilon_pilon	5271930	5273247	1318	+	1	1105	1074	5	1074	5	244	4	67,282,341,238,146	67,282,341,238,146	63,54,68,59
BMGene01619	banmao0002_pilon_pilon_pilon_pilon	5273714	5274503	790	-	1	466	567	4	567	4	223	3	173,213,150,31	173,213,150,31	66,47,110
BMGene01620	banmao0002_pilon_pilon_pilon_pilon	5275066	5280089	5024	+	1	562	2283	10	2283	10	2741	9	91,363,54,415,174,81,367,465,189,84	91,363,54,415,174,81,367,465,189,84	57,85,297,57,1404,57,58,65,661
BMGene01621	banmao0002_pilon_pilon_pilon_pilon	5323466	5330501	7036	-	1	43376	855	4	855	4	6181	3	84,267,134,370	84,267,134,370	1497,90,4594
BMGene01622	banmao0002_pilon_pilon_pilon_pilon	5350225	5360400	10176	+	1	19723	1530	9	1530	9	8646	8	73,36,279,29,373,146,88,246,260	73,36,279,29,373,146,88,246,260	78,6282,184,210,271,68,1497,56
BMGene01623	banmao0002_pilon_pilon_pilon_pilon	5360597	5363516	2920	-	1	196	1977	8	1977	8	943	7	153,277,52,59,890,422,99,25	153,277,52,59,890,422,99,25	62,61,54,53,57,293,363
BMGene01624	banmao0002_pilon_pilon_pilon_pilon	5364092	5370345	6254	+	1	575	1878	7	1878	7	4376	6	277,51,86,991,269,116,88	277,51,86,991,269,116,88	3406,217,69,535,74,75
BMGene01625	banmao0002_pilon_pilon_pilon_pilon	5377049	5378722	1674	+	1	6703	999	4	999	4	675	3	62,386,197,354	62,386,197,354	81,87,507
BMGene01626	banmao0002_pilon_pilon_pilon_pilon	5379631	5394144	14514	-	1	908	4221	15	4221	15	10293	14	238,197,689,551,37,161,182,108,183,184,252,779,106,333,221	238,197,689,551,37,161,182,108,183,184,252,779,106,333,221	74,65,335,91,887,56,62,60,57,4042,2274,1910,125,255
BMGene01627	banmao0002_pilon_pilon_pilon_pilon	5396939	5398173	1235	+	1	2794	1056	4	1056	4	179	3	384,229,225,218	384,229,225,218	65,56,58
BMGene01628	banmao0002_pilon_pilon_pilon_pilon	5398349	5403460	5112	-	1	175	990	8	990	8	4122	7	180,132,108,98,135,93,124,120	180,132,108,98,135,93,124,120	209,47,3439,86,155,122,64
BMGene01629	banmao0002_pilon_pilon_pilon_pilon	5403587	5404758	1172	+	1	126	375	4	375	4	797	3	82,137,125,31	82,137,125,31	668,64,65
BMGene01630	banmao0002_pilon_pilon_pilon_pilon	5405757	5407872	2116	+	1	998	1779	7	1779	7	337	6	372,167,358,317,144,000,000	372,167,358,317,144,000,000	60,54,51,51,60,61
BMGene01631	banmao0002_pilon_pilon_pilon_pilon	5408118	5409194	1077	-	1	245	1014	2	1014	2	63	1	935,79	935,79	63
BMGene01632	banmao0002_pilon_pilon_pilon_pilon	5409489	5412925	3437	+	1	294	2778	7	2778	7	659	6	1,483,422,125,702,380,000,000	1,483,422,125,702,380,000,000	318,61,60,101,58,61
BMGene01633	banmao0002_pilon_pilon_pilon_pilon	5416959	5418386	1428	-	1	4033	1086	4	1086	4	342	3	701,135,201,49	701,135,201,49	178,105,59
BMGene01634	banmao0002_pilon_pilon_pilon_pilon	5420738	5424433	3696	+	1	2351	1356	4	1356	4	2340	3	46,857,424,29	46,857,424,29	60,2219,61
BMGene01635	banmao0002_pilon_pilon_pilon_pilon	5424607	5431451	6845	-	1	173	2949	7	2949	7	3896	6	128,205,189,590,483,000,000	128,205,189,590,483,000,000	6,592,681,656,741,730,000
BMGene01636	banmao0002_pilon_pilon_pilon_pilon	5433228	5438654	5427	-	1	1776	2721	9	2721	9	2706	8	1106,544,108,162,94,211,146,163,187	1106,544,108,162,94,211,146,163,187	62,979,70,241,706,127,67,454
BMGene01637	banmao0002_pilon_pilon_pilon_pilon	5438890	5442324	3435	-	1	235	3123	2	3123	2	312	1	3,202,803	3,202,803	312
BMGene01638	banmao0002_pilon_pilon_pilon_pilon	5445956	5450226	4271	+	1	3631	1332	5	1332	5	2939	4	96,132,151,353,600	96,132,151,353,600	2759,66,64,50
BMGene01639	banmao0002_pilon_pilon_pilon_pilon	5451708	5453174	1467	-	1	1481	1407	2	1407	2	60	1	1,145,262	1,145,262	60
BMGene01640	banmao0002_pilon_pilon_pilon_pilon	5456353	5457002	650	+	1	3178	471	3	471	3	179	2	58,263,150	58,263,150	116,63
BMGene01641	banmao0002_pilon_pilon_pilon_pilon	5457451	5464820	7370	-	1	448	2445	3	2445	3	4925	2	4,621,182,801	4,621,182,801	574,868
BMGene01642	banmao0002_pilon_pilon_pilon_pilon	5465269	5468365	3097	+	1	448	2862	5	2862	5	235	4	951,271,401,903,336	951,271,401,903,336	55,62,59,59
BMGene01643	banmao0002_pilon_pilon_pilon_pilon	5468428	5468954	527	-	1	62	279	3	279	3	248	2	147,129,3	147,129,3	60,188
BMGene01644	banmao0002_pilon_pilon_pilon_pilon	5469907	5471967	2061	+	1	952	1371	7	1371	7	690	6	145,258,128,126,207,000,000	145,258,128,126,207,000,000	384,54,66,60,63,63
BMGene01645	banmao0002_pilon_pilon_pilon_pilon	5475794	5487838	12045	-	1	3826	1848	10	1848	10	10197	9	348,99,163,38,262,135,204,152,197,250	348,99,163,38,262,135,204,152,197,250	76,670,61,276,145,58,59,58,8794
BMGene01646	banmao0002_pilon_pilon_pilon_pilon	5488806	5490807	2002	-	1	967	1947	2	1947	2	55	1	5,461,401	5,461,401	55
BMGene01647	banmao0002_pilon_pilon_pilon_pilon	5491362	5493932	2571	+	1	554	1815	11	1815	11	756	10	15,192,221,124,127,35,179,193,266,354,109	15,192,221,124,127,35,179,193,266,354,109	58,126,132,62,77,60,58,55,76,52
BMGene01648	banmao0002_pilon_pilon_pilon_pilon	5494603	5495416	814	-	1	670	564	2	564	2	250	1	506,58	506,58	250
BMGene01649	banmao0002_pilon_pilon_pilon_pilon	5497130	5498474	1345	+	1	1713	1110	5	1110	5	235	4	10,596,166,242,96	10,596,166,242,96	57,59,57,62
BMGene01650	banmao0002_pilon_pilon_pilon_pilon	5498895	5500079	1185	-	1	420	867	6	867	6	318	5	126,117,57,248,199,120	126,117,57,248,199,120	76,56,67,61,58
BMGene01651	banmao0002_pilon_pilon_pilon_pilon	5500927	5502425	1499	+	1	847	1371	3	1371	3	128	2	183,281,025	183,281,025	64,64
BMGene01652	banmao0002_pilon_pilon_pilon_pilon	5503300	5504625	1326	-	1	874	1173	3	1173	3	153	2	552,601,20	552,601,20	72,81
BMGene01653	banmao0002_pilon_pilon_pilon_pilon	5505463	5505998	536	+	1	837	324	4	324	4	212	3	79,99,117,29	79,99,117,29	66,82,64
BMGene01654	banmao0002_pilon_pilon_pilon_pilon	5507741	5509730	1990	-	1	1742	1734	5	1734	5	256	4	183,155,286,582,528	183,155,286,582,528	61,65,68,62
BMGene01655	banmao0002_pilon_pilon_pilon_pilon	5515737	5516525	789	-	1	6006	789	1	789	1	0	0	789	789	NULL
BMGene01656	banmao0002_pilon_pilon_pilon_pilon	5518368	5520603	2236	+	1	1842	1575	5	1575	5	661	4	565,172,118,526,194	565,172,118,526,194	73,61,460,67
BMGene01657	banmao0002_pilon_pilon_pilon_pilon	5522595	5522993	399	+	1	1991	399	1	399	1	0	0	399	399	NULL
BMGene01658	banmao0002_pilon_pilon_pilon_pilon	5523361	5526990	3630	-	1	367	2154	5	2154	5	1476	4	359,192,291,506,806	359,192,291,506,806	742,51,631,52
BMGene01659	banmao0002_pilon_pilon_pilon_pilon	5527574	5528068	495	-	1	583	495	1	495	1	0	0	495	495	NULL
BMGene01660	banmao0002_pilon_pilon_pilon_pilon	5530057	5540616	10560	-	1	1988	1206	5	1206	5	9354	4	193,225,243,321,224	193,225,243,321,224	50,403,602,093,745
BMGene01661	banmao0002_pilon_pilon_pilon_pilon	5544290	5546597	2308	+	1	3673	1716	4	1716	4	592	3	45,705,153,813	45,705,153,813	463,53,76
BMGene01662	banmao0002_pilon_pilon_pilon_pilon	5548037	5556307	8271	+	1	1439	630	6	630	6	7641	5	60,41,286,44,109,90	60,41,286,44,109,90	6897,525,73,63,83
BMGene01663	banmao0002_pilon_pilon_pilon_pilon	5558519	5560229	1711	+	1	2211	1242	3	1242	3	469	2	209,139,894	209,139,894	63,406
BMGene01664	banmao0002_pilon_pilon_pilon_pilon	5560334	5562339	2006	-	1	104	1665	5	1665	5	341	4	51,152,441,005,296	51,152,441,005,296	85,80,58,118
BMGene01665	banmao0002_pilon_pilon_pilon_pilon	5566349	5567451	1103	-	1	4009	882	4	882	4	221	3	259,380,162,81	259,380,162,81	64,67,90
BMGene01666	banmao0002_pilon_pilon_pilon_pilon	5568261	5570182	1922	+	1	809	957	5	957	5	965	4	175,249,294,117,122	175,249,294,117,122	667,72,69,157
BMGene01667	banmao0002_pilon_pilon_pilon_pilon	5582738	5586158	3421	-	1	12555	1035	4	1035	4	2386	3	534,161,56,284	534,161,56,284	3,701,460,556
BMGene01668	banmao0002_pilon_pilon_pilon_pilon	5589915	5592032	2118	-	1	3756	1830	4	1830	4	288	3	440,819,421,150	440,819,421,150	113,58,117
BMGene01669	banmao0002_pilon_pilon_pilon_pilon	5592862	5594570	1709	-	1	829	1503	4	1503	4	206	3	593,569,214,127	593,569,214,127	63,70,73
BMGene01670	banmao0002_pilon_pilon_pilon_pilon	5595504	5602163	6660	+	1	933	4503	18	4503	18	2157	17	113,879,208,175,215,472,125,149,135,247,209,659,94,171,41,92,298,221	113,879,208,175,215,472,125,149,135,247,209,659,94,171,41,92,298,221	101,64,54,145,62,66,70,222,118,68,67,66,56,66,811,57,64
BMGene01671	banmao0002_pilon_pilon_pilon_pilon	5603769	5609192	5424	-	1	1605	2538	15	2538	15	2886	14	89,136,131,271,278,154,319,112,105,167,161,348,84,93,90	89,136,131,271,278,154,319,112,105,167,161,348,84,93,90	59,56,67,58,76,58,66,133,60,75,57,1852,200,69
BMGene01672	banmao0002_pilon_pilon_pilon_pilon	5611058	5615504	4447	-	1	1865	2973	8	2973	8	1474	7	560,618,164,175,1005,87,164,200	560,618,164,175,1005,87,164,200	47,68,58,975,65,196,65
BMGene01673	banmao0002_pilon_pilon_pilon_pilon	5636465	5638067	1603	+	1	20960	1329	4	1329	4	274	3	19,425,721,164	19,425,721,164	142,63,69
BMGene01674	banmao0002_pilon_pilon_pilon_pilon	5638749	5643556	4808	+	1	681	3570	18	3570	18	1238	17	21,156,170,121,197,221,268,97,231,249,148,296,306,363,224,222,110,170	21,156,170,121,197,221,268,97,231,249,148,296,306,363,224,222,110,170	80,64,53,53,61,65,72,231,55,61,56,66,77,71,59,57,57
BMGene01675	banmao0002_pilon_pilon_pilon_pilon	5644403	5644696	294	-	1	846	294	1	294	1	0	0	294	294	NULL
BMGene01676	banmao0002_pilon_pilon_pilon_pilon	5659126	5672563	13438	+	1	14429	993	4	993	4	12445	3	46,270,446,231	46,270,446,231	38,613,508,234
BMGene01677	banmao0002_pilon_pilon_pilon_pilon	5672996	5673618	623	-	1	432	567	2	567	2	56	1	502,65	502,65	56
BMGene01678	banmao0002_pilon_pilon_pilon_pilon	5674228	5679785	5558	-	1	609	2871	10	2871	10	2687	9	1,021,893,071,062,110,000,000,000,000,000	1,021,893,071,062,110,000,000,000,000,000	64,205,76,69,60,1718,370,61,64
BMGene01679	banmao0002_pilon_pilon_pilon_pilon	5681002	5681428	427	+	1	1216	306	3	306	3	121	2	21,108,177	21,108,177	60,61
BMGene01680	banmao0002_pilon_pilon_pilon_pilon	5682006	5683807	1802	-	1	577	1734	2	1734	2	68	1	1,398,336	1,398,336	68
BMGene01681	banmao0002_pilon_pilon_pilon_pilon	5700128	5701767	1640	-	1	16320	1452	3	1452	3	188	2	891,493,68	891,493,68	54,134
BMGene01682	banmao0002_pilon_pilon_pilon_pilon	5703413	5705061	1649	-	1	1645	1095	4	1095	4	554	3	204,446,423,22	204,446,423,22	67,59,428
BMGene01683	banmao0002_pilon_pilon_pilon_pilon	5707191	5707735	545	+	1	2129	483	2	483	2	62	1	12,471	12,471	62
BMGene01684	banmao0002_pilon_pilon_pilon_pilon	5708290	5710874	2585	+	1	554	1914	8	1914	8	671	7	312,261,218,313,140,99,232,339	312,261,218,313,140,99,232,339	59,57,323,54,56,54,68
BMGene01685	banmao0002_pilon_pilon_pilon_pilon	5711174	5713222	2049	-	1	299	1752	6	1752	6	297	5	400,134,264,215,559,000	400,134,264,215,559,000	57,62,57,63,58
BMGene01686	banmao0002_pilon_pilon_pilon_pilon	5713994	5716048	2055	+	1	771	1494	5	1494	5	561	4	113,355,596,300,130	113,355,596,300,130	386,60,64,51
BMGene01687	banmao0002_pilon_pilon_pilon_pilon	5716335	5720233	3899	-	1	286	3630	6	3630	6	269	5	19,620,832,910,062,400,000	19,620,832,910,062,400,000	54,56,48,55,56
BMGene01688	banmao0002_pilon_pilon_pilon_pilon	5720718	5723932	3215	-	1	484	2253	9	2253	9	962	8	214,512,359,226,376,174,176,136,80	214,512,359,226,376,174,176,136,80	58,58,56,52,54,115,73,496
BMGene01689	banmao0002_pilon_pilon_pilon_pilon	5724536	5728159	3624	+	1	603	3378	5	3378	5	246	4	723,302,402,517,219	723,302,402,517,219	72,53,57,64
BMGene01690	banmao0002_pilon_pilon_pilon_pilon	5728684	5748708	20025	-	1	524	5247	16	5247	16	14778	15	159,310,58,181,401,126,156,121,289,148,357,149,255,457,209,1871	159,310,58,181,401,126,156,121,289,148,357,149,255,457,209,1871	61,272,3996,2025,62,53,58,58,57,56,703,77,53,174,7073
BMGene01691	banmao0002_pilon_pilon_pilon_pilon	5750689	5755269	4581	+	1	1980	1620	6	1620	6	2961	5	51,157,44,567,336,465	51,157,44,567,336,465	53,51,2745,55,57
BMGene01692	banmao0002_pilon_pilon_pilon_pilon	5755567	5757608	2042	-	1	297	1992	2	1992	2	50	1	9,411,051	9,411,051	50
BMGene01693	banmao0002_pilon_pilon_pilon_pilon	5760209	5762052	1844	+	1	2600	1656	3	1656	3	188	2	205,92,1359	205,92,1359	63,125
BMGene01694	banmao0002_pilon_pilon_pilon_pilon	5762491	5763363	873	+	1	438	762	3	762	3	111	2	151,444,167	151,444,167	55,56
BMGene01695	banmao0002_pilon_pilon_pilon_pilon	5763762	5766270	2509	-	1	398	1257	7	1257	7	1252	6	345,203,187,157,169,193,3	345,203,187,157,169,193,3	184,193,267,246,57,305
BMGene01696	banmao0002_pilon_pilon_pilon_pilon	5766922	5767110	189	+	1	651	189	1	189	1	0	0	189	189	NULL
BMGene01697	banmao0002_pilon_pilon_pilon_pilon	5767155	5769388	2234	-	1	44	1548	3	1548	3	686	2	1,072,194,282	1,072,194,282	224,462
BMGene01698	banmao0002_pilon_pilon_pilon_pilon	5770192	5777524	7333	+	1	803	5103	17	5103	17	2230	16	76,137,249,137,139,201,142,325,166,384,322,197,1597,45,624,170,192	76,137,249,137,139,201,142,325,166,384,322,197,1597,45,624,170,192	314,62,58,55,94,58,61,65,1037,54,63,53,58,80,60,58
BMGene01699	banmao0002_pilon_pilon_pilon_pilon	5777744	5778456	713	+	1	219	648	2	648	2	65	1	100,548	100,548	65
BMGene01700	banmao0002_pilon_pilon_pilon_pilon	5779571	5783140	3570	+	1	1114	2628	7	2628	7	942	6	46,302,133,998,69,601,479	46,302,133,998,69,601,479	318,59,258,52,190,65
BMGene01701	banmao0002_pilon_pilon_pilon_pilon	5783511	5786094	2584	-	1	370	1860	6	1860	6	724	5	183,168,426,152,226,000	183,168,426,152,226,000	478,55,69,63,59
BMGene01702	banmao0002_pilon_pilon_pilon_pilon	5787779	5796235	8457	-	1	1684	4314	17	4314	17	4143	16	137,216,53,268,309,495,432,195,543,162,216,171,129,304,452,195,37	137,216,53,268,309,495,432,195,543,162,216,171,129,304,452,195,37	75,281,69,448,164,168,161,1093,121,75,280,465,164,128,159,292
BMGene01703	banmao0002_pilon_pilon_pilon_pilon	5801460	5802527	1068	+	1	5224	1008	2	1008	2	60	1	202,806	202,806	60
BMGene01704	banmao0002_pilon_pilon_pilon_pilon	5803072	5813957	10886	-	1	544	4770	16	4770	16	6116	15	492,504,194,287,831,244,240,186,124,170,157,62,972,205,56,46	492,504,194,287,831,244,240,186,124,170,157,62,972,205,56,46	60,59,54,63,76,518,56,56,2999,635,60,97,383,153,847
BMGene01705	banmao0002_pilon_pilon_pilon_pilon	5815350	5816568	1219	-	1	1392	1152	2	1152	2	67	1	985,167	985,167	67
BMGene01706	banmao0002_pilon_pilon_pilon_pilon	5820778	5832759	11982	-	1	4209	5568	10	5568	10	6414	9	3,441,321,772,296,750,000,000,000,000,000	3,441,321,772,296,750,000,000,000,000,000	3571,67,2246,115,54,56,175,66,64
BMGene01707	banmao0002_pilon_pilon_pilon_pilon	5834537	5835229	693	-	1	1777	636	2	636	2	57	1	404,232	404,232	57
BMGene01708	banmao0002_pilon_pilon_pilon_pilon	5835529	5841476	5948	+	1	299	3591	3	3591	3	2357	2	719,142,606	719,142,606	2,106,251
BMGene01709	banmao0002_pilon_pilon_pilon_pilon	5842436	5844801	2366	-	1	959	1530	3	1530	3	836	2	1329,176,25	1329,176,25	62,774
BMGene01710	banmao0002_pilon_pilon_pilon_pilon	5897781	5905586	7806	-	1	52979	5151	17	5151	17	2655	16	686,354,190,660,91,271,323,183,182,173,115,635,120,304,681,83,100	686,354,190,660,91,271,323,183,182,173,115,635,120,304,681,83,100	56,130,52,52,53,73,756,101,67,188,65,59,706,168,63,66
BMGene01711	banmao0002_pilon_pilon_pilon_pilon	5908958	5909701	744	+	1	3371	462	4	462	4	282	3	63,62,234,103	63,62,234,103	161,62,59
BMGene01712	banmao0002_pilon_pilon_pilon_pilon	5910213	5910887	675	-	1	511	570	3	570	3	105	2	255,189,126	255,189,126	50,55
BMGene01713	banmao0002_pilon_pilon_pilon_pilon	5911105	5912018	914	+	1	217	855	2	855	2	59	1	160,695	160,695	59
BMGene01714	banmao0002_pilon_pilon_pilon_pilon	5915381	5916080	700	+	1	3362	639	2	639	2	61	1	316,323	316,323	61
BMGene01715	banmao0002_pilon_pilon_pilon_pilon	5916492	5917218	727	-	1	411	450	3	450	3	277	2	138,263,49	138,263,49	69,208
BMGene01716	banmao0002_pilon_pilon_pilon_pilon	5918073	5923732	5660	+	1	854	2529	9	2529	9	3131	8	63,123,234,385,151,100,000,000,000	63,123,234,385,151,100,000,000,000	64,56,95,61,59,53,65,2678
BMGene01717	banmao0002_pilon_pilon_pilon_pilon	5965734	5974550	8817	+	1	42001	1191	5	1191	5	7626	4	40,192,243,274,442	40,192,243,274,442	7450,61,60,55
BMGene01718	banmao0002_pilon_pilon_pilon_pilon	5975969	5979627	3659	-	1	1418	2661	11	2661	11	998	10	153,130,135,134,360,230,549,315,315,274,66	153,130,135,134,360,230,549,315,315,274,66	54,56,62,61,60,59,337,101,62,146
BMGene01719	banmao0002_pilon_pilon_pilon_pilon	5980253	5981656	1404	+	1	625	1347	2	1347	2	57	1	633,714	633,714	57
BMGene01720	banmao0002_pilon_pilon_pilon_pilon	5981811	5984224	2414	-	1	154	1653	8	1653	8	761	7	239,190,232,411,164,000,000,000	239,190,232,411,164,000,000,000	57,359,55,54,54,63,119
BMGene01721	banmao0002_pilon_pilon_pilon_pilon	5984740	5989821	5082	+	1	515	4119	10	4119	10	963	9	183,399,1023,75,539,250,1247,120,159,124	183,399,1023,75,539,250,1247,120,159,124	66,64,55,59,62,63,51,62,481
BMGene01722	banmao0002_pilon_pilon_pilon_pilon	5991112	5996980	5869	-	1	1290	2736	8	2736	8	3133	7	378,146,303,945,381,471,105,7	378,146,303,945,381,471,105,7	57,53,61,1542,110,108,1202
BMGene01723	banmao0002_pilon_pilon_pilon_pilon	5998366	6000377	2012	+	1	1385	636	5	636	5	1376	4	78,98,120,166,174	78,98,120,166,174	63,57,1187,69
BMGene01724	banmao0002_pilon_pilon_pilon_pilon	6001655	6002916	1262	+	1	1277	906	3	906	3	356	2	316,227,363	316,227,363	168,188
BMGene01725	banmao0002_pilon_pilon_pilon_pilon	6003315	6005496	2182	-	1	398	2061	3	2061	3	121	2	1,373,631,561	1,373,631,561	63,58
BMGene01726	banmao0002_pilon_pilon_pilon_pilon	6006933	6020145	13213	+	1	1436	3570	9	3570	9	9643	8	3,95,641,970,207,607,428,374,245	3,95,641,970,207,607,428,374,245	2459,526,70,59,2059,144,60,4266
BMGene01727	banmao0002_pilon_pilon_pilon_pilon	6021198	6021569	372	-	1	1052	372	1	372	1	0	0	372	372	NULL
BMGene01728	banmao0002_pilon_pilon_pilon_pilon	6022169	6023242	1074	+	1	599	867	2	867	2	207	1	120,747	120,747	207
BMGene01729	banmao0002_pilon_pilon_pilon_pilon	6023745	6024852	1108	+	1	502	1047	2	1047	2	61	1	120,927	120,927	61
BMGene01730	banmao0002_pilon_pilon_pilon_pilon	6025219	6028624	3406	-	1	366	1506	8	1506	8	1900	7	293,145,174,69,309,163,280,73	293,145,174,69,309,163,280,73	57,61,1036,559,63,57,67
BMGene01731	banmao0002_pilon_pilon_pilon_pilon	6029843	6031003	1161	+	1	1218	1029	3	1029	3	132	2	57,397,575	57,397,575	72,60
BMGene01732	banmao0002_pilon_pilon_pilon_pilon	6032075	6032870	796	-	1	1071	516	3	516	3	280	2	42,272,202	42,272,202	64,216
BMGene01733	banmao0002_pilon_pilon_pilon_pilon	6034127	6037275	3149	+	1	1256	2334	8	2334	8	815	7	191,261,232,138,283,000,000,000	191,261,232,138,283,000,000,000	391,69,54,56,123,54,68
BMGene01734	banmao0002_pilon_pilon_pilon_pilon	6037867	6038712	846	-	1	591	681	3	681	3	165	2	375,159,147	375,159,147	87,78
BMGene01735	banmao0002_pilon_pilon_pilon_pilon	6041937	6065575	23639	-	1	3224	4434	13	4434	13	19205	12	1888,627,388,207,171,104,79,159,224,168,205,185,29	1888,627,388,207,171,104,79,159,224,168,205,185,29	58,62,64,405,591,679,1179,13245,2674,79,65,104
BMGene01736	banmao0002_pilon_pilon_pilon_pilon	6068924	6069702	779	+	1	3348	720	2	720	2	59	1	699,21	699,21	59
BMGene01737	banmao0002_pilon_pilon_pilon_pilon	6069879	6070849	971	-	1	176	867	2	867	2	104	1	589,278	589,278	104
BMGene01738	banmao0002_pilon_pilon_pilon_pilon	6071475	6074282	2808	+	1	625	2808	1	2808	1	0	0	2808	2808	NULL
BMGene01739	banmao0002_pilon_pilon_pilon_pilon	6097935	6101923	3989	-	1	23652	2991	7	2991	7	998	6	243,353,1848,274,115,144,14	243,353,1848,274,115,144,14	586,54,107,54,56,141
BMGene01740	banmao0002_pilon_pilon_pilon_pilon	6102632	6103973	1342	+	1	708	1284	2	1284	2	58	1	221,262	221,262	58
BMGene01741	banmao0002_pilon_pilon_pilon_pilon	6104494	6107268	2775	-	1	520	2775	1	2775	1	0	0	2775	2775	NULL
BMGene01742	banmao0002_pilon_pilon_pilon_pilon	6111267	6122886	11620	+	1	3998	4710	11	4710	11	6910	10	908,437,907,345,185,73,125,402,270,714,344	908,437,907,345,185,73,125,402,270,714,344	54,53,77,55,199,745,56,5554,62,55
BMGene01743	banmao0002_pilon_pilon_pilon_pilon	6123306	6123869	564	-	1	419	564	1	564	1	0	0	564	564	NULL
BMGene01744	banmao0002_pilon_pilon_pilon_pilon	6124819	6125352	534	+	1	949	534	1	534	1	0	0	534	534	NULL
BMGene01745	banmao0002_pilon_pilon_pilon_pilon	6126025	6126486	462	-	1	672	462	1	462	1	0	0	462	462	NULL
BMGene01746	banmao0002_pilon_pilon_pilon_pilon	6126925	6127278	354	-	1	438	354	1	354	1	0	0	354	354	NULL
BMGene01747	banmao0002_pilon_pilon_pilon_pilon	6128009	6128500	492	+	1	730	492	1	492	1	0	0	492	492	NULL
BMGene01748	banmao0002_pilon_pilon_pilon_pilon	6130531	6144971	14441	+	1	2030	1545	7	1545	7	12896	6	127,250,318,128,263,000,000	127,250,318,128,263,000,000	75,12241,53,404,62,61
BMGene01749	banmao0002_pilon_pilon_pilon_pilon	6145586	6146545	960	+	1	614	846	3	846	3	114	2	77,562,207	77,562,207	58,56
BMGene01750	banmao0002_pilon_pilon_pilon_pilon	6146884	6147711	828	-	1	338	465	4	465	4	363	3	52,263,84,66	52,263,84,66	58,217,88
BMGene01751	banmao0002_pilon_pilon_pilon_pilon	6148691	6161325	12635	+	1	979	4899	17	4899	17	7736	16	130,153,141,299,267,219,489,96,851,204,194,326,531,168,675,128,28	130,153,141,299,267,219,489,96,851,204,194,326,531,168,675,128,28	53,5263,135,56,61,63,1388,60,54,54,60,55,49,51,276,58
BMGene01752	banmao0002_pilon_pilon_pilon_pilon	6164840	6189462	24623	-	1	3514	762	5	762	5	23861	4	255,162,147,125,73	255,162,147,125,73	177,211,692,222,293
BMGene01753	banmao0002_pilon_pilon_pilon_pilon	6203844	6207132	3289	+	1	14381	765	5	765	5	2524	4	81,297,215,79,93	81,297,215,79,93	52,1041,59,1372
BMGene01754	banmao0002_pilon_pilon_pilon_pilon	6209298	6210200	903	+	1	2165	903	1	903	1	0	0	903	903	NULL
BMGene01755	banmao0002_pilon_pilon_pilon_pilon	6227212	6238705	11494	+	1	17011	1326	8	1326	8	10168	7	23,249,220,107,257,100,000,000	23,249,220,107,257,100,000,000	2109,3973,70,694,2434,306,582
BMGene01756	banmao0002_pilon_pilon_pilon_pilon	6243436	6259496	16061	+	1	4730	3105	10	3105	10	12956	9	54,250,198,186,443,69,172,156,167,1410	54,250,198,186,443,69,172,156,167,1410	73,4872,58,92,2170,57,67,2774,2793
BMGene01757	banmao0002_pilon_pilon_pilon_pilon	6259669	6261441	1773	-	1	172	1662	3	1662	3	111	2	328,944,390	328,944,390	58,53
BMGene01758	banmao0002_pilon_pilon_pilon_pilon	6261950	6263471	1522	+	1	508	1254	5	1254	5	268	4	10,197,205,296,546	10,197,205,296,546	84,69,59,56
BMGene01759	banmao0002_pilon_pilon_pilon_pilon	6264364	6265137	774	+	1	892	657	3	657	3	117	2	38,186,433	38,186,433	62,55
BMGene01760	banmao0002_pilon_pilon_pilon_pilon	6265978	6272706	6729	-	1	840	1374	4	1374	4	5355	3	828,285,105,156	828,285,105,156	5231,56,68
BMGene01761	banmao0002_pilon_pilon_pilon_pilon	6273669	6276134	2466	+	1	962	1800	6	1800	6	666	5	371,351,161,264,108,000	371,351,161,264,108,000	282,92,175,58,59
BMGene01762	banmao0002_pilon_pilon_pilon_pilon	6277146	6280709	3564	+	1	1011	1587	8	1587	8	1977	7	192,124,201,177,87,72,93,641	192,124,201,177,87,72,93,641	76,789,63,87,49,193,720
BMGene01763	banmao0002_pilon_pilon_pilon_pilon	6281810	6290932	9123	+	1	1100	2556	12	2556	12	6567	11	357,212,382,387,96,90,160,87,125,111,365,184	357,212,382,387,96,90,160,87,125,111,365,184	71,60,58,55,108,148,2422,1931,122,77,1515
BMGene01764	banmao0002_pilon_pilon_pilon_pilon	6291076	6291690	615	-	1	143	462	2	462	2	153	1	404,58	404,58	153
BMGene01765	banmao0002_pilon_pilon_pilon_pilon	6292863	6293896	1034	+	1	1172	828	3	828	3	206	2	3,585,240	3,585,240	151,55
BMGene01766	banmao0002_pilon_pilon_pilon_pilon	6294306	6302842	8537	-	1	409	7317	7	7317	7	1220	6	172,859,965,711,532,000,000,000	172,859,965,711,532,000,000,000	59,59,77,200,53,772
BMGene01767	banmao0002_pilon_pilon_pilon_pilon	6303611	6307444	3834	+	1	768	3405	6	3405	6	429	5	1,683,019,321,452,100,000	1,683,019,321,452,100,000	76,113,53,133,54
BMGene01768	banmao0002_pilon_pilon_pilon_pilon	6307969	6310245	2277	-	1	524	1158	5	1158	5	1119	4	190,137,375,420,36	190,137,375,420,36	513,55,65,486
BMGene01769	banmao0002_pilon_pilon_pilon_pilon	6311094	6315940	4847	-	1	848	2289	5	2289	5	2558	4	448,448,307,889,197	448,448,307,889,197	67,59,2335,97
BMGene01770	banmao0002_pilon_pilon_pilon_pilon	6316523	6317629	1107	-	1	582	915	4	915	4	192	3	448,271,185,11	448,271,185,11	69,59,64
BMGene01771	banmao0002_pilon_pilon_pilon_pilon	6327678	6329004	1327	+	1	10048	1098	3	1098	3	229	2	556,429,113	556,429,113	56,173
BMGene01772	banmao0002_pilon_pilon_pilon_pilon	6329146	6333160	4015	-	1	141	1461	6	1461	6	2554	5	84,101,858,133,128,100	84,101,858,133,128,100	239,61,224,1889,141
BMGene01773	banmao0002_pilon_pilon_pilon_pilon	6338395	6342077	3683	+	1	5234	690	4	690	4	2993	3	120,291,165,114	120,291,165,114	58,2869,66
BMGene01774	banmao0002_pilon_pilon_pilon_pilon	6342850	6344494	1645	-	1	772	1347	6	1347	6	298	5	183,174,142,270,184,000	183,174,142,270,184,000	60,64,52,60,62
BMGene01775	banmao0002_pilon_pilon_pilon_pilon	6345693	6346878	1186	+	1	1198	1068	3	1068	3	118	2	197,289,582	197,289,582	62,56
BMGene01776	banmao0002_pilon_pilon_pilon_pilon	6348484	6351804	3321	-	1	1605	2610	6	2610	6	711	5	1,282,199,221,124,570,000	1,282,199,221,124,570,000	64,57,57,264,269
BMGene01777	banmao0002_pilon_pilon_pilon_pilon	6354084	6359404	5321	+	1	2279	3561	13	3561	13	1760	12	469,213,527,163,197,85,111,195,716,123,75,426,261	469,213,527,163,197,85,111,195,716,123,75,426,261	63,139,52,59,67,58,63,60,143,106,141,809
BMGene01778	banmao0002_pilon_pilon_pilon_pilon	6361362	6367695	6334	-	1	1957	1209	4	1209	4	5125	3	239,702,193,75	239,702,193,75	9,001,624,063
BMGene01779	banmao0002_pilon_pilon_pilon_pilon	6370297	6390292	19996	-	1	2601	1060	4	1060	4	18936	3	74,79,523,384	74,79,523,384	595,012,828,158
BMGene01780	banmao0002_pilon_pilon_pilon_pilon	6393858	6400349	6492	+	1	3565	4119	13	4119	13	2373	12	154,243,189,392,339,990,466,147,141,84,67,127,780	154,243,189,392,339,990,466,147,141,84,67,127,780	63,63,649,57,80,55,1043,79,125,54,56,49
BMGene01781	banmao0002_pilon_pilon_pilon_pilon	6401806	6406636	4831	+	1	1456	2793	12	2793	12	2038	11	226,315,67,127,298,368,138,114,355,67,127,591	226,315,67,127,298,368,138,114,355,67,127,591	113,55,59,49,73,1285,143,73,52,56,80
BMGene01782	banmao0002_pilon_pilon_pilon_pilon	6408291	6409911	1621	+	1	1654	1278	5	1278	5	343	4	67,315,67,131,698	67,315,67,131,698	113,55,57,118
BMGene01783	banmao0002_pilon_pilon_pilon_pilon	6411211	6416179	4969	-	1	1299	2076	4	2076	4	2893	3	757,436,547,336	757,436,547,336	519,59,2315
BMGene01784	banmao0002_pilon_pilon_pilon_pilon	6416351	6416821	471	+	1	171	471	1	471	1	0	0	471	471	NULL
BMGene01785	banmao0002_pilon_pilon_pilon_pilon	6443381	6446019	2639	-	1	26559	1938	7	1938	7	701	6	44,169,264,175,448,400,000	44,169,264,175,448,400,000	61,60,230,68,66,216
BMGene01786	banmao0002_pilon_pilon_pilon_pilon	6446495	6450553	4059	-	1	475	2379	8	2379	8	1680	7	147,402,310,685,276,000,000,000	147,402,310,685,276,000,000,000	1336,57,61,52,57,63,54
BMGene01787	banmao0002_pilon_pilon_pilon_pilon	6451815	6452150	336	+	1	1261	336	1	336	1	0	0	336	336	NULL
BMGene01788	banmao0002_pilon_pilon_pilon_pilon	6453177	6453520	344	+	1	1026	213	3	213	3	131	2	3,61,149	3,61,149	61,70
BMGene01789	banmao0002_pilon_pilon_pilon_pilon	6453732	6455320	1589	-	1	211	1239	4	1239	4	350	3	551,425,253,10	551,425,253,10	92,65,193
BMGene01790	banmao0002_pilon_pilon_pilon_pilon	6456579	6458618	2040	+	1	1258	1338	7	1338	7	702	6	106,244,348,59,84,270,227	106,244,348,59,84,270,227	58,54,230,228,71,61
BMGene01791	banmao0002_pilon_pilon_pilon_pilon	6465997	6467127	1131	+	1	7378	1131	1	1131	1	0	0	1131	1131	NULL
BMGene01792	banmao0002_pilon_pilon_pilon_pilon	6467612	6479832	12221	-	1	484	3222	14	3222	14	8999	13	169,204,89,269,637,393,57,242,211,122,299,155,214,161	169,204,89,269,637,393,57,242,211,122,299,155,214,161	191,58,1104,53,73,149,180,64,59,63,61,60,6884
BMGene01793	banmao0002_pilon_pilon_pilon_pilon	6482596	6483465	870	+	1	2763	870	1	870	1	0	0	870	870	NULL
BMGene01794	banmao0002_pilon_pilon_pilon_pilon	6484172	6486006	1835	-	1	706	1668	4	1668	4	167	3	987,520,158,3	987,520,158,3	51,62,54
BMGene01795	banmao0002_pilon_pilon_pilon_pilon	6487225	6489173	1949	-	1	1218	1500	4	1500	4	449	3	1000,285,130,85	1000,285,130,85	55,55,339
BMGene01796	banmao0002_pilon_pilon_pilon_pilon	6489211	6489957	747	+	1	37	747	1	747	1	0	0	747	747	NULL
BMGene01797	banmao0002_pilon_pilon_pilon_pilon	6489980	6490899	920	-	1	22	858	2	858	2	62	1	602,256	602,256	62
BMGene01798	banmao0002_pilon_pilon_pilon_pilon	6491566	6493495	1930	-	1	666	1737	3	1737	3	193	2	1,208,424,105	1,208,424,105	103,90
BMGene01799	banmao0002_pilon_pilon_pilon_pilon	6496508	6497992	1485	-	1	3012	1395	2	1395	2	90	1	1,290,105	1,290,105	90
BMGene01800	banmao0002_pilon_pilon_pilon_pilon	6501446	6504429	2984	+	1	3453	1245	4	1245	4	1739	3	610,176,330,129	610,176,330,129	1061,607,71
BMGene01801	banmao0002_pilon_pilon_pilon_pilon	6504705	6505451	747	-	1	275	747	1	747	1	0	0	747	747	NULL
BMGene01802	banmao0002_pilon_pilon_pilon_pilon	6506015	6507381	1367	+	1	563	1014	3	1014	3	353	2	26,730,258	26,730,258	303,50
BMGene01803	banmao0002_pilon_pilon_pilon_pilon	6508648	6509558	911	-	1	1266	765	3	765	3	146	2	90,441,234	90,441,234	92,54
BMGene01804	banmao0002_pilon_pilon_pilon_pilon	6510995	6520598	9604	+	1	1436	2928	10	2928	10	6676	9	80,154,412,95,138,193,164,1509,81,102	80,154,412,95,138,193,164,1509,81,102	51,165,352,5706,80,152,61,54,55
BMGene01805	banmao0002_pilon_pilon_pilon_pilon	6520936	6522430	1495	+	1	337	1437	2	1437	2	58	1	1,193,244	1,193,244	58
BMGene01806	banmao0002_pilon_pilon_pilon_pilon	6523645	6544369	20725	-	1	1214	1383	8	1383	8	19342	7	308,269,143,118,113,165,257,10	308,269,143,118,113,165,257,10	66,139,666,191,316,000,000,000
BMGene01807	banmao0002_pilon_pilon_pilon_pilon	6546435	6550010	3576	+	1	2065	2790	10	2790	10	786	9	285,217,121,241,249,000,000,000,000,000	285,217,121,241,249,000,000,000,000,000	58,60,187,56,64,192,58,50,61
BMGene01808	banmao0002_pilon_pilon_pilon_pilon	6550549	6551711	1163	-	1	538	858	4	858	4	305	3	143,155,486,74	143,155,486,74	71,63,171
BMGene01809	banmao0002_pilon_pilon_pilon_pilon	6562825	6576647	13823	+	1	11113	1770	8	1770	8	12053	7	63,429,275,59,128,438,201,177	63,429,275,59,128,438,201,177	9109,200,75,230,2320,57,62
BMGene01810	banmao0002_pilon_pilon_pilon_pilon	6581175	6605997	24823	-	1	4527	2778	12	2778	12	22045	11	92,148,453,218,219,184,128,92,760,115,314,55	92,148,453,218,219,184,128,92,760,115,314,55	62,59,56,69,4909,5495,995,3156,2768,105,4371
BMGene01811	banmao0002_pilon_pilon_pilon_pilon	6611792	6622702	10911	+	1	5794	1746	7	1746	7	9165	6	3,522,157,205,161,190,000	3,522,157,205,161,190,000	475,1842,2743,2784,1254,67
BMGene01812	banmao0002_pilon_pilon_pilon_pilon	6636302	6637801	1500	+	1	13599	1152	4	1152	4	348	3	232,237,567,116	232,237,567,116	202,75,71
BMGene01813	banmao0002_pilon_pilon_pilon_pilon	6638354	6643466	5113	+	1	552	2151	10	2151	10	2962	9	64,158,581,192,209,262,137,218,238,92	64,158,581,192,209,262,137,218,238,92	52,57,58,1232,61,66,50,65,1321
BMGene01814	banmao0002_pilon_pilon_pilon_pilon	6649116	6649415	300	-	1	5649	300	1	300	1	0	0	300	300	NULL
BMGene01815	banmao0002_pilon_pilon_pilon_pilon	6659766	6660534	769	-	1	10350	225	2	225	2	544	1	148,77	148,77	544
BMGene01816	banmao0002_pilon_pilon_pilon_pilon	6660822	6662849	2028	-	1	287	675	3	675	3	1353	2	250,372,53	250,372,53	1,126,227
BMGene01817	banmao0002_pilon_pilon_pilon_pilon	6664475	6665486	1012	+	1	1625	777	5	777	5	235	4	128,97,72,255,225	128,97,72,255,225	61,57,62,55
BMGene01818	banmao0002_pilon_pilon_pilon_pilon	6674984	6675958	975	-	1	9497	681	3	681	3	294	2	494,172,15	494,172,15	228,66
BMGene01819	banmao0002_pilon_pilon_pilon_pilon	6693974	6695583	1610	-	1	18015	405	3	405	3	1205	2	29,252,124	29,252,124	711,134
BMGene01820	banmao0002_pilon_pilon_pilon_pilon	6696297	6725555	29259	+	1	713	5097	22	5097	22	24162	21	12,276,136,136,149,178,35,165,29,478,312,136,176,942,269,98,270,240,259,556,92,153	12,276,136,136,149,178,35,165,29,478,312,136,176,942,269,98,270,240,259,556,92,153	1632,3565,63,997,1962,1874,62,786,69,205,4142,56,57,5746,1911,60,757,63,49,52,54
BMGene01821	banmao0002_pilon_pilon_pilon_pilon	6725911	6732382	6472	-	1	355	2823	15	2823	15	3649	14	57,159,83,287,212,228,213,138,136,139,194,448,211,209,109	57,159,83,287,212,228,213,138,136,139,194,448,211,209,109	58,1597,314,61,51,63,56,60,59,61,60,1063,73,73
BMGene01822	banmao0002_pilon_pilon_pilon_pilon	6732878	6733792	915	+	1	495	678	5	678	5	237	4	173,174,160,149,22	173,174,160,149,22	60,64,63,50
BMGene01823	banmao0002_pilon_pilon_pilon_pilon	6749205	6755105	5901	+	1	15412	1893	11	1893	11	4008	10	172,123,124,125,241,000,000,000,000,000,000	172,123,124,125,241,000,000,000,000,000,000	56,1078,2417,69,61,101,67,50,52,57
BMGene01824	banmao0002_pilon_pilon_pilon_pilon	6755250	6756554	1305	-	1	144	1128	4	1128	4	177	3	470,418,174,66	470,418,174,66	56,60,61
BMGene01825	banmao0002_pilon_pilon_pilon_pilon	6757284	6758042	759	+	1	729	759	1	759	1	0	0	759	759	NULL
BMGene01826	banmao0002_pilon_pilon_pilon_pilon	6758688	6763310	4623	-	1	645	2172	6	2172	6	2451	5	203,69,174,1107,40,579	203,69,174,1107,40,579	170,71,2066,59,85
BMGene01827	banmao0002_pilon_pilon_pilon_pilon	6764004	6765268	1265	+	1	693	864	3	864	3	401	2	403,120,341	403,120,341	342,59
BMGene01828	banmao0002_pilon_pilon_pilon_pilon	6765384	6766122	739	-	1	115	636	3	636	3	103	2	467,80,89	467,80,89	37,66
BMGene01829	banmao0002_pilon_pilon_pilon_pilon	6766553	6778990	12438	-	1	430	2904	11	2904	11	9534	10	797,214,134,137,168,266,111,393,317,272,95	797,214,134,137,168,266,111,393,317,272,95	151,56,92,1264,118,2201,388,1083,99,4082
BMGene01830	banmao0002_pilon_pilon_pilon_pilon	6818372	6820476	2105	-	1	39381	1767	6	1767	6	338	5	193,133,154,942,126,000	193,133,154,942,126,000	76,84,54,56,68
BMGene01831	banmao0002_pilon_pilon_pilon_pilon	6823206	6828676	5471	-	1	2729	3894	10	3894	10	1577	9	1165,645,58,260,185,801,294,281,119,86	1165,645,58,260,185,801,294,281,119,86	64,92,557,64,57,238,52,355,98
BMGene01832	banmao0002_pilon_pilon_pilon_pilon	6829532	6830236	705	+	1	855	501	4	501	4	204	3	45,113,274,69	45,113,274,69	76,54,74
BMGene01833	banmao0002_pilon_pilon_pilon_pilon	6832000	6836116	4117	+	1	1763	2109	8	2109	8	2008	7	45,111,248,561,201,400,000,000	45,111,248,561,201,400,000,000	62,59,1541,176,54,64,52
BMGene01834	banmao0002_pilon_pilon_pilon_pilon	6836350	6840508	4159	-	1	233	1380	6	1380	6	2779	5	153,245,501,295,140,46	153,245,501,295,140,46	69,59,82,448,2121
BMGene01835	banmao0002_pilon_pilon_pilon_pilon	6849531	6852299	2769	+	1	9022	2463	6	2463	6	306	5	556,948,169,294,280,000	556,948,169,294,280,000	68,71,55,56,56
BMGene01836	banmao0002_pilon_pilon_pilon_pilon	6882940	6900423	17484	+	1	30640	882	6	882	6	16602	5	40,209,136,134,217,100	40,209,136,134,217,100	91,436,031,413,243,700
BMGene01837	banmao0002_pilon_pilon_pilon_pilon	6902865	6904254	1390	+	1	2441	1083	4	1083	4	307	3	83,80,786,134	83,80,786,134	54,203,50
BMGene01838	banmao0002_pilon_pilon_pilon_pilon	6904661	6905621	961	-	1	406	849	3	849	3	112	2	92,209,548	92,209,548	54,58
BMGene01839	banmao0002_pilon_pilon_pilon_pilon	6907564	6909185	1622	+	1	1942	1293	3	1293	3	329	2	199,62,1032	199,62,1032	273,56
BMGene01840	banmao0002_pilon_pilon_pilon_pilon	6909986	6918500	8515	+	1	800	2205	11	2205	11	6310	10	107,210,287,136,203,000,000,000,000,000,000	107,210,287,136,203,000,000,000,000,000,000	121,1380,560,146,60,72,237,74,3599,61
BMGene01841	banmao0002_pilon_pilon_pilon_pilon	6918568	6919922	1355	-	1	67	1143	3	1143	3	212	2	539,222,382	539,222,382	88,124
BMGene01842	banmao0002_pilon_pilon_pilon_pilon	6920289	6921053	765	+	1	366	708	2	708	2	57	1	95,613	95,613	57
BMGene01843	banmao0002_pilon_pilon_pilon_pilon	6923116	6925002	1887	+	1	2062	1716	4	1716	4	171	3	1,323,531,691,062	1,323,531,691,062	62,57,52
BMGene01844	banmao0002_pilon_pilon_pilon_pilon	6926163	6926914	752	-	1	1160	474	5	474	5	278	4	107,108,73,147,39	107,108,73,147,39	109,60,52,57
BMGene01845	banmao0002_pilon_pilon_pilon_pilon	6927636	6927923	288	-	1	721	288	1	288	1	0	0	288	288	NULL
BMGene01846	banmao0002_pilon_pilon_pilon_pilon	6928328	6937012	8685	-	1	404	2235	9	2235	9	6450	8	680,234,336,82,156,93,457,87,110	680,234,336,82,156,93,457,87,110	95,80,1999,59,193,63,3719,242
BMGene01847	banmao0002_pilon_pilon_pilon_pilon	6937580	6941978	4399	-	1	567	2457	8	2457	8	1942	7	272,299,322,575,36,509,375,69	272,299,322,575,36,509,375,69	64,52,58,1584,63,62,59
BMGene01848	banmao0002_pilon_pilon_pilon_pilon	6942627	6958553	15927	+	1	648	3420	13	3420	13	12507	12	109,83,306,171,277,283,359,252,166,220,284,167,743	109,83,306,171,277,283,359,252,166,220,284,167,743	58,1564,64,51,67,55,63,64,6073,63,3474,911
BMGene01849	banmao0002_pilon_pilon_pilon_pilon	6961220	6963560	2341	+	1	2666	1608	7	1608	7	733	6	54,71,423,180,301,479,100	54,71,423,180,301,479,100	50,207,83,53,59,281
BMGene01850	banmao0002_pilon_pilon_pilon_pilon	6965376	6968780	3405	+	1	1815	1743	9	1743	9	1662	8	103,224,45,711,100,157,122,199,82	103,224,45,711,100,157,122,199,82	65,52,62,64,122,1184,55,58
BMGene01851	banmao0002_pilon_pilon_pilon_pilon	6971901	6976264	4364	+	1	3120	2304	7	2304	7	2060	6	132,149,252,201,149,000,000	132,149,252,201,149,000,000	354,60,54,188,1346,58
BMGene01852	banmao0002_pilon_pilon_pilon_pilon	6976530	6977278	749	+	1	265	630	3	630	3	119	2	186,258,186	186,258,186	63,56
BMGene01853	banmao0002_pilon_pilon_pilon_pilon	6977851	6978281	431	-	1	572	378	2	378	2	53	1	310,68	310,68	53
BMGene01854	banmao0002_pilon_pilon_pilon_pilon	6978794	6987667	8874	+	1	512	3504	14	3504	14	5370	13	120,169,565,296,286,000,000,000,000,000,000,000,000,000	120,169,565,296,286,000,000,000,000,000,000,000,000,000	151,54,2496,66,72,53,62,145,2038,58,60,53,62
BMGene01855	banmao0002_pilon_pilon_pilon_pilon	6989563	6989953	391	+	1	1895	312	2	312	2	79	1	63,249	63,249	79
BMGene01856	banmao0002_pilon_pilon_pilon_pilon	6990027	6992014	1988	-	1	73	1815	4	1815	4	173	3	3,541,761,048,237	3,541,761,048,237	56,64,53
BMGene01857	banmao0002_pilon_pilon_pilon_pilon	6992151	6993709	1559	-	1	136	1374	3	1374	3	185	2	785,585,4	785,585,4	68,117
BMGene01858	banmao0002_pilon_pilon_pilon_pilon	6994113	6996898	2786	+	1	403	1179	8	1179	8	1607	7	112,91,151,184,151,151,184,155	112,91,151,184,151,151,184,155	64,382,74,63,907,59,58
BMGene01859	banmao0002_pilon_pilon_pilon_pilon	6997510	6999257	1748	+	1	611	1410	6	1410	6	338	5	201,357,364,209,144,000	201,357,364,209,144,000	61,107,55,54,61
BMGene01860	banmao0002_pilon_pilon_pilon_pilon	7004733	7016037	11305	+	1	5475	2739	11	2739	11	8566	10	18,66,394,235,429,190,268,238,271,471,159	18,66,394,235,429,190,268,238,271,471,159	73,261,1232,159,63,4223,70,1933,62,490
BMGene01861	banmao0002_pilon_pilon_pilon_pilon	7058805	7060175	1371	+	1	42767	1170	4	1170	4	201	3	145,352,498,175	145,352,498,175	83,59,59
BMGene01862	banmao0002_pilon_pilon_pilon_pilon	7061221	7062524	1304	-	1	1045	1104	4	1104	4	200	3	103,123,836,42	103,123,836,42	54,58,88
BMGene01863	banmao0002_pilon_pilon_pilon_pilon	7064063	7066511	2449	-	1	1538	1977	8	1977	8	472	7	523,282,146,258,126,123,494,25	523,282,146,258,126,123,494,25	54,59,58,53,57,134,57
BMGene01864	banmao0002_pilon_pilon_pilon_pilon	7069782	7070316	535	-	1	3270	471	2	471	2	64	1	290,181	290,181	64
BMGene01865	banmao0002_pilon_pilon_pilon_pilon	7072141	7073362	1222	-	1	1824	900	3	900	3	322	2	578,146,176	578,146,176	61,261
BMGene01866	banmao0002_pilon_pilon_pilon_pilon	7074186	7074854	669	+	1	823	669	1	669	1	0	0	669	669	NULL
BMGene01867	banmao0002_pilon_pilon_pilon_pilon	7076805	7077877	1073	-	1	1950	981	2	981	2	92	1	704,277	704,277	92
BMGene01868	banmao0002_pilon_pilon_pilon_pilon	7090592	7092676	2085	-	1	12714	2016	2	2016	2	69	1	1,874,142	1,874,142	69
BMGene01869	banmao0002_pilon_pilon_pilon_pilon	7094315	7094710	396	+	1	1638	396	1	396	1	0	0	396	396	NULL
BMGene01870	banmao0002_pilon_pilon_pilon_pilon	7094785	7096502	1718	-	1	74	1551	4	1551	4	167	3	171,540,627,213	171,540,627,213	62,50,55
BMGene01871	banmao0002_pilon_pilon_pilon_pilon	7098941	7104822	5882	-	1	2438	2763	18	2763	18	3119	17	50,102,138,132,31,141,116,428,138,176,175,209,156,159,302,84,144,82	50,102,138,132,31,141,116,428,138,176,175,209,156,159,302,84,144,82	61,56,56,712,57,1489,66,51,99,53,55,52,55,51,89,55,62
BMGene01872	banmao0002_pilon_pilon_pilon_pilon	7145441	7151985	6545	+	1	40618	627	4	627	4	5918	3	95,161,198,173	95,161,198,173	3723,66,2129
BMGene01873	banmao0002_pilon_pilon_pilon_pilon	7219002	7219700	699	-	1	67016	384	3	384	3	315	2	221,121,42	221,121,42	85,230
BMGene01874	banmao0002_pilon_pilon_pilon_pilon	7221920	7227307	5388	+	1	2219	2334	5	2334	5	3054	4	153,1140,158,93,790	153,1140,158,93,790	57,1291,68,1638
BMGene01875	banmao0002_pilon_pilon_pilon_pilon	7227724	7228362	639	+	1	416	639	1	639	1	0	0	639	639	NULL
BMGene01876	banmao0002_pilon_pilon_pilon_pilon	7228810	7231324	2515	-	1	447	2394	3	2394	3	121	2	330,1986,78	330,1986,78	54,67
BMGene01877	banmao0002_pilon_pilon_pilon_pilon	7235390	7245739	10350	+	1	4065	1395	2	1395	2	8955	1	956,439	956,439	8955
BMGene01878	banmao0002_pilon_pilon_pilon_pilon	7259387	7260437	1051	+	1	13647	939	3	939	3	112	2	55,466,418	55,466,418	58,54
BMGene01879	banmao0002_pilon_pilon_pilon_pilon	7278707	7293781	15075	+	1	18269	837	4	837	4	14238	3	92,155,235,355	92,155,235,355	125,411,441,553
BMGene01880	banmao0002_pilon_pilon_pilon_pilon	7340737	7344200	3464	-	1	46955	2190	6	2190	6	1274	5	74,170,401,960,457,100	74,170,401,960,457,100	61,877,61,206,69
BMGene01881	banmao0002_pilon_pilon_pilon_pilon	7344392	7348994	4603	+	1	191	1446	9	1446	9	3157	8	6,132,187,228,192,230,000,000,000	6,132,187,228,192,230,000,000,000	341,60,63,2197,320,60,63,53
BMGene01882	banmao0002_pilon_pilon_pilon_pilon	7349219	7351884	2666	-	1	224	1002	4	1002	4	1664	3	590,181,221,10	590,181,221,10	53,67,1544
BMGene01883	banmao0002_pilon_pilon_pilon_pilon	7354899	7369118	14220	+	1	3014	2172	8	2172	8	12048	7	122,55,296,147,143,165,972,272	122,55,296,147,143,165,972,272	188,5931,4219,1404,182,60,64
BMGene01884	banmao0002_pilon_pilon_pilon_pilon	7370209	7378926	8718	-	1	1090	876	7	876	7	7842	6	113,166,98,138,94,141,126	113,166,98,138,94,141,126	367,597,537,94,2676,3571
BMGene01885	banmao0002_pilon_pilon_pilon_pilon	7382365	7383532	1168	-	1	3438	585	3	585	3	583	2	175,187,223	175,187,223	350,233
BMGene01886	banmao0002_pilon_pilon_pilon_pilon	7385502	7390738	5237	+	1	1969	2475	5	2475	5	2762	4	1,731,623,209,200,270	1,731,623,209,200,270	117,65,68,2512
BMGene01887	banmao0002_pilon_pilon_pilon_pilon	7435773	7470937	35165	+	1	45034	5364	19	5364	19	29801	18	90,232,181,289,93,348,168,786,19,133,139,53,166,291,336,926,343,572,199	90,232,181,289,93,348,168,786,19,133,139,53,166,291,336,926,343,572,199	78,13118,6804,2372,78,91,55,124,666,1348,1198,710,101,58,54,2404,49,493
BMGene01888	banmao0002_pilon_pilon_pilon_pilon	7471113	7473799	2687	+	1	175	1698	3	1698	3	989	2	565,233,900	565,233,900	918,71
BMGene01889	banmao0002_pilon_pilon_pilon_pilon	7480320	7481699	1380	-	1	6520	1074	4	1074	4	306	3	26,140,803,105	26,140,803,105	179,55,72
BMGene01890	banmao0002_pilon_pilon_pilon_pilon	7482333	7483664	1332	+	1	633	1275	2	1275	2	57	1	1,071,204	1,071,204	57
BMGene01891	banmao0002_pilon_pilon_pilon_pilon	7483951	7489308	5358	-	1	286	2301	6	2301	6	3057	5	236,185,533,1089,225,33	236,185,533,1089,225,33	59,495,58,2326,119
BMGene01892	banmao0002_pilon_pilon_pilon_pilon	7491213	7494329	3117	+	1	1904	1629	7	1629	7	1488	6	103,127,502,156,150,000,000	103,127,502,156,150,000,000	63,124,858,126,257,60
BMGene01893	banmao0002_pilon_pilon_pilon_pilon	7495003	7499538	4536	+	1	673	2796	5	2796	5	1740	4	144,1107,1076,372,97	144,1107,1076,372,97	175,58,1443,64
BMGene01894	banmao0002_pilon_pilon_pilon_pilon	7534984	7544809	9826	+	1	35445	2490	12	2490	12	7336	11	32,289,63,85,94,547,256,165,351,147,277,184	32,289,63,85,94,547,256,165,351,147,277,184	1125,2344,137,79,1095,98,371,104,62,1854,67
BMGene01895	banmao0002_pilon_pilon_pilon_pilon	7550181	7552477	2297	+	1	5371	1713	4	1713	4	584	3	110,279,1271,53	110,279,1271,53	51,56,477
BMGene01896	banmao0002_pilon_pilon_pilon_pilon	7570228	7572509	2282	-	1	17750	1608	2	1608	2	674	1	1,131,495	1,131,495	674
BMGene01897	banmao0002_pilon_pilon_pilon_pilon	7628311	7641744	13434	-	1	55801	3063	8	3063	8	10371	7	1914,171,157,103,130,129,437,22	1914,171,157,103,130,129,437,22	517,50,959,2755,353,4508,1229
BMGene01898	banmao0002_pilon_pilon_pilon_pilon	7684385	7701078	16694	+	1	42640	1968	10	1968	10	14726	9	266,152,38,205,97,90,373,346,261,140	266,152,38,205,97,90,373,346,261,140	2180,320,138,180,9338,238,392,69,1871
BMGene01899	banmao0002_pilon_pilon_pilon_pilon	7703050	7707762	4713	+	1	1971	1299	2	1299	2	3414	1	891,408	891,408	3414
BMGene01900	banmao0002_pilon_pilon_pilon_pilon	7709272	7713868	4597	-	1	1509	1479	5	1479	5	3118	4	220,330,586,292,51	220,330,586,292,51	50,86,142,2840
BMGene01901	banmao0002_pilon_pilon_pilon_pilon	7714368	7716185	1818	-	1	499	1623	4	1623	4	195	3	220,944,408,51	220,944,408,51	59,82,54
BMGene01902	banmao0002_pilon_pilon_pilon_pilon	7716732	7718376	1645	+	1	546	1326	5	1326	5	319	4	187,122,291,594,132	187,122,291,594,132	103,79,71,66
BMGene01903	banmao0002_pilon_pilon_pilon_pilon	7721853	7724793	2941	+	1	3476	1626	7	1626	7	1315	6	159,237,306,280,242,000,000	159,237,306,280,242,000,000	65,56,52,51,52,1039
BMGene01904	banmao0002_pilon_pilon_pilon_pilon	7730721	7732919	2199	+	1	5927	1326	8	1326	8	873	7	61,223,112,77,131,289,212,221	61,223,112,77,131,289,212,221	64,115,77,123,384,58,52
BMGene01905	banmao0002_pilon_pilon_pilon_pilon	7741779	7742508	730	+	1	8859	573	4	573	4	157	3	46,289,211,27	46,289,211,27	56,55,46
BMGene01906	banmao0002_pilon_pilon_pilon_pilon	7748387	7749259	873	+	1	5878	750	3	750	3	123	2	46,486,218	46,486,218	67,56
BMGene01907	banmao0002_pilon_pilon_pilon_pilon	7754211	7754874	664	+	1	4951	555	3	555	3	109	2	49,277,229	49,277,229	59,50
BMGene01908	banmao0002_pilon_pilon_pilon_pilon	7756790	7766454	9665	+	1	1915	3387	17	3387	17	6278	16	43,277,203,186,289,212,179,112,289,212,179,91,295,188,220,188,224	43,277,203,186,289,212,179,112,289,212,179,91,295,188,220,188,224	55,66,1083,301,49,57,862,58,57,54,1377,60,59,66,2007,67
BMGene01909	banmao0002_pilon_pilon_pilon_pilon	7768448	7776452	8005	+	1	1993	4239	16	4239	16	3766	15	46,307,233,218,602,200,000,000,000,000,000,000,000,000,000,000	46,307,233,218,602,200,000,000,000,000,000,000,000,000,000,000	54,61,51,97,57,59,480,49,59,1747,56,58,704,65,169
BMGene01910	banmao0002_pilon_pilon_pilon_pilon	7777234	7778982	1749	+	1	781	1281	4	1281	4	468	3	85,301,215,680	85,301,215,680	232,62,174
BMGene01911	banmao0002_pilon_pilon_pilon_pilon	7780787	7796382	15596	+	1	1804	2340	13	2340	13	13256	12	40,298,215,182,199,132,85,221,159,301,215,185,108	40,298,215,182,199,132,85,221,159,301,215,185,108	58,61,74,1326,64,80,59,56,10195,68,66,1149
BMGene01912	banmao0002_pilon_pilon_pilon_pilon	7815501	7821142	5642	+	1	19118	282	2	282	2	5360	1	107,175	107,175	5360
BMGene01913	banmao0002_pilon_pilon_pilon_pilon	7827565	7840146	12582	+	1	6422	1113	4	1113	4	11469	3	67,315,191,540	67,315,191,540	65,971,453,665
BMGene01914	banmao0002_pilon_pilon_pilon_pilon	7845402	7862304	16903	+	1	5255	1410	5	1410	5	15493	4	5,144,565,445,251	5,144,565,445,251	14575,96,756,66
BMGene01915	banmao0002_pilon_pilon_pilon_pilon	7863395	7870244	6850	+	1	1090	3150	12	3150	12	3700	11	73,350,353,418,271,200,000,000,000,000,000,000	73,350,353,418,271,200,000,000,000,000,000,000	65,99,461,833,56,55,57,61,54,1899,60
BMGene01916	banmao0002_pilon_pilon_pilon_pilon	7887750	7889487	1738	-	1	17505	1554	4	1554	4	184	3	512,240,719,83	512,240,719,83	58,48,78
BMGene01917	banmao0002_pilon_pilon_pilon_pilon	7889941	7897849	7909	-	1	453	4176	14	4176	14	3733	13	521,78,162,191,744,498,131,239,451,169,210,286,355,141	521,78,162,191,744,498,131,239,451,169,210,286,355,141	190,72,878,57,53,59,1684,60,57,382,57,70,114
BMGene01918	banmao0002_pilon_pilon_pilon_pilon	7899358	7908271	8914	+	1	1508	3171	15	3171	15	5743	14	16,122,91,329,285,328,383,151,75,735,125,149,90,118,174	16,122,91,329,285,328,383,151,75,735,125,149,90,118,174	154,67,117,53,55,60,160,71,2726,285,299,111,261,1324
BMGene01919	banmao0002_pilon_pilon_pilon_pilon	7909024	7909576	553	-	1	752	414	3	414	3	139	2	114,155,145	114,155,145	53,86
BMGene01920	banmao0002_pilon_pilon_pilon_pilon	7914961	7918026	3066	-	1	5384	1167	5	1167	5	1899	4	241,223,273,181,249	241,223,273,181,249	1,614,461,074,218
BMGene01921	banmao0002_pilon_pilon_pilon_pilon	7918908	7920771	1864	+	1	881	663	2	663	2	1201	1	82,581	82,581	1201
BMGene01922	banmao0002_pilon_pilon_pilon_pilon	7920839	7921213	375	-	1	67	375	1	375	1	0	0	375	375	NULL
BMGene01923	banmao0002_pilon_pilon_pilon_pilon	7928196	7933817	5622	+	1	6982	2187	5	2187	5	3435	4	178,840,612,152,405	178,840,612,152,405	73,699,61,2602
BMGene01924	banmao0002_pilon_pilon_pilon_pilon	7961784	7971338	9555	+	1	27966	2331	8	2331	8	7224	7	186,189,514,453,54,200,181,554	186,189,514,453,54,200,181,554	68,64,210,219,6284,46,333
BMGene01925	banmao0002_pilon_pilon_pilon_pilon	7976542	7978141	1600	+	1	5203	717	4	717	4	883	3	207,200,96,214	207,200,96,214	62,227,594
BMGene01926	banmao0002_pilon_pilon_pilon_pilon	7978767	7981663	2897	+	1	625	1089	5	1089	5	1808	4	395,134,173,165,222	395,134,173,165,222	612,032,011,343
BMGene01927	banmao0002_pilon_pilon_pilon_pilon	7981908	7982315	408	-	1	244	408	1	408	1	0	0	408	408	NULL
BMGene01928	banmao0002_pilon_pilon_pilon_pilon	7988975	7994550	5576	+	1	6659	5058	5	5058	5	518	4	22,1133,181,3696,26	22,1133,181,3696,26	55,70,53,340
BMGene01929	banmao0002_pilon_pilon_pilon_pilon	7994668	7995376	709	-	1	117	633	2	633	2	76	1	442,191	442,191	76
BMGene01930	banmao0002_pilon_pilon_pilon_pilon	7996327	7997126	800	+	1	950	744	2	744	2	56	1	71,673	71,673	56
BMGene01931	banmao0002_pilon_pilon_pilon_pilon	7997332	7999435	2104	-	1	205	1776	7	1776	7	328	6	114,395,661,202,203,192,9	114,395,661,202,203,192,9	51,50,57,56,52,62
BMGene01932	banmao0002_pilon_pilon_pilon_pilon	8002882	8034960	32079	+	1	3446	11202	12	11202	12	20877	11	114,155,267,621,102,000,000,000,000,000,000,000,000,000	114,155,267,621,102,000,000,000,000,000,000,000,000,000	12527,6681,762,71,73,95,56,91,65,106,350
BMGene01933	banmao0002_pilon_pilon_pilon_pilon	8035088	8040758	5671	+	1	127	2523	7	2523	7	3148	6	1083,72,337,539,201,162,129	1083,72,337,539,201,162,129	102,114,57,57,2751,67
BMGene01934	banmao0002_pilon_pilon_pilon_pilon	8042460	8042684	225	-	1	1701	225	1	225	1	0	0	225	225	NULL
BMGene01935	banmao0002_pilon_pilon_pilon_pilon	8043841	8052693	8853	+	1	1156	3891	6	3891	6	4962	5	1,421,022,306,947,260,000	1,421,022,306,947,260,000	55,89,49,4712,57
BMGene01936	banmao0002_pilon_pilon_pilon_pilon	8058295	8059905	1611	+	1	5601	1350	4	1350	4	261	3	381,374,215,380	381,374,215,380	48,54,159
BMGene01937	banmao0002_pilon_pilon_pilon_pilon	8060789	8061959	1171	-	1	883	897	4	897	4	274	3	208,328,299,62	208,328,299,62	53,68,153
BMGene01938	banmao0002_pilon_pilon_pilon_pilon	8063783	8067663	3881	+	1	1823	1839	7	1839	7	2042	6	245,124,408,285,508,224,45	245,124,408,285,508,224,45	61,64,53,63,1741,60
BMGene01939	banmao0002_pilon_pilon_pilon_pilon	8069990	8083691	13702	-	1	2326	3924	14	3924	14	9778	13	173,303,867,37,130,425,428,88,390,436,304,181,97,65	173,303,867,37,130,425,428,88,390,436,304,181,97,65	83,274,2085,56,58,57,482,61,58,56,6234,114,160
BMGene01940	banmao0002_pilon_pilon_pilon_pilon	8085287	8114575	29289	+	1	1595	7851	11	7851	11	21438	10	126,1961,89,104,225,2941,329,234,317,244,1281	126,1961,89,104,225,2941,329,234,317,244,1281	6667,102,64,1356,60,152,62,12115,803,57
BMGene01941	banmao0002_pilon_pilon_pilon_pilon	8117071	8119562	2492	-	1	2495	1170	5	1170	5	1322	4	123,167,555,277,48	123,167,555,277,48	910,247,58,107
BMGene01942	banmao0002_pilon_pilon_pilon_pilon	8124644	8137961	13318	+	1	5081	1461	3	1461	3	11857	2	1,532,961,012	1,532,961,012	11801,56
BMGene01943	banmao0002_pilon_pilon_pilon_pilon	8138153	8150820	12668	-	1	191	5658	7	5658	7	7010	6	1681,2935,265,316,233,152,76	1681,2935,265,316,233,152,76	71,798,135,62,1695,4249
BMGene01944	banmao0002_pilon_pilon_pilon_pilon	8153992	8163190	9199	+	1	3171	2268	7	2268	7	6931	6	23,236,402,612,34,332,629	23,236,402,612,34,332,629	6230,52,266,72,255,56
BMGene01945	banmao0002_pilon_pilon_pilon_pilon	8163357	8164528	1172	+	1	166	1119	2	1119	2	53	1	461,073	461,073	53
BMGene01946	banmao0002_pilon_pilon_pilon_pilon	8165025	8167167	2143	+	1	496	1851	4	1851	4	292	3	39,839,131,842	39,839,131,842	62,139,91
BMGene01947	banmao0002_pilon_pilon_pilon_pilon	8169153	8178614	9462	-	1	1985	2772	10	2772	10	6690	9	169,294,204,242,149,000,000,000,000,000	169,294,204,242,149,000,000,000,000,000	2566,50,52,55,298,59,50,3495,65
BMGene01948	banmao0002_pilon_pilon_pilon_pilon	8213564	8233925	20362	+	1	34949	2421	4	2421	4	17941	3	973,752,76,620	973,752,76,620	14127,3718,96
BMGene01949	banmao0002_pilon_pilon_pilon_pilon	8254155	8255729	1575	-	1	20229	1377	4	1377	4	198	3	925,176,148,128	925,176,148,128	57,61,80
BMGene01950	banmao0002_pilon_pilon_pilon_pilon	8256402	8256873	472	+	1	672	402	2	402	2	70	1	145,257	145,257	70
BMGene01951	banmao0002_pilon_pilon_pilon_pilon	8279617	8280717	1101	-	1	22743	867	5	867	5	234	4	68,234,223,194,148	68,234,223,194,148	63,56,57,58
BMGene01952	banmao0002_pilon_pilon_pilon_pilon	8282749	8284380	1632	+	1	2031	1581	2	1581	2	51	1	4,321,149	4,321,149	51
BMGene01953	banmao0002_pilon_pilon_pilon_pilon	8285275	8286364	1090	+	1	894	906	3	906	3	184	2	358,182,366	358,182,366	131,53
BMGene01954	banmao0002_pilon_pilon_pilon_pilon	8290881	8297279	6399	-	1	4516	1839	6	1839	6	4560	5	502,191,250,609,234,53	502,191,250,609,234,53	1044,222,60,1721,1513
BMGene01955	banmao0002_pilon_pilon_pilon_pilon	8300423	8303221	2799	-	1	3143	1722	5	1722	5	1077	4	1019,157,210,246,90	1019,157,210,246,90	177,747,74,79
BMGene01956	banmao0002_pilon_pilon_pilon_pilon	8309697	8314357	4661	+	1	6475	1218	10	1218	10	3443	9	84,101,186,115,61,133,286,49,25,178	84,101,186,115,61,133,286,49,25,178	56,57,77,184,268,1552,192,86,971
BMGene01957	banmao0002_pilon_pilon_pilon_pilon	8321683	8326004	4322	-	1	7325	3162	9	3162	9	1160	8	185,239,851,167,180,244,218,1058,20	185,239,851,167,180,244,218,1058,20	54,50,63,67,349,451,57,69
BMGene01958	banmao0002_pilon_pilon_pilon_pilon	8326493	8329872	3380	+	1	488	1356	5	1356	5	2024	4	182,134,231,528,281	182,134,231,528,281	59,71,1837,57
BMGene01959	banmao0002_pilon_pilon_pilon_pilon	8330121	8331278	1158	-	1	248	939	4	939	4	219	3	418,316,78,127	418,316,78,127	53,61,105
BMGene01960	banmao0002_pilon_pilon_pilon_pilon	8335029	8336633	1605	+	1	3750	1485	3	1485	3	120	2	25,672,788	25,672,788	66,54
BMGene01961	banmao0002_pilon_pilon_pilon_pilon	8347011	8348677	1667	-	1	10377	1317	3	1317	3	350	2	656,168,493	656,168,493	54,296
BMGene01962	banmao0002_pilon_pilon_pilon_pilon	8351054	8354127	3074	+	1	2376	1314	4	1314	4	1760	3	74,242,665,333	74,242,665,333	802,634,324
BMGene01963	banmao0002_pilon_pilon_pilon_pilon	8362342	8373097	10756	+	1	8214	1773	5	1773	5	8983	4	469,114,105,228,857	469,114,105,228,857	20,336,024,581,345
BMGene01964	banmao0002_pilon_pilon_pilon_pilon	8392818	8398909	6092	-	1	19720	1413	4	1413	4	4679	3	788,174,201,250	788,174,201,250	5,929,371,683
BMGene01965	banmao0002_pilon_pilon_pilon_pilon	8404176	8405300	1125	+	1	5266	882	3	882	3	243	2	74,94,714	74,94,714	107,136
BMGene01966	banmao0002_pilon_pilon_pilon_pilon	8405837	8407499	1663	-	1	536	819	5	819	5	844	4	100,209,174,327,9	100,209,174,327,9	64,59,652,69
BMGene01967	banmao0002_pilon_pilon_pilon_pilon	8408129	8412504	4376	-	1	629	1893	10	1893	10	2483	9	100,212,174,411,37,110,435,87,278,49	100,212,174,411,37,110,435,87,278,49	68,58,553,65,1177,379,57,59,67
BMGene01968	banmao0002_pilon_pilon_pilon_pilon	8413330	8414097	768	+	1	825	525	5	525	5	243	4	45,122,76,207,75	45,122,76,207,75	58,58,59,68
BMGene01969	banmao0002_pilon_pilon_pilon_pilon	8415885	8417356	1472	-	1	1787	1308	4	1308	4	164	3	441,585,267,15	441,585,267,15	54,61,49
BMGene01970	banmao0002_pilon_pilon_pilon_pilon	8419054	8422420	3367	+	1	1697	930	4	930	4	2437	3	102,462,293,73	102,462,293,73	2324,54,59
BMGene01971	banmao0002_pilon_pilon_pilon_pilon	8423731	8426759	3029	+	1	1310	1482	8	1482	8	1547	7	109,209,416,167,98,184,248,51	109,209,416,167,98,184,248,51	170,224,176,812,55,55,55
BMGene01972	banmao0002_pilon_pilon_pilon_pilon	8427466	8428173	708	-	1	706	708	1	708	1	0	0	708	708	NULL
BMGene01973	banmao0002_pilon_pilon_pilon_pilon	8428904	8429905	1002	+	1	730	1002	1	1002	1	0	0	1002	1002	NULL
BMGene01974	banmao0002_pilon_pilon_pilon_pilon	8439622	8440383	762	+	1	9716	594	4	594	4	168	3	111,184,248,51	111,184,248,51	55,55,58
BMGene01975	banmao0002_pilon_pilon_pilon_pilon	8441091	8441798	708	-	1	707	708	1	708	1	0	0	708	708	NULL
BMGene01976	banmao0002_pilon_pilon_pilon_pilon	8442530	8443885	1356	+	1	731	1155	4	1155	4	201	3	517,147,166,325	517,147,166,325	59,99,43
BMGene01977	banmao0002_pilon_pilon_pilon_pilon	8445909	8447130	1222	+	1	2023	1161	2	1161	2	61	1	1,058,103	1,058,103	61
BMGene01978	banmao0002_pilon_pilon_pilon_pilon	8448258	8458877	10620	-	1	1127	4548	11	4548	11	6072	10	275,897,495,119,1132,97,152,1011,174,107,89	275,897,495,119,1132,97,152,1011,174,107,89	305,192,2342,57,128,1432,55,60,266,1235
BMGene01979	banmao0002_pilon_pilon_pilon_pilon	8458980	8460370	1391	+	1	102	936	4	936	4	455	3	3,440,215,278	3,440,215,278	340,60,55
BMGene01980	banmao0002_pilon_pilon_pilon_pilon	8461141	8461440	300	+	1	770	243	2	243	2	57	1	134,109	134,109	57
BMGene01981	banmao0002_pilon_pilon_pilon_pilon	8461953	8462606	654	-	1	512	465	4	465	4	189	3	66,149,159,91	66,149,159,91	60,64,65
BMGene01982	banmao0002_pilon_pilon_pilon_pilon	8463184	8464692	1509	-	1	577	1509	1	1509	1	0	0	1509	1509	NULL
BMGene01983	banmao0002_pilon_pilon_pilon_pilon	8467263	8468423	1161	-	1	2570	978	4	978	4	183	3	377,363,130,108	377,363,130,108	62,59,62
BMGene01984	banmao0002_pilon_pilon_pilon_pilon	8528787	8545444	16658	+	1	60363	2508	8	2508	8	14150	7	47,82,251,218,156,235,1340,179	47,82,251,218,156,235,1340,179	100,6912,78,3156,67,3777,60
BMGene01985	banmao0002_pilon_pilon_pilon_pilon	8552116	8553025	910	+	1	6671	849	2	849	2	61	1	669,180	669,180	61
BMGene01986	banmao0002_pilon_pilon_pilon_pilon	8553618	8558197	4580	-	1	592	1605	4	1605	4	2975	3	936,145,205,319	936,145,205,319	58,54,2863
BMGene01987	banmao0002_pilon_pilon_pilon_pilon	8562979	8572308	9330	+	1	4781	2106	5	2106	5	7224	4	136,503,233,1139,95	136,503,233,1139,95	5556,66,1406,196
BMGene01988	banmao0002_pilon_pilon_pilon_pilon	8574198	8589067	14870	-	1	1889	1554	8	1554	8	13316	7	136,184,148,263,146,84,116,477	136,184,148,263,146,84,116,477	46,3902,44,61,189,7287,1787
BMGene01989	banmao0002_pilon_pilon_pilon_pilon	8612685	8613026	342	+	1	23617	342	1	342	1	0	0	342	342	NULL
BMGene01990	banmao0002_pilon_pilon_pilon_pilon	8684639	8692925	8287	-	1	71612	4140	18	4140	18	4147	17	81,41,106,244,574,270,474,252,226,48,448,88,181,97,278,377,272,83	81,41,106,244,574,270,474,252,226,48,448,88,181,97,278,377,272,83	248,1090,59,67,86,58,54,64,419,99,58,152,729,788,56,55,65
BMGene01991	banmao0002_pilon_pilon_pilon_pilon	8693836	8705291	11456	+	1	910	1740	8	1740	8	9716	7	61,210,140,295,227,300,000,000	61,210,140,295,227,300,000,000	1658,172,77,1223,67,6456,63
BMGene01992	banmao0002_pilon_pilon_pilon_pilon	8705417	8724175	18759	-	1	125	3168	9	3168	9	15591	8	749,219,1177,434,40,98,224,112,115	749,219,1177,434,40,98,224,112,115	2692,54,4505,61,5760,1462,58,999
BMGene01993	banmao0002_pilon_pilon_pilon_pilon	8736369	8739985	3617	-	1	12193	2610	10	2610	10	1007	9	324,283,678,10,270,119,422,296,151,57	324,283,678,10,270,119,422,296,151,57	57,55,56,71,61,508,52,54,93
BMGene01994	banmao0002_pilon_pilon_pilon_pilon	8740295	8744988	4694	+	1	309	1302	7	1302	7	3392	6	16,145,407,161,123,300,000	16,145,407,161,123,300,000	71,71,1897,1229,64,60
BMGene01995	banmao0002_pilon_pilon_pilon_pilon	8745177	8761722	16546	-	1	188	2682	8	2682	8	13864	7	305,499,175,124,905,310,315,49	305,499,175,124,905,310,315,49	64,58,54,2650,85,3944,7009
BMGene01996	banmao0002_pilon_pilon_pilon_pilon	8803686	8829044	25359	-	1	41963	8538	24	8538	24	16821	23	273,261,149,72,261,490,566,266,208,1993,1350,30,366,122,177,145,449,343,146,84,181,194,238,174	273,261,149,72,261,490,566,266,208,1993,1350,30,366,122,177,145,449,343,146,84,181,194,238,174	1311,1826,834,3897,748,63,61,55,68,159,70,67,345,1055,53,57,59,3953,408,134,88,54,1456
BMGene01997	banmao0002_pilon_pilon_pilon_pilon	8833110	8833960	851	+	1	4065	513	3	513	3	338	2	160,137,216	160,137,216	135,203
BMGene01998	banmao0002_pilon_pilon_pilon_pilon	8845920	8849644	3725	+	1	11959	915	5	915	5	2810	4	229,180,317,139,50	229,180,317,139,50	2555,124,64,67
[truncated: 11,052 more rows]
