# Supplementary material for: Draft Genome of a Blister Beetle Mylabris aulica
Source: Front Genet. 2020 Jan 8;10:1281. doi: 10.3389/fgene.2019.01281 (PMC6972506; doi:10.3389/fgene.2019.01281)
Supplement: Supplementary file 3 [file Table_3.xlsx]

## Sheet: Supplement file 3
Table S3：Table S3.xls: Pfam, GO, KEGG, and NR annotation results.
gene	Pfam	GO	KEGG	NR
BMGene00001	Sugar (and other) transporter,Major Facilitator Superfamily,Protein of unknown function (DUF1228)	organic substance metabolic process,catalytic activity,molecular_function,peroxidase activity,binding,cellular_component,transporter activity,lipid metabolic process,response to stress,response to oxidative stress,transport,biological_process,metabolic process,membrane part,primary metabolic process,cofactor binding,antioxidant activity,integral component of membrane,membrane,tetrapyrrole binding…		PREDICTED: synaptic vesicle glycoprotein 2C [Tribolium castaneum]
BMGene00002	Animal haem peroxidase	reproduction,prostaglandin biosynthetic process,reactive oxygen species metabolic process,columnar/cuboidal epithelial cell differentiation,epithelial cell development,columnar/cuboidal epithelial cell development,monocarboxylic acid biosynthetic process,monocarboxylic acid metabolic process,cellular component morphogenesis,unsaturated fatty acid metabolic process,cell periphery,cellular componen…	K19511	PREDICTED: chorion peroxidase [Aethina tumida]
BMGene00003	EF hand,EF-hand domain pair,EF-hand domain	nuclear-transcribed mRNA catabolic process, deadenylation-dependent decay,deadenylation-dependent decapping of nuclear-transcribed mRNA,nuclear-transcribed mRNA catabolic process,secretion by cell,organic substance metabolic process,catalytic activity,cellular nitrogen compound metabolic process,nucleobase-containing compound catabolic process,molecular_function,GTPase activity,binding,cell,intra…		PREDICTED: calexcitin-1 isoform X2 [Tribolium castaneum] &gt;ref|XP_008201339.1| PREDICTED: calexcitin-1 isoform X2 [Tribolium castaneum]
BMGene00004	GrpE	nucleotide binding,protein localization to mitochondrion,intracellular organelle lumen,adenyl-nucleotide exchange factor activity,small molecule binding,PAM complex, Tim23 associated import motor,ATPase activator activity,mitochondrial transmembrane transport,cellular macromolecule localization,establishment of protein localization to organelle,macromolecule localization,establishment of protein …	K03687	PREDICTED: grpE protein homolog: mitochondrial [Tribolium castaneum] &gt;gb|EEZ99113.1| GrpE protein homolog: mitochondrial-like Protein [Tribolium castaneum]
BMGene00005	-,Phosphatidylinositol 3- and 4-kinase	reproduction,tube development,Golgi membrane,nucleotide binding,meiotic spindle organization,microtubule cytoskeleton organization,nuclear division,purine ribonucleoside triphosphate binding,intracellular signal transduction,actomyosin contractile ring contraction,cytokinesis,meiotic nuclear division,contractile ring contraction,small molecule binding,establishment of planar polarity,morphogenesi…	K19801	PREDICTED: phosphatidylinositol 4-kinase beta isoform X2 [Tribolium castaneum] &gt;gb|EEZ97712.1| four wheel drive [Tribolium castaneum]
BMGene00006	ELMO/CED-12 family,Nicotinate phosphoribosyltransferase (NAPRTase) family,-	pyridine-containing compound metabolic process,pyridine-containing compound biosynthetic process,organic substance metabolic process,catalytic activity,cellular nitrogen compound metabolic process,nucleobase-containing compound biosynthetic process,molecular_function,NAD salvage,nicotinate-nucleotide diphosphorylase (carboxylating) activity,nicotinate phosphoribosyltransferase activity,binding,ce…	K00763	nicotinate phosphoribosyltransferase [Anoplophora glabripennis]
BMGene00007	DEAD/DEAH box helicase,Helicase conserved C-terminal domain,Domain of unknown function (DUF4217)	SNARE binding,nucleotide binding,intracellular organelle lumen,purine ribonucleoside triphosphate binding,cellular response to endogenous stimulus,catalytic activity, acting on RNA,small molecule binding,cellular response to estradiol stimulus,cellular response to lipid,cellular response to organic cyclic compound,cellular response to organic substance,cellular response to chemical stimulus,immun…	K13179	PREDICTED: probable ATP-dependent RNA helicase pitchoune [Tribolium castaneum] &gt;gb|EEZ98368.1| putative ATP-dependent RNA helicase pitchoune-like Protein [Tribolium castaneum]
BMGene00008	-,KH domain	reproduction,wing disc development,tube morphogenesis,tube development,imaginal disc-derived appendage morphogenesis,appendage morphogenesis,post-embryonic appendage morphogenesis,RNA splicing, via transesterification reactions,regulation of alternative mRNA splicing, via spliceosome,alternative mRNA splicing, via spliceosome,RNA splicing, via transesterification reactions with bulged adenosine a…	K14945	PREDICTED: held out wings isoform X1 [Tribolium castaneum]
BMGene00009	YL1 nuclear protein	NuA4 histone acetyltransferase complex,histone acetyltransferase complex,negative regulation of transcription by RNA polymerase II,somatic stem cell population maintenance,intracellular organelle lumen,protein modification process,transferase complex,RNA biosynthetic process,protein-containing complex,cellular component organization or biogenesis,protein-DNA complex subunit organization,organic s…	K11664	vacuolar protein sorting-associated protein 72 homolog [Anoplophora glabripennis]
BMGene00010	7 transmembrane receptor (rhodopsin family),Zinc knuckle,-	catalytic activity, acting on a protein,peptide receptor activity,cell periphery,catalytic activity,molecular_function,transmembrane signaling receptor activity,bombesin receptor activity,G protein-coupled receptor activity,neuropeptide Y receptor activity,protein kinase activity,cell,intracellular,cellular_component,cytoplasm,cytosol,integral component of plasma membrane,plasma membrane,signal t…		PREDICTED: neuropeptide CCHamide-2 receptor-like [Aethina tumida]
BMGene00011	Carboxylesterase family,alpha/beta hydrolase fold	catalytic activity,molecular_function,nucleic acid binding,binding,cell,intracellular,extracellular space,cellular_component,extracellular region,nucleus,zinc ion binding,intracellular membrane-bounded organelle,intracellular organelle,organelle,membrane-bounded organelle,ion binding,cation binding,membrane part,intracellular part,extracellular region part,cell part,methyl indole-3-acetate estera…	K01044	carboxylesterase CXE9 [Tenebrio molitor]
BMGene00012	7 transmembrane receptor (rhodopsin family)	reproduction,MAPK cascade,intracellular signal transduction,cellular response to endogenous stimulus,protein modification process,catalytic activity, acting on a protein,cellular response to organic substance,peptide receptor activity,G protein-coupled receptor binding,cellular response to chemical stimulus,regulation of protein phosphorylation,cellular response to hormone stimulus,cell periphery…	K08375	PREDICTED: neuropeptide SIFamide receptor [Aethina tumida]
BMGene00013	Cadherin domain,-	tube morphogenesis,tube development,establishment or maintenance of apical/basal cell polarity,extracellular exosome,intracellular signal transduction,cell morphogenesis involved in differentiation,cell morphogenesis,hippo signaling,cellular response to endogenous stimulus,catalytic activity, acting on a protein,ossification,skeletal system development,cellular response to growth factor stimulus,…		PREDICTED: cadherin-89D isoform X1 [Tribolium castaneum] &gt;gb|KYB25080.1| Cadherin-89D-like Protein [Tribolium castaneum]
BMGene00014	Glutathione S-transferase, N-terminal domain,Glutathione S-transferase, C-terminal domain	organic substance metabolic process,catalytic activity,cellular nitrogen compound metabolic process,molecular_function,glutathione transferase activity,peroxidase activity,glutathione peroxidase activity,cell,intracellular,cellular_component,extracellular region,cytoplasm,cellular modified amino acid metabolic process,peptide metabolic process,nitrogen compound metabolic process,sulfur compound m…	K00799	PREDICTED: glutathione S-transferase 1: isoform D-like isoform X1 [Tribolium castaneum] &gt;gb|KYB27875.1| Glutathione S-transferase 1-1-like Protein [Tribolium castaneum]
BMGene00015	RNA recognition motif. (a.k.a. RRM, RBD, or RNP domain),-	regulation of hemocyte proliferation,tube morphogenesis,tube development,nucleotide binding,hemocyte proliferation,RNA splicing, via transesterification reactions,RNA splicing, via transesterification reactions with bulged adenosine as nucleophile,mRNA splicing, via spliceosome,purine ribonucleoside triphosphate binding,snRNA stem-loop binding,RNA stem-loop binding,cellular response to endogenous…		PREDICTED: protein couch potato isoform X3 [Tribolium castaneum]
BMGene00016	Proteasome subunit,Proteasome subunit A N-terminal signature	protein modification by small protein removal,protein modification by small protein conjugation or removal,proteasome complex,ribonucleoprotein granule,threonine-type peptidase activity,intracellular organelle lumen,peptidase activity, acting on L-amino acid peptides,extracellular exosome,P-body,granulocyte activation,protein modification process,catalytic activity, acting on a protein,transcript…	K02726	PREDICTED: proteasome subunit alpha type-2 [Tribolium castaneum] &gt;gb|EEZ99004.1| Proteasome subunit alpha type-2-like Protein [Tribolium castaneum]
BMGene00017	-,RNA recognition motif. (a.k.a. RRM, RBD, or RNP domain),RNA recognition motif (a.k.a. RRM, RBD, or RNP domain)	reproduction,response to oxygen levels,intracellular organelle lumen,translation repressor activity, mRNA regulatory element binding,cellular response to decreased oxygen levels,response to decreased oxygen levels,cellular response to oxygen levels,cellular response to hypoxia,eye development,compound eye morphogenesis,compound eye photoreceptor cell differentiation,compound eye photoreceptor fat…	K14411	PREDICTED: RNA-binding protein Musashi homolog 2 isoform X3 [Tribolium castaneum]
BMGene00018	DZF domain,Sarcoglycan complex subunit protein	nucleotide binding,RNA splicing, via transesterification reactions,RNA splicing, via transesterification reactions with bulged adenosine as nucleophile,mRNA splicing, via spliceosome,intracellular organelle lumen,purine ribonucleoside triphosphate binding,chromosome, centromeric region,kinetochore,specific granule lumen,granulocyte activation,small molecule binding,catalytic step 2 spliceosome,pr…	K13089	PREDICTED: interleukin enhancer-binding factor 2 homolog [Tribolium castaneum] &gt;gb|EEZ99001.1| Interleukin enhancer-binding factor 2 homolog-like Protein [Tribolium castaneum]
BMGene00019	Fibrinogen beta and gamma chains, C-terminal globular domain,Trypsin	mitochondrial genome maintenance,nucleotide binding,peptidase activity, acting on L-amino acid peptides,purine ribonucleoside triphosphate binding,non-recombinational repair,catalytic activity, acting on a protein,catalytic activity, acting on DNA,small molecule binding,cellular response to stress,cellular component organization or biogenesis,DNA biosynthetic process,organic substance metabolic p…		DNA ligase 3-like Protein [Tribolium castaneum]
BMGene00020	Thioredoxin,Neurotransmitter-gated ion-channel ligand binding domain,DnaJ domain,Thioredoxin-like domain,Thioredoxin-like,AhpC/TSA family,Thioredoxin domain	nucleotide binding,protein folding in endoplasmic reticulum,response to endoplasmic reticulum stress,intracellular organelle lumen,peptidase activity, acting on L-amino acid peptides,intrinsic apoptotic signaling pathway in response to endoplasmic reticulum stress,purine ribonucleoside triphosphate binding,intracellular signal transduction,protein modification process,catalytic activity, acting o…	K09530	PREDICTED: dnaJ homolog subfamily C member 10-like [Tribolium castaneum]
BMGene00021	Subtilase family,Proprotein convertase P-domain,Growth factor receptor domain IV,Furin-like cysteine rich region	Golgi membrane,peptidase activity, acting on L-amino acid peptides,catalytic activity, acting on a protein,cellular response to chemical stimulus,regulation of localization,cell periphery,cellular component organization or biogenesis,organic substance metabolic process,catalytic activity,cellular nitrogen compound metabolic process,molecular_function,endopeptidase activity,serine-type endopeptida…	K01349	PREDICTED: furin-like protease 2 [Tribolium castaneum]
BMGene00022	Homeobox domain	eye-antennal disc development,leg disc development,tube morphogenesis,endocrine system development,organ growth,multicellular organism growth,regulation of cyclin-dependent protein serine/threonine kinase activity,exocrine system development,repressing transcription factor binding,tube development,negative regulation of transcription by RNA polymerase II,imaginal disc-derived appendage morphogene…	K08024	Homeobox domain-containing protein: partial [Oryctes borbonicus]
BMGene00023	Neurotransmitter-gated ion-channel ligand binding domain,Neurotransmitter-gated ion-channel transmembrane region	elongin complex,cytoplasmic ubiquitin ligase complex,ubiquitin ligase complex,intracellular organelle lumen,multicellular organismal signaling,cellular response to drug,response to acid chemical,cellular response to endogenous stimulus,cellular response to metal ion,cellular response to inorganic substance,cellular response to antibiotic,small molecule binding,cellular response to zinc ion,cellul…		ligand-gated ion channel subunit precursor [Tribolium castaneum] &gt;ref|XP_015837762.1| PREDICTED: ligand-gated ion channel subunit isoform X1 [Tribolium castaneum] &gt;gb|ABU63606.1| ligand-gated ion channel subunit [Tribolium castaneum] &gt;gb|EEZ99340.1| ligand-gated ion channel subunit [Tribolium castaneum]
BMGene00024	-,PX domain,PDZ domain (Also known as DHR or GLGF),Ras association (RalGDS/AF-6) domain	glutamate receptor binding,ionotropic glutamate receptor binding,rRNA modification,phosphatidylinositol binding,nucleotide binding,phosphatidylinositol 3-kinase activity,1-phosphatidylinositol-4-phosphate 3-kinase activity,intracellular organelle lumen,purine ribonucleoside triphosphate binding,cellular response to endogenous stimulus,regulation of glutamate receptor clustering,small molecule bin…	K17936	PREDICTED: sorting nexin-27 isoform X1 [Tribolium castaneum] &gt;gb|EEZ97811.1| Sorting nexin-27-like Protein [Tribolium castaneum]
BMGene00025	AAA domain,Part of AAA domain,Type III restriction enzyme, res subunit,Helicase,DEAD/DEAH box helicase	mRNA cleavage involved in gene silencing by miRNA,nucleotide binding,gene silencing by miRNA,posttranscriptional gene silencing by RNA,ribonucleoprotein granule,modification of morphology or physiology of other organism,purine ribonucleoside triphosphate binding,non-canonical Wnt signaling pathway,P-body,cell morphogenesis,catalytic activity, acting on RNA,small molecule binding,neuron projection…	K18422	PREDICTED: putative helicase mov-10-B.1 [Tribolium castaneum] &gt;gb|EEZ97839.2| putative RNA helicase armi-like Protein [Tribolium castaneum]
BMGene00026	BRCA1 C Terminus (BRCT) domain,twin BRCT domain,Ribosomal Proteins L2, C-terminal domain,Ribosomal Proteins L2, RNA binding domain,RasGEF domain	DNA replication checkpoint,cell cycle checkpoint,G2/M transition of mitotic cell cycle,calcium ion transmembrane transport,mitotic cell cycle,organellar ribosome,organellar large ribosomal subunit,intracellular organelle lumen,intracellular signal transduction,mitochondrial gene expression,divalent metal ion transport,cellular divalent inorganic cation homeostasis,divalent inorganic cation transp…	K02886	PREDICTED: 1-phosphatidylinositol 4:5-bisphosphate phosphodiesterase epsilon-1 [Tribolium castaneum] &gt;ref|XP_015832920.1| PREDICTED: 1-phosphatidylinositol 4:5-bisphosphate phosphodiesterase epsilon-1 [Tribolium castaneum] &gt;ref|XP_015832921.1| PREDICTED: 1-phosphatidylinositol 4:5-bisphosphate phosphodiesterase epsilon-1 [Tribolium castaneum] &gt;ref|XP_015832922.1| PREDICTED: 1-phosphatidy…
BMGene00027	Glycosyl-transferase for dystroglycan	protein O-linked mannosylation,protein mannosylation,nucleotide binding,glycosylation,protein modification process,small molecule binding,organic substance metabolic process,catalytic activity,cellular macromolecule biosynthetic process,molecular_function,DNA binding,nucleic acid binding,N,N-dimethylaniline monooxygenase activity,monooxygenase activity,binding,cell,intracellular,cellular_componen…		beta-1:4-glucuronyltransferase 1-like [Leptinotarsa decemlineata]
BMGene00028	Zinc-finger double domain,Zinc finger, C2H2 type,C2H2-type zinc finger,-,Drought induced 19 protein (Di19), zinc-binding,Zinc-finger double-stranded RNA-binding,GAGA factor	histone lysine methylation,transcription regulatory region sequence-specific DNA binding,DNA-binding transcription factor activity, RNA polymerase II-specific,regulatory region nucleic acid binding,protein modification process,histone H3-K9 dimethylation,catalytic activity, acting on a protein,transcription regulator activity,cellular macromolecule localization,regulation of organelle organizatio…		PREDICTED: zinc finger protein 184 [Tribolium castaneum] &gt;gb|EEZ99053.1| Protein glass-like Protein [Tribolium castaneum]
BMGene00029	Ribosomal protein S12/S23,39S mitochondrial ribosomal protein L46	organellar ribosome,organellar large ribosomal subunit,intracellular organelle lumen,mitochondrial gene expression,maintenance of translational fidelity,cytoplasmic translation,protein-containing complex,organic substance metabolic process,catalytic activity,cellular nitrogen compound metabolic process,cellular macromolecule biosynthetic process,structural constituent of ribosome,molecular_functi…	K02973	PREDICTED: protein PRY1 [Tribolium castaneum] &gt;gb|EEZ98620.1| Venom allergen 3-like Protein [Tribolium castaneum]
BMGene00030	Homeobox domain	cell morphogenesis involved in differentiation,cell morphogenesis,RNA polymerase II regulatory region DNA binding,proximal promoter sequence-specific DNA binding,RNA polymerase II proximal promoter sequence-specific DNA binding,transcription regulatory region sequence-specific DNA binding,RNA polymerase II regulatory region sequence-specific DNA binding,DNA-binding transcription factor activity, …		PREDICTED: barH-like 1 homeobox protein isoform X2 [Tribolium castaneum]
BMGene00031	Leucine rich repeat,Leucine Rich repeats (2 copies),Leucine Rich Repeat	nucleotide binding,peptidase activity, acting on L-amino acid peptides,extracellular exosome,purine ribonucleoside triphosphate binding,response to transforming growth factor beta,catalytic activity, acting on a protein,small molecule binding,neuron migration,cellular macromolecule localization,response to growth factor,fibronectin binding,macromolecule localization,protein localization to plasma…		Chaoptin-like Protein [Tribolium castaneum]
BMGene00032	Variant SH3 domain,SH3 domain,FYVE-type zinc finger	reproduction,nucleotide binding,purine ribonucleoside triphosphate binding,cytokinesis,catalytic activity, acting on a protein,small molecule binding,eye development,compound eye morphogenesis,ameboidal-type cell migration,purine nucleoside binding,nucleoside binding,columnar/cuboidal epithelial cell differentiation,epithelial cell development,columnar/cuboidal epithelial cell development,regulat…		hypothetical protein TcasGA2_TC034557 [Tribolium castaneum]
BMGene00033	Thaumatin family	immune system process,cell periphery,organic substance metabolic process,cell,intracellular,cell wall,cellular_component,extracellular region,cytoplasm,vacuole,response to stress,defense response,immune response,defense response to other organism,biological_process,metabolic process,biosynthetic process,intracellular membrane-bounded organelle,intracellular organelle,organelle,membrane-bounded or…		PREDICTED: pathogenesis-related protein 5 [Tribolium castaneum] &gt;gb|EEZ98102.1| Pathogenesis-related protein 5-like Protein [Tribolium castaneum]
BMGene00034	C2 domain,-	tube morphogenesis,multicellular organism growth,exocrine system development,tube development,tube formation,lumen formation, open tracheal system,regulation of tube architecture, open tracheal system,regulation of establishment of protein localization,DNA-directed RNA polymerase complex,exocytic vesicle,intracellular organelle lumen,intracellular signal transduction,establishment of planar polar…	K17598	hypothetical protein TcasGA2_TC032155 [Tribolium castaneum]
BMGene00035	DnaJ domain	RNA splicing, via transesterification reactions,RNA splicing, via transesterification reactions with bulged adenosine as nucleophile,mRNA splicing, via spliceosome,intracellular organelle lumen,organic substance metabolic process,cellular nitrogen compound metabolic process,molecular_function,binding,cell,intracellular,cellular_component,extracellular region,protein binding,nucleobase-containing …	K09528	dnaJ homolog subfamily C member 8 isoform X1 [Leptinotarsa decemlineata]
BMGene00036	Fork head domain	regulation of hemocyte proliferation,organ growth,multicellular organism growth,negative regulation of transcription by RNA polymerase II,hemocyte proliferation,microtubule cytoskeleton organization,negative regulation of fat cell proliferation,regulation of fat cell proliferation,fat cell proliferation,syncytium formation by plasma membrane fusion,cell morphogenesis involved in differentiation,c…	K09408	PREDICTED: forkhead box protein O isoform X1 [Tribolium castaneum]
BMGene00037	reproduction,cellular_component,negative regulation of female receptivity,mating,mating behavior,behavior,biological_process,multi-organism reproductive process,membrane part,multicellular organismal reproductive process,regulation of female receptivity,regulation of female receptivity, post-mating,negative regulation of female receptivity, post-mating,integral component of membrane,membrane,mult…		uncharacterized protein LOC108913748 [Anoplophora glabripennis] &gt;ref|XP_018574879.1| uncharacterized protein LOC108913748 [Anoplophora glabripennis] &gt;ref|XP_018574880.1| uncharacterized protein LOC108913748 [Anoplophora glabripennis]
BMGene00038	-,Oligonucleotide/oligosaccharide-binding (OB)-fold,Helicase associated domain (HA2),Helicase conserved C-terminal domain	nucleotide binding,MAPK cascade,RNA splicing, via transesterification reactions,RNA splicing, via transesterification reactions with bulged adenosine as nucleophile,regulation of stress-activated protein kinase signaling cascade,mRNA splicing, via spliceosome,positive regulation of stress-activated protein kinase signaling cascade,intracellular organelle lumen,purine ribonucleoside triphosphate b…	K12820	PREDICTED: putative pre-mRNA-splicing factor ATP-dependent RNA helicase PRP1 [Tribolium castaneum] &gt;gb|EEZ98074.1| Dosage compensation regulator-like Protein [Tribolium castaneum]
BMGene00039	Aldo/keto reductase family	regulation of urine volume,intracellular organelle lumen,cellular response to osmotic stress,cellular response to salt stress,cellular hyperosmotic salinity response,cellular hyperosmotic response,cellular response to abiotic stimulus,urogenital system development,cellular response to chemical stimulus,cellular response to stress,renal system development,system process,renal system process,organi…	K00011	hypothetical protein TSAR_007935 [Trichomalopsis sarcophagae]
BMGene00040	PREDICTED: uncharacterized protein LOC103315024 [Tribolium castaneum] &gt;gb|KYB29456.1| hypothetical protein TcasGA2_TC032008 [Tribolium castaneum]
BMGene00041	DNA/RNA non-specific endonuclease	single-stranded DNA endodeoxyribonuclease activity,DNA catabolic process, endonucleolytic,catalytic activity, acting on RNA,catalytic activity, acting on DNA,cellular component organization or biogenesis,organic substance metabolic process,catalytic activity,cellular nitrogen compound metabolic process,cellular macromolecule biosynthetic process,nucleobase-containing compound catabolic process,mo…		PREDICTED: uncharacterized protein LOC659067 [Tribolium castaneum] &gt;gb|EEZ98887.1| hypothetical protein TcasGA2_TC004502 [Tribolium castaneum]
BMGene00042	FF domain,Major Facilitator Superfamily,WW domain,Insect cuticle protein,-,Sugar (and other) transporter	RNA splicing, via transesterification reactions,RNA splicing, via transesterification reactions with bulged adenosine as nucleophile,mRNA splicing, via spliceosome,exocytic vesicle,DNA-binding transcription factor activity, RNA polymerase II-specific,dopaminergic neuron differentiation,transcription regulator activity,catalytic step 2 spliceosome,precatalytic spliceosome,response to amphetamine,a…	K08155	PREDICTED: transcription elongation regulator 1 isoform X1 [Tribolium castaneum] &gt;gb|KYB29457.1| Transcription elongation regulator 1-like Protein [Tribolium castaneum]
BMGene00043	Class II Aldolase and Adducin N-terminal domain,-	reproduction,female germline ring canal,meiotic spindle organization,female germline ring canal inner rim,microtubule cytoskeleton organization,intracellular signal transduction,cell morphogenesis involved in differentiation,cell morphogenesis,organelle assembly,cell fate determination,regulation of organelle organization,photoreceptor cell axon guidance,regulation of actin cytoskeleton organizat…	K18622	hu li tai shao [Tribolium castaneum]
BMGene00044	Protein of unknown function (DUF1777)	RNA splicing, via transesterification reactions,RNA splicing, via transesterification reactions with bulged adenosine as nucleophile,mRNA splicing, via spliceosome,intracellular organelle lumen,precatalytic spliceosome,organelle assembly,immune system development,immune system process,protein-containing complex,cellular component organization or biogenesis,ribonucleoprotein complex subunit organi…	K12846	PREDICTED: U4/U6.U5 small nuclear ribonucleoprotein 27 kDa protein [Tribolium castaneum] &gt;gb|EEZ99018.1| U4/U6.U5 small nuclear ribonucleoprotein 27 kDa protein-like Protein [Tribolium castaneum]
BMGene00045	FANCI helical domain 2,FANCI solenoid 4,FANCI solenoid 1,FANCI solenoid 2,FANCI solenoid 3,FANCI helical domain 1,-	protein modification by small protein conjugation or removal,DNA polymerase binding,intracellular organelle lumen,interstrand cross-link repair,protein modification process,protein-containing complex,cellular response to stress,organic substance metabolic process,catalytic activity,cellular nitrogen compound metabolic process,molecular_function,DNA binding,nucleic acid binding,binding,cell,intrac…	K10895	Fanconi anemia group I protein [Anoplophora glabripennis]
BMGene00046	Metallo-peptidase family M12,Metallo-peptidase family M12B Reprolysin-like,Disintegrin,Reprolysin family propeptide,Reprolysin (M12B) family zinc metalloprotease	Golgi membrane,peptidase activity, acting on L-amino acid peptides,protein localization to synapse,protein modification process,catalytic activity, acting on a protein,positive regulation of lymphocyte chemotaxis,regulation of cell growth,cell activation,in utero embryonic development,cellular macromolecule localization,cellular response to chemical stimulus,macromolecule localization,protein loc…	K06704	PREDICTED: disintegrin and metalloproteinase domain-containing protein 10 [Tribolium castaneum] &gt;gb|KYB29308.1| Disintegrin and metalloproteinase domain-containing protein 10-like Protein [Tribolium castaneum]
BMGene00047	BTB/POZ domain	RNA biosynthetic process,organic substance metabolic process,cellular nitrogen compound metabolic process,cellular macromolecule biosynthetic process,nucleobase-containing compound biosynthetic process,molecular_function,DNA binding,nucleic acid binding,binding,cell,intracellular,cellular_component,nucleobase-containing compound metabolic process,nucleus,transcription by RNA polymerase II,regulat…		PREDICTED: uncharacterized protein LOC661830 isoform X1 [Tribolium castaneum] &gt;gb|EEZ98015.1| hypothetical protein TcasGA2_TC000415 [Tribolium castaneum]
BMGene00048	hAT family C-terminal dimerisation region,Domain of unknown function (DUF4371)	RNA biosynthetic process,organic substance metabolic process,catalytic activity,cellular nitrogen compound metabolic process,cellular macromolecule biosynthetic process,nucleobase-containing compound biosynthetic process,molecular_function,DNA binding,nucleic acid binding,binding,cell,intracellular,cellular_component,protein binding,nucleobase-containing compound metabolic process,nucleus,regulat…		zinc finger MYM-type protein 1-like [Melanaphis sacchari]
BMGene00049	SAM domain (Sterile alpha motif)	MAPK cascade,regulation of stress-activated protein kinase signaling cascade,positive regulation of stress-activated protein kinase signaling cascade,intracellular signal transduction,protein modification process,positive regulation of protein phosphorylation,regulation of protein phosphorylation,positive regulation of stress-activated MAPK cascade,regulation of stress-activated MAPK cascade,cell…		Sterile alpha motif domain-containing protein 5-like Protein [Tribolium castaneum]
BMGene00050	WD domain, G-beta repeat,SAM domain (Sterile alpha motif),-	nuclear chromosome,mitotic cell cycle,intracellular organelle lumen,nuclear chromatin,chromatin,eye development,DNA conformation change,CAF-1 complex,protein-containing complex,cellular component organization or biogenesis,protein-DNA complex subunit organization,system process,catalytic activity,cellular protein-containing complex assembly,translation initiation factor activity,RNA binding,molec…		Sterile alpha motif domain-containing protein 5-like Protein [Tribolium castaneum]
BMGene00051	AhpC/TSA family,Redoxin,C-terminal domain of 1-Cys peroxiredoxin	reproduction,intracellular organelle lumen,extracellular exosome,intracellular signal transduction,granulocyte activation,protein modification process,germ cell proliferation,cell activation,reactive oxygen species metabolic process,male germ cell proliferation,cell activation involved in immune response,immune effector process,neutrophil activation involved in immune response,myeloid cell activa…	K03386	peroxiredoxin-2 [Halyomorpha halys]
BMGene00052	Zinc finger, C4 type (two domains),Ligand-binding domain of nuclear hormone receptor	tube morphogenesis,endocrine system development,tube development,negative regulation of transcription by RNA polymerase II,social behavior,somatic stem cell population maintenance,intracellular organelle lumen,peptidase activity, acting on L-amino acid peptides,cell morphogenesis involved in differentiation,cell morphogenesis,RNA polymerase II regulatory region DNA binding,proximal promoter seque…	K07295	PREDICTED: nuclear receptor subfamily 2 group E member 1 [Tribolium castaneum]
BMGene00053	Flavin containing amine oxidoreductase,NAD(P)-binding Rossmann-like domain	oxidation-dependent protein catabolic process,nucleotide binding,intracellular organelle lumen,peptidase activity, acting on L-amino acid peptides,purine ribonucleoside triphosphate binding,catalytic activity, acting on a protein,small molecule binding,cellular response to chemical stimulus,protoporphyrinogen oxidase activity,tetrapyrrole biosynthetic process,tetrapyrrole metabolic process,cellul…	K00231	PREDICTED: protoporphyrinogen oxidase [Tribolium castaneum] &gt;gb|EEZ98095.1| Protoporphyrinogen oxidase-like Protein [Tribolium castaneum]
BMGene00054	Anaphase-promoting complex, cyclosome, subunit 4,Transcription initiation factor IID, 18kD subunit,-	mitotic sister chromatid segregation,nuclear ubiquitin ligase complex,ubiquitin ligase complex,protein polyubiquitination,protein modification by small protein conjugation or removal,mitotic cell cycle,nuclear division,intracellular organelle lumen,sister chromatid segregation,mitotic nuclear division,protein modification process,catalytic activity, acting on a protein,protein K11-linked ubiquiti…	K03351	PREDICTED: anaphase-promoting complex subunit 4 [Tribolium castaneum] &gt;gb|EEZ97189.1| Anaphase-promoting complex subunit 4-like Protein [Tribolium castaneum]
BMGene00055	Domain of unknown function (DUF1900),Domain of unknown function (DUF1899),WD domain, G-beta repeat	intracellular signal transduction,protein-containing complex,cellular component organization or biogenesis,organic substance metabolic process,catalytic activity,actin binding,molecular_function,binding,cell,intracellular,cellular_component,protein binding,carbohydrate metabolic process,brush border,cytoplasm,cytoskeleton,cluster of actin-based cell projections,signal transduction,cell communicat…	K13887	PREDICTED: coronin-2B-like isoform X2 [Aethina tumida]
BMGene00056	ThiF family,E2 binding domain,Repeat in ubiquitin-activating (UBA) protein,Ubiquitin-activating enzyme active site	nuclear hormone receptor binding,nucleotide binding,protein modification by small protein conjugation or removal,mitotic cell cycle,DNA-binding transcription factor binding,purine ribonucleoside triphosphate binding,protein modification process,catalytic activity, acting on a protein,small molecule binding,RNA biosynthetic process,protein-containing complex,organic substance metabolic process,cat…	K10686	PREDICTED: nedd8-activating enzyme E1 catalytic subunit [Tribolium castaneum] &gt;gb|EFA11744.1| Nedd8-activating enzyme E1 catalytic subunit-like Protein [Tribolium castaneum]
BMGene00057	Metallopeptidase family M24	lytic vacuole,intracellular organelle lumen,peptidase activity, acting on L-amino acid peptides,extracellular exosome,azurophil granule lumen,granulocyte activation,catalytic activity, acting on a protein,transcription regulator activity,cell activation,cell activation involved in immune response,immune effector process,neutrophil activation involved in immune response,myeloid cell activation inv…		PREDICTED: proliferation-associated protein 2G4 [Tribolium castaneum] &gt;gb|EFA11745.1| Proliferation-associated protein 2G4-like Protein [Tribolium castaneum]
BMGene00058	Eukaryotic initiation factor 4E	RNA 7-methylguanosine cap binding,RNA cap binding,in utero embryonic development,instar larval or pupal development,protein-containing complex,organic substance metabolic process,negative regulation of cellular amide metabolic process,regulation of cellular amide metabolic process,cellular nitrogen compound metabolic process,cellular macromolecule biosynthetic process,translation initiation facto…	K03259	eukaryotic initiation factor 4E [Tribolium castaneum]
BMGene00059	Immunoglobulin I-set domain,Fibronectin type III domain,Immunoglobulin domain,Immunoglobulin V-set domain,-	tube morphogenesis,segmentation,tube development,tube formation,cell morphogenesis involved in differentiation,cell morphogenesis,cellular response to endogenous stimulus,cellular response to growth factor stimulus,cellular response to organic substance,somitogenesis,neural tube formation,embryonic epithelial tube formation,cellular response to chemical stimulus,morphogenesis of an epithelium,res…		PREDICTED: LOW QUALITY PROTEIN: protogenin B-like [Aethina tumida]
BMGene00060	intracellular organelle lumen,regulation of organelle organization,protein-containing complex,cellular component organization or biogenesis,cell,intracellular,cellular_component,mitochondrion,cytoplasm,mitochondrial inner membrane,mitochondrial envelope,nucleus,nucleoplasm,intrinsic component of mitochondrial membrane,organelle organization,mitochondrial membrane organization,inner mitochondrial …		PREDICTED: MICOS complex subunit MIC13 homolog QIL1 [Tribolium castaneum] &gt;gb|EFA11746.1| hypothetical protein TcasGA2_TC004236 [Tribolium castaneum]
BMGene00061	Cyclophilin type peptidyl-prolyl cis-trans isomerase/CLD	RNA splicing, via transesterification reactions,RNA splicing, via transesterification reactions with bulged adenosine as nucleophile,mRNA splicing, via spliceosome,intracellular organelle lumen,catalytic activity, acting on a protein,transcription regulator activity,catalytic step 2 spliceosome,precatalytic spliceosome,amide binding,RNA biosynthetic process,protein-containing complex,cell periphe…	K09566	PREDICTED: peptidyl-prolyl cis-trans isomerase G [Tribolium castaneum] &gt;gb|EFA11754.2| hypothetical protein TcasGA2_TC004244 [Tribolium castaneum]
BMGene00062	Sulfate transporter family,STAS domain,Sulfate transporter N-terminal domain with GLY motif	nucleotide binding,calcium ion transmembrane transport,DNA-directed RNA polymerase complex,solute:anion antiporter activity,purine ribonucleoside triphosphate binding,catalytic activity, acting on a protein,small molecule binding,transferase complex,divalent metal ion transport,proteasome-activating ATPase activity,divalent inorganic cation transport,RNA biosynthetic process,sulfur compound trans…		PREDICTED: solute carrier family 26 member 10 isoform X2 [Tribolium castaneum] &gt;ref|XP_008200972.1| PREDICTED: solute carrier family 26 member 10 isoform X2 [Tribolium castaneum] &gt;gb|KYB29497.1| Prestin-like Protein [Tribolium castaneum]
BMGene00063	Amiloride-sensitive sodium channel	reproduction,nucleotide binding,purine ribonucleoside triphosphate binding,small molecule binding,protein-containing complex,organic substance metabolic process,catalytic activity,molecular_function,adenylate kinase activity,cytidylate kinase activity,binding,cellular_component,extracellular region,ATP binding,ion channel activity,transporter activity,cation channel activity,sodium channel activi…		hypothetical protein TcasGA2_TC004432 [Tribolium castaneum]
BMGene00064	Protein kinase domain,Protein tyrosine kinase,-	reproduction,nucleotide binding,purine ribonucleoside triphosphate binding,catalytic activity, acting on a protein,small molecule binding,clathrin-dependent endocytosis,regulation of receptor internalization,positive regulation of receptor internalization,regulation of localization,cellular component organization or biogenesis,organic substance metabolic process,catalytic activity,molecular_funct…	K17541	PREDICTED: SCY1-like protein 2 [Tribolium castaneum]
BMGene00065	Mannosyl oligosaccharide glucosidase	glycosylation,protein modification process,organic substance metabolic process,catalytic activity,cellular macromolecule biosynthetic process,molecular_function,mannosyl-oligosaccharide glucosidase activity,alpha-1,4-glucosidase activity,hydrolase activity, hydrolyzing O-glycosyl compounds,cell,intracellular,cellular_component,transporter activity,carbohydrate metabolic process,cytoplasm,endoplas…	K01228	PREDICTED: mannosyl-oligosaccharide glucosidase [Tribolium castaneum]
BMGene00066	Putative tRNA binding domain,-	tube morphogenesis,tRNA binding,tube development,positive regulation of glucagon secretion,regulation of glucagon secretion,glucagon secretion,catalytic activity, acting on RNA,catalytic activity, acting on a tRNA,angiogenesis,blood vessel development,regulation of endothelial cell proliferation,negative regulation of endothelial cell proliferation,vasculature development,endothelial cell prolife…	K15437	PREDICTED: arginine/serine-rich protein PNISR [Tribolium castaneum] &gt;gb|EEZ97314.2| hypothetical protein TcasGA2_TC011125 [Tribolium castaneum]
BMGene00067	Mediator complex subunit 28,-	intracellular organelle lumen,transcription regulator activity,RNA biosynthetic process,protein-containing complex,cell periphery,organic substance metabolic process,cellular nitrogen compound metabolic process,cellular macromolecule biosynthetic process,nucleobase-containing compound biosynthetic process,actin binding,transcription coregulator activity,molecular_function,binding,cell,intracellul…	K15141	PREDICTED: mediator of RNA polymerase II transcription subunit 28 isoform X1 [Tribolium castaneum]
BMGene00068	Cytosol aminopeptidase family, catalytic domain,WD domain, G-beta repeat,-,Zinc finger, C3HC4 type (RING finger),zinc-RING finger domain,Ring finger domain	Golgi membrane,ubiquitin ligase complex,intracellular organelle lumen,peptidase activity, acting on L-amino acid peptides,protein modification process,catalytic activity, acting on a protein,transferase complex,protein-containing complex,organic substance metabolic process,catalytic activity,molecular_function,DNA binding,nucleic acid binding,aminopeptidase activity,ubiquitin-protein transferase …	K10143	E3 ubiquitin-protein ligase RFWD2 [Ooceraea biroi]
BMGene00069	Chaperone for wingless signalling and trafficking of LDL receptor	nucleotide binding,lipoprotein particle receptor binding,intracellular organelle lumen,purine ribonucleoside triphosphate binding,catalytic activity, acting on a protein,small molecule binding,skeletal muscle acetylcholine-gated channel clustering,cellular macromolecule localization,postsynaptic membrane organization,macromolecule localization,mitochondrial respiratory chain complex assembly,prot…		AGAP005081-PA-like protein [Anopheles sinensis]
BMGene00070	Angiomotin C terminal,-	tube morphogenesis,tube development,tight junction,intracellular signal transduction,hippo signaling,angiogenesis,vasculogenesis,blood vessel development,gastrulation with mouth forming second,in utero embryonic development,ruffle,stress fiber,ameboidal-type cell migration,cellular macromolecule localization,vasculature development,regulation of organelle organization,macromolecule localization,c…	K16819	PREDICTED: angiomotin-like 2a isoform X2 [Tribolium castaneum] &gt;gb|KYB25057.1| hypothetical protein TcasGA2_TC011305 [Tribolium castaneum]
BMGene00071	Amino acid permease	reproduction,intracellular organelle lumen,regulation of arginine metabolic process,regulation of glutamine family amino acid metabolic process,regulation of cellular amine metabolic process,secretion by cell,cell periphery,organic substance transport,nitrogen compound transport,organic substance metabolic process,ion transmembrane transport,amino acid transmembrane transport,cellular nitrogen co…		PREDICTED: Y+L amino acid transporter 2 [Tribolium castaneum] &gt;gb|EEZ98248.2| Y+L amino acid transporter 2-like Protein [Tribolium castaneum]
BMGene00072	ATP synthase (F/14-kDa) subunit	tube morphogenesis,transition metal ion transport,tube development,vacuolar proton-transporting V-type ATPase, V1 domain,embryonic heart tube development,regulation of lysosomal lumen pH,peptidase activity, acting on L-amino acid peptides,extracellular exosome,Kupffer's vesicle development,cellular response to endogenous stimulus,catalytic activity, acting on a protein,cellular response to peptid…	K02151	PREDICTED: V-type proton ATPase subunit F [Tribolium castaneum] &gt;gb|EEZ98406.2| V-type proton ATPase subunit F 1-like Protein [Tribolium castaneum]
BMGene00073	Calcineurin-like phosphoesterase,Ribosomal protein L7Ae/L30e/S12e/Gadd45 family,-	mitotic sister chromatid segregation,G1/S transition of mitotic cell cycle,Golgi membrane,MAPK cascade,nuclear chromosome,mitotic cell cycle,nuclear division,regulation of stress-activated protein kinase signaling cascade,negative regulation of stress-activated protein kinase signaling cascade,maturation of LSU-rRNA,intracellular organelle lumen,sister chromatid segregation,nuclear chromatin,chro…	K15498	PREDICTED: serine/threonine-protein phosphatase 6 catalytic subunit [Tribolium castaneum] &gt;gb|EEZ97359.1| Serine/threonine-protein phosphatase 6 catalytic subunit-like Protein [Tribolium castaneum]
BMGene00074	Ribosomal protein L10,-	ribosomal large subunit assembly,intracellular organelle lumen,nuclear-transcribed mRNA catabolic process,organelle assembly,cytoplasmic translation,protein-containing complex,cellular component organization or biogenesis,ribonucleoprotein complex subunit organization,organic substance metabolic process,ncRNA metabolic process,cellular nitrogen compound metabolic process,cellular macromolecule bi…	K14815	PREDICTED: mRNA turnover protein 4 homolog [Tribolium castaneum] &gt;gb|EEZ97361.1| mRNA turnover protein 4 homolog-like Protein [Tribolium castaneum]
BMGene00075	Domain of unknown function (DUF1741),Phosphatidylinositol 3- and 4-kinase,Phosphoinositide 3-kinase family, accessory domain (PIK domain),Phosphoinositide 3-kinase C2,PI3-kinase family, ras-binding domain,PX domain,C2 domain	tube morphogenesis,tube development,regulation of tube diameter,phosphatidylinositol binding,nucleotide binding,regulation of tube size,phosphatidylinositol 3-kinase activity,1-phosphatidylinositol-4-phosphate 3-kinase activity,intracellular organelle lumen,extracellular exosome,purine ribonucleoside triphosphate binding,intracellular signal transduction,cellular response to external stimulus,cel…	K00923	Phosphatidylinositol 4-phosphate 3-kinase C2 domain-containing subunit alpha-like protein [Tribolium castaneum]
BMGene00076	bZIP transcription factor,Basic region leucine zipper,-	tube morphogenesis,exocrine system development,tube development,chitin-based larval cuticle pattern formation,enhancer binding,nuclear chromosome,response to endoplasmic reticulum stress,cuticle pattern formation,extracellular matrix constituent secretion,intracellular organelle lumen,cAMP response element binding,nuclear chromatin,chromatin,RNA polymerase II regulatory region DNA binding,proxima…		PREDICTED: cyclic AMP response element-binding protein A isoform X3 [Tribolium castaneum] &gt;gb|KYB24842.1| Cyclic AMP-responsive element-binding protein 3-like protein 2 [Tribolium castaneum]
BMGene00077	HECT-domain (ubiquitin-transferase),-	reproduction,organ growth,nucleotide binding,protein polyubiquitination,protein modification by small protein conjugation or removal,response to reactive oxygen species,sperm entry,proteasome complex,intracellular signal transduction,cell morphogenesis involved in differentiation,cell morphogenesis,cellular response to endogenous stimulus,protein modification process,neuron projection organizatio…	K10587	PREDICTED: ubiquitin-protein ligase E3A [Tribolium castaneum] &gt;ref|XP_008197901.1| PREDICTED: ubiquitin-protein ligase E3A [Tribolium castaneum] &gt;gb|EEZ97381.1| Ubiquitin-protein ligase E3A-like Protein [Tribolium castaneum]
BMGene00078	RNA recognition motif. (a.k.a. RRM, RBD, or RNP domain),RNA recognition motif (a.k.a. RRM, RBD, or RNP domain),-	reproduction,segmentation,SWI/SNF superfamily-type complex,nuclear chromosome,RNA splicing, via transesterification reactions,RNA splicing, via transesterification reactions with bulged adenosine as nucleophile,mRNA splicing, via spliceosome,ribonucleoprotein granule,intracellular organelle lumen,embryonic axis specification,RNA stem-loop binding,nuclear chromatin,chromatin,cell morphogenesis inv…	K14411	Heterogeneous nuclear ribonucleoprotein 27C-like Protein [Tribolium castaneum]
BMGene00079	RNA polymerase II transcription factor SIII (Elongin) subunit A,TFIIS helical bundle-like domain,-	wing disc development,tube morphogenesis,elongin complex,tube development,transcriptionally active chromatin,imaginal disc-derived appendage morphogenesis,appendage morphogenesis,nucleotide binding,post-embryonic appendage morphogenesis,intracellular organelle lumen,purine ribonucleoside triphosphate binding,chromatin,small molecule binding,ossification,purine nucleoside binding,nucleoside bindin…	K15076	PREDICTED: transcription elongation factor B polypeptide 3 [Tribolium castaneum] &gt;gb|EFA12997.1| Transcription elongation factor B polypeptide 3-like Protein [Tribolium castaneum]
BMGene00080	RNA recognition motif. (a.k.a. RRM, RBD, or RNP domain),RNA recognition motif (a.k.a. RRM, RBD, or RNP domain),-	reproduction,segmentation,nuclear-transcribed mRNA catabolic process, nonsense-mediated decay,microtubule cytoskeleton organization,omega speckle,RNA splicing, via transesterification reactions,regulation of alternative mRNA splicing, via spliceosome,alternative mRNA splicing, via spliceosome,RNA splicing, via transesterification reactions with bulged adenosine as nucleophile,mRNA splicing, via s…	K03102	PREDICTED: RNA-binding protein squid isoform X3 [Tribolium castaneum]
BMGene00081	KH domain,SAM domain (Sterile alpha motif)	reproduction,microtubule cytoskeleton organization,mitotic cell cycle,ameboidal-type cell migration,macromolecule localization,columnar/cuboidal epithelial cell differentiation,epithelial cell development,columnar/cuboidal epithelial cell development,circulatory system development,cellular component organization or biogenesis,developmental process involved in reproduction,organic substance metabo…	K18756	PREDICTED: protein bicaudal C [Tribolium castaneum] &gt;gb|EFA07761.1| Protein bicaudal C-like Protein [Tribolium castaneum]
BMGene00082	Haemolysin-III related	nuclear-transcribed mRNA catabolic process, deadenylation-dependent decay,deadenylation-dependent decapping of nuclear-transcribed mRNA,nuclear-transcribed mRNA catabolic process,organic substance metabolic process,cellular nitrogen compound metabolic process,nucleobase-containing compound catabolic process,molecular_function,cellular_component,nucleobase-containing compound metabolic process,mRN…		hypothetical protein AMK59_5735 [Oryctes borbonicus]
BMGene00083	Ankyrin repeats (3 copies),Ankyrin repeat,Ankyrin repeats (many copies)	reproduction,nuclear division,proteasome complex,ribonucleoprotein granule,aspartic-type peptidase activity,peptidase activity, acting on L-amino acid peptides,pi-body,meiotic nuclear division,catalytic activity, acting on a protein,cytoplasmic ribonucleoprotein granule,protein-containing complex,cellular component organization or biogenesis,developmental process involved in reproduction,organic …		PREDICTED: ankyrin repeat: SAM and basic leucine zipper domain-containing protein 1 [Tribolium castaneum]
BMGene00084	Hsp20/alpha crystallin family	intracellular organelle lumen,molecular_function,binding,cell,intracellular,cellular_component,protein binding,extracellular ligand-gated ion channel activity,ion channel activity,structural molecule activity,structural constituent of eye lens,transporter activity,cytoplasm,nucleus,nucleoplasm,cytosol,supramolecular polymer,supramolecular complex,protein folding,biological_process,supramolecular …		PREDICTED: protein lethal(2)essential for life isoform X2 [Tribolium castaneum] &gt;gb|EEZ98629.2| Protein lethal(2)essential for life-like Protein [Tribolium castaneum]
BMGene00085	Flavinator of succinate dehydrogenase	intracellular organelle lumen,protein modification process,epithelial to mesenchymal transition,mitochondrial respiratory chain complex assembly,cellular component organization or biogenesis,organic substance metabolic process,cellular protein-containing complex assembly,molecular_function,respiratory chain complex II assembly,mitochondrial respiratory chain complex II assembly,binding,cell,intra…	K18168	Succinate dehydrogenase assembly factor 2-A: mitochondrial-like Protein [Tribolium castaneum]
BMGene00086	Aminotransferase class IV,-	proton-transporting V-type ATPase, V0 domain,proton-transporting V-type ATPase complex,proton-transporting two-sector ATPase complex, proton-transporting domain,protein-containing complex,organic substance metabolic process,ion transmembrane transport,catalytic activity,molecular_function,branched-chain-amino-acid transaminase activity,binding,cell,intracellular,cellular_component,protein binding…	K00826	PREDICTED: branched-chain-amino-acid aminotransferase: cytosolic [Tribolium castaneum] &gt;gb|EEZ98004.1| Branched-chain-amino-acid aminotransferase: cytosolic-like Protein [Tribolium castaneum]
BMGene00087	Chromatin assembly factor 1 subunit A,Chromatin assembly factor 1 complex p150 subunit, N-terminal,-	meristem growth,multicellular organism growth,tube development,nuclear chromosome,intracellular organelle lumen,chromo shadow domain binding,double-strand break repair via homologous recombination,recombinational repair,nuclear chromatin,chromatin,DNA conformation change,heterochromatin organization,CAF-1 complex,protein-containing complex,cellular response to stress,cellular component organizati…	K10750	hypothetical protein TcasGA2_TC031939 [Tribolium castaneum]
BMGene00088	EGF-like domain,Protein kinase domain,-,Calcium-binding EGF domain,Ankyrin repeat,Ankyrin repeats (3 copies),LNR domain,Ankyrin repeats (many copies),Human growth factor-like EGF,NOTCH protein,Ribosomal protein L7Ae/L30e/S12e/Gadd45 family,Protein tyrosine kinase	reproduction,tube morphogenesis,multicellular organism growth,tube development,negative regulation of transcription by RNA polymerase II,Golgi membrane,establishment or maintenance of apical/basal cell polarity,embryonic appendage morphogenesis,appendage morphogenesis,limb morphogenesis,MAPK cascade,anchoring junction,embryonic heart tube development,ERK1 and ERK2 cascade,positive regulation of E…	K02599	PREDICTED: notch isoform X2 [Tribolium castaneum] &gt;gb|KYB24943.1| Neurogenic locus Notch protein-like Protein [Tribolium castaneum]
BMGene00089	Zona pellucida-like domain	wing disc development,tube morphogenesis,tube development,imaginal disc-derived appendage morphogenesis,appendage morphogenesis,post-embryonic appendage morphogenesis,cuticle pattern formation,actin-mediated cell contraction,cell morphogenesis involved in differentiation,cell morphogenesis,morphogenesis of an epithelium,epithelial cell development,instar larval or pupal development,cellular compo…		PREDICTED: uncharacterized protein LOC657403 [Tribolium castaneum] &gt;gb|EFA00867.2| hypothetical protein TcasGA2_TC003770 [Tribolium castaneum]
BMGene00090	WD domain, G-beta repeat,-	molecular_function,nucleic acid binding,binding,cell,intracellular,cellular_component,protein binding,cytoplasm,cytosol,endosome,Golgi apparatus,bounding membrane of organelle,whole membrane,intracellular membrane-bounded organelle,intracellular organelle,organelle,membrane-bounded organelle,endosome membrane,intracellular part,organelle part,endosomal part,cytoplasmic part,intracellular organell…	K20241	PREDICTED: WD repeat-containing protein 44 [Tribolium castaneum] &gt;gb|EEZ99884.1| WD repeat-containing protein 44-like Protein [Tribolium castaneum]
BMGene00091	KH domain	segmentation,gene silencing by miRNA,posttranscriptional gene silencing by RNA,ribonucleoprotein granule,cell morphogenesis involved in differentiation,cell morphogenesis,neuronal ribonucleoprotein granule,regulation of translation at synapse,regulation of translation at postsynapse,somitogenesis,cytoplasmic ribonucleoprotein granule,somatodendritic compartment,axon part,G-quadruplex RNA binding,…	K15516	PREDICTED: fragile X mental retardation syndrome-related protein 1 isoform X3 [Tribolium castaneum]
BMGene00092	Sybindin-like family,Sedlin, N-terminal conserved region	Golgi membrane,regulation of tube size,lytic vacuole,intracellular organelle lumen,azurophil granule lumen,granulocyte activation,TRAPPIII protein complex,TRAPPII protein complex,TRAPPI protein complex,cell activation,cell activation involved in immune response,immune effector process,neutrophil activation involved in immune response,myeloid cell activation involved in immune response,myeloid leu…	K20300	PREDICTED: trafficking protein particle complex subunit 1 [Tribolium castaneum] &gt;gb|EFA12998.1| Trafficking protein particle complex subunit 1-like Protein [Tribolium castaneum]
BMGene00093	Metallopeptidase family M24,-	platelet aggregation,metalloaminopeptidase activity,peptidase activity, acting on L-amino acid peptides,protein initiator methionine removal,cellular response to light stimulus,cellular response to radiation,protein modification process,catalytic activity, acting on a protein,cellular response to abiotic stimulus,cell activation,organic substance metabolic process,cellular response to environment…	K01265	PREDICTED: methionine aminopeptidase 1 [Tribolium castaneum] &gt;gb|EEZ97675.1| Methionine aminopeptidase 1-like Protein [Tribolium castaneum]
BMGene00094	regulation of Rho protein signal transduction,intracellular organelle lumen,intracellular signal transduction,molecular_function,DNA binding,nucleic acid binding,transmembrane signaling receptor activity,G protein-coupled receptor activity,guanyl-nucleotide exchange factor activity,Ras guanyl-nucleotide exchange factor activity,Rho guanyl-nucleotide exchange factor activity,binding,cell,intracell…		PREDICTED: coiled-coil domain-containing protein 174 [Tribolium castaneum] &gt;gb|EFA13255.1| hypothetical protein TcasGA2_TC001525 [Tribolium castaneum]
BMGene00095	Transcriptional regulator of RNA polII, SAGA, subunit	SAGA-type complex,SAGA complex,histone acetyltransferase complex,anchoring junction,intracellular organelle lumen,protein modification process,transcription regulator activity,transferase complex,RNA biosynthetic process,protein-containing complex,cellular component organization or biogenesis,organic substance metabolic process,peptide N-acetyltransferase activity,catalytic activity,cellular nitr…		PREDICTED: transcriptional adapter 1 [Tribolium castaneum] &gt;gb|EEZ97977.1| Transcriptional adapter 1-like Protein [Tribolium castaneum]
BMGene00096	PPR repeat family,-	nucleotide binding,intracellular organelle lumen,purine ribonucleoside triphosphate binding,mitochondrial translational elongation,mitochondrial translational termination,catalytic activity, acting on RNA,catalytic activity, acting on a tRNA,small molecule binding,mitochondrial gene expression,protein-containing complex,protein-containing complex disassembly,cell periphery,cellular component orga…	K17659	protein PTCD3 homolog: mitochondrial [Anoplophora glabripennis]
BMGene00097	Cytosol aminopeptidase family, catalytic domain,Ligand-gated ion channel,Cytosol aminopeptidase family, N-terminal domain,Bacterial extracellular solute-binding proteins, family 3	reproduction,synaptic transmission, glutamatergic,intracellular organelle lumen,peptidase activity, acting on L-amino acid peptides,catalytic activity, acting on a protein,cell periphery,system process,catalytic activity,molecular_function,aminopeptidase activity,transmembrane signaling receptor activity,ionotropic glutamate receptor activity,protein kinase activity,binding,cell,intracellular,ext…	K05313	PREDICTED: glutamate receptor ionotropic: kainate 1 [Tribolium castaneum]
BMGene00098	Exonuclease	3'-5'-exoribonuclease activity,catalytic activity, acting on RNA,catalytic activity, acting on DNA,organic substance metabolic process,catalytic activity,cellular nitrogen compound metabolic process,molecular_function,nucleic acid binding,deoxyribonuclease activity,ribonuclease activity,exodeoxyribonuclease activity,exoribonuclease activity,exonuclease activity,nuclease activity,binding,cellular_…	K18417	ERI1 exoribonuclease 2-like Protein [Tribolium castaneum]
BMGene00099	-	intracellular signal transduction,organelle localization by membrane tethering,mitochondrion-endoplasmic reticulum membrane tethering,macromolecule localization,cellular divalent inorganic cation homeostasis,divalent inorganic cation homeostasis,cellular component organization or biogenesis,organic substance transport,organic substance metabolic process,molecular_function,binding,cell,intracellul…		PDZ domain-containing protein 8 [Anoplophora glabripennis]
BMGene00100	intracellular organelle lumen,transcription regulatory region sequence-specific DNA binding,DNA-binding transcription factor activity, RNA polymerase II-specific,regulatory region nucleic acid binding,transcription regulator activity,RNA biosynthetic process,cellular macromolecule biosynthetic process,DNA-binding transcription factor activity,double-stranded DNA binding,nucleic acid binding,nucle…		PREDICTED: zinc finger protein 532-like [Tribolium castaneum] &gt;ref|XP_008201601.1| PREDICTED: zinc finger protein 532-like [Tribolium castaneum] &gt;gb|KYB29313.1| hypothetical protein TcasGA2_TC032188 [Tribolium castaneum]
BMGene00101	Regulatory subunit of type II PKA R-subunit	reproduction,sperm-egg recognition,protein binding,calmodulin binding,single fertilization,binding of sperm to zona pellucida,cell recognition,multi-organism reproductive process,cell-cell recognition,fertilization,multi-organism process,sexual reproduction,reproductive process		PREDICTED: uncharacterized protein LOC655642 [Tribolium castaneum] &gt;gb|EFA12374.1| hypothetical protein TcasGA2_TC002080 [Tribolium castaneum]
BMGene00102	MutS domain V,MutS domain III,MutS family domain IV,MutS domain II	reproduction,regulation of DNA recombination,DNA damage checkpoint,cell cycle checkpoint,nucleotide binding,DNA secondary structure binding,nuclear chromosome,mitotic cell cycle,magnesium ion binding,four-way junction DNA binding,intracellular organelle lumen,nuclear chromosome, telomeric region,chromosome, telomeric region,intracellular signal transduction,response to acid chemical,interstrand c…		PREDICTED: DNA mismatch repair protein Msh2 [Tribolium castaneum] &gt;gb|EFA12365.1| DNA mismatch repair protein spellchecker 1-like Protein [Tribolium castaneum]
BMGene00103	Major Facilitator Superfamily,-	transporter activity,organic acid transmembrane transporter activity,transport,monocarboxylic acid transmembrane transporter activity,organic anion transmembrane transporter activity,anion transmembrane transporter activity,inorganic molecular entity transmembrane transporter activity,ion transmembrane transporter activity,integral component of membrane,carboxylic acid transmembrane transporter a…		PREDICTED: monocarboxylate transporter 3 isoform X2 [Tribolium castaneum] &gt;gb|KYB29401.1| hypothetical protein TcasGA2_TC001278 [Tribolium castaneum]
BMGene00104	Diacylglycerol kinase accessory domain,Ras association (RalGDS/AF-6) domain,Diacylglycerol kinase catalytic domain,Phorbol esters/diacylglycerol binding domain (C1 domain)	protein kinase C signaling,nucleotide binding,intracellular signal transduction,small molecule binding,RNA binding,nucleic acid binding,NAD+ kinase activity,diacylglycerol kinase activity,ATP binding,cytoplasm,nucleus,neutral lipid metabolic process,acylglycerol metabolic process,lipid metabolic process,signal transduction,cell communication,phosphate-containing compound metabolic process,phospho…	K00901	Diacylglycerol kinase theta-like Protein [Tribolium castaneum]
BMGene00105	Clathrin adaptor complex small chain	Golgi membrane,lytic vacuole,DNA-directed RNA polymerase complex,intracellular organelle lumen,synaptic vesicle budding,cell morphogenesis involved in differentiation,cell morphogenesis,eye development,compound eye morphogenesis,compound eye photoreceptor cell differentiation,eye photoreceptor cell differentiation,transferase complex,cellular macromolecule localization,synaptic vesicle recycling …	K12394	PREDICTED: AP-1 complex subunit sigma-2 isoform X1 [Tribolium castaneum] &gt;gb|EEZ98327.1| AP-1 complex subunit sigma-2-like Protein [Tribolium castaneum]
BMGene00106	Multidrug resistance efflux transporter,-	transporter activity,ion binding,cation binding,integral component of membrane,metal ion binding,transmembrane transporter activity,intrinsic component of membrane	K15288	PREDICTED: putative thiamine transporter SLC35F3 isoform X1 [Tribolium castaneum] &gt;ref|XP_015839137.1| PREDICTED: putative thiamine transporter SLC35F3 isoform X1 [Tribolium castaneum]
BMGene00107	Protein kinase domain,Protein tyrosine kinase,-,Kinase-like	reproduction,nucleotide binding,MAPK cascade,activation of MAPKK activity,response to endoplasmic reticulum stress,regulation of stress-activated protein kinase signaling cascade,positive regulation of stress-activated protein kinase signaling cascade,intrinsic apoptotic signaling pathway in response to endoplasmic reticulum stress,telomere maintenance,intracellular signal transduction,cellular r…	K04428	PREDICTED: mitogen-activated protein kinase kinase kinase 4 [Tribolium castaneum] &gt;ref|XP_008201376.1| PREDICTED: mitogen-activated protein kinase kinase kinase 4 [Tribolium castaneum] &gt;gb|EEZ98383.1| hypothetical protein TcasGA2_TC000847 [Tribolium castaneum]
BMGene00108	Protein kinase domain	endocrine system development,segmentation,G1/S transition of mitotic cell cycle,negative regulation of transcription by RNA polymerase II,nucleotide binding,mitotic cell cycle,cyclin-dependent protein kinase holoenzyme complex,lytic vacuole,intracellular organelle lumen,origin recognition complex,intracellular signal transduction,protein modification process,catalytic activity, acting on a protei…		cyclin-dependent kinase 4 [Anoplophora glabripennis]
BMGene00109	-,PCI domain	mitotic sister chromatid segregation,cell cycle checkpoint,mitotic cell cycle,nuclear division,transcription export complex 2,sister chromatid segregation,nuclear-transcribed mRNA catabolic process,posttranscriptional tethering of RNA polymerase II gene DNA at nuclear periphery,transcription-dependent tethering of RNA polymerase II gene DNA at nuclear periphery,ribonucleoprotein complex export fr…		PREDICTED: PCI domain-containing protein 2 [Tribolium castaneum] &gt;ref|XP_001816040.2| PREDICTED: PCI domain-containing protein 2 [Tribolium castaneum] &gt;gb|EEZ98385.1| PCI domain-containing protein 2 homolog-like Protein [Tribolium castaneum]
BMGene00110	hypothetical protein TcasGA2_TC000850 [Tribolium castaneum]
BMGene00111	Insect cuticle protein,-	reproduction,double-strand break repair via homologous recombination,recombinational repair,condensed chromosome,SUMO ligase complex,transferase complex,protein-containing complex,cellular response to stress,organic substance metabolic process,cellular nitrogen compound metabolic process,cell,intracellular,extracellular space,chitin-based cuticle development,extracellular region,structural molecu…		PREDICTED: cuticle protein-like [Nicrophorus vespilloides]
BMGene00112	Insect cuticle protein	reproduction,double-strand break repair via homologous recombination,recombinational repair,condensed chromosome,SUMO ligase complex,transferase complex,protein-containing complex,cellular response to stress,organic substance metabolic process,cellular nitrogen compound metabolic process,cell,intracellular,extracellular space,chitin-based cuticle development,extracellular region,structural molecu…		PREDICTED: larval cuticle protein A2B-like [Aethina tumida]
BMGene00113	Insect cuticle protein	reproduction,double-strand break repair via homologous recombination,recombinational repair,condensed chromosome,SUMO ligase complex,transferase complex,protein-containing complex,cellular response to stress,organic substance metabolic process,cellular nitrogen compound metabolic process,cell,intracellular,extracellular space,chitin-based cuticle development,extracellular region,structural molecu…		PREDICTED: larval cuticle protein A2B-like [Aethina tumida]
BMGene00114	Insect cuticle protein,-	reproduction,double-strand break repair via homologous recombination,recombinational repair,condensed chromosome,SUMO ligase complex,transferase complex,protein-containing complex,cellular response to stress,organic substance metabolic process,cellular nitrogen compound metabolic process,cell,intracellular,extracellular space,chitin-based cuticle development,extracellular region,structural molecu…		uncharacterized protein LOC107265701 [Cephus cinctus]
BMGene00115	Insect cuticle protein,-	reproduction,tRNA-splicing ligase complex,protein-containing complex,cell,intracellular,extracellular space,chitin-based cuticle development,extracellular region,structural molecule activity,structural constituent of chitin-based cuticle,multicellular organism development,structural constituent of chitin-based larval cuticle,embryo development,membrane part,intracellular part,extracellular region…		PREDICTED: larval cuticle protein A1A [Bactrocera oleae]
BMGene00116	Insect cuticle protein	tRNA-splicing ligase complex,protein-containing complex,cell,intracellular,chitin-based cuticle development,extracellular region,structural molecule activity,structural constituent of chitin-based cuticle,multicellular organism development,structural constituent of chitin-based larval cuticle,embryo development,membrane part,intracellular part,extracellular region part,cell part,anatomical struct…		PREDICTED: larval cuticle protein A2B-like [Papilio polytes]
BMGene00117	Insect cuticle protein	reproduction,tRNA-splicing ligase complex,protein-containing complex,cell,intracellular,extracellular space,chitin-based cuticle development,extracellular region,structural molecule activity,structural constituent of chitin-based cuticle,multicellular organism development,structural constituent of chitin-based larval cuticle,embryo development,membrane part,intracellular part,extracellular region…		PREDICTED: larval cuticle protein A2B-like [Ceratosolen solmsi marchali]
BMGene00118	-	catalytic activity,metabolic process,biosynthetic process,oxidoreductase activity, acting on the aldehyde or oxo group of donors, NAD or NADP as acceptor,oxidoreductase activity,transferase activity,transferase activity, transferring one-carbon groups,hydroxymethyl-, formyl- and related transferase activity,oxidoreductase activity, acting on the aldehyde or oxo group of donors		Aldehyde dehydrogenase family 1 member L2: mitochondrial [Tupaia chinensis]
BMGene00119	Guanylate kinase,PDZ domain (Also known as DHR or GLGF),Variant SH3 domain,SH3 domain,PDZ domain	glutamate receptor binding,ionotropic glutamate receptor binding,establishment or maintenance of apical/basal cell polarity,microtubule cytoskeleton organization,tight junction,protein localization to synapse,protein modification process,cellular macromolecule localization,positive regulation of protein phosphorylation,regulation of protein phosphorylation,macromolecule localization,protein local…		PREDICTED: disks large 1 tumor suppressor protein isoform X3 [Tribolium castaneum]
BMGene00120	Domain of unknown function (DUF1693),Transketolase, pyrimidine binding domain,Macro domain,Transketolase, C-terminal domain,Divergent CRAL/TRIO domain	adenylyltransferase activity,intracellular organelle lumen,thioester biosynthetic process,thioester metabolic process,fatty-acyl-CoA metabolic process,acyl-CoA biosynthetic process,oxidoreductase complex,purine-containing compound biosynthetic process,purine-containing compound metabolic process,protein-containing complex,organic substance metabolic process,nucleoside bisphosphate metabolic proce…		PREDICTED: protein GDAP2 homolog [Tribolium castaneum]
BMGene00121	Enoyl-CoA hydratase/isomerase family,-	response to oxygen levels,regulation of establishment of protein localization,gamma-tubulin complex,cellular response to decreased oxygen levels,response to decreased oxygen levels,cellular response to oxygen levels,cellular response to hypoxia,ciliary basal body,ciliary transition zone,organelle assembly,response to hypoxia,cellular macromolecule localization,cellular response to chemical stimul…	K16533	PREDICTED: centrosomal protein of 290 kDa isoform X2 [Tribolium castaneum]
BMGene00122	Tho complex subunit 7	nuclear chromosome,THO complex,transcription export complex,THO complex part of transcription export complex,intracellular organelle lumen,nuclear chromosome, telomeric region,chromosome, telomeric region,ribonucleoprotein complex export from nucleus,mRNA-containing ribonucleoprotein complex export from nucleus,ciliary basal body,organelle assembly,ribonucleoprotein complex localization,cellular …		PREDICTED: THO complex subunit 7 homolog [Tribolium castaneum] &gt;gb|EEZ98316.2| THO complex protein 7-like Protein [Tribolium castaneum]
BMGene00123	2OG-Fe(II) oxygenase superfamily	anchoring junction,microtubule organizing center attachment site,meiotic nuclear membrane microtubule tethering complex,intracellular organelle lumen,peptidase activity, acting on L-amino acid peptides,nuclear membrane protein complex,nuclear membrane microtubule tethering complex,catalytic activity, acting on a protein,protein-containing complex,catalytic activity,aminopeptidase activity,binding…	K10768	PREDICTED: alpha-ketoglutarate-dependent dioxygenase alkB homolog 6 [Tribolium castaneum] &gt;gb|EEZ98336.1| Alpha-ketoglutarate-dependent dioxygenase alkB homolog 6-like Protein [Tribolium castaneum]
BMGene00124	-,Methyltransferase domain	protein modification process,catalytic activity, acting on a protein,mitochondrial respiratory chain complex assembly,mitochondrial respiratory chain complex I assembly,cellular component organization or biogenesis,organic substance metabolic process,catalytic activity,cellular protein-containing complex assembly,phosphoprotein phosphatase activity,protein tyrosine phosphatase activity,cell,intra…	K18162	PREDICTED: NADH dehydrogenase [ubiquinone] 1 alpha subcomplex assembly factor 5 [Tribolium castaneum] &gt;gb|EEZ98317.1| NADH dehydrogenase [ubiquinone] 1 alpha subcomplex assembly factor 5-like Protein [Tribolium castaneum]
BMGene00125	pyrimidine-containing compound biosynthetic process,pyrimidine-containing compound metabolic process,organic substance metabolic process,catalytic activity,cellular nitrogen compound metabolic process,nucleobase-containing compound biosynthetic process,orotidine-5'-phosphate decarboxylase activity,nucleobase-containing compound metabolic process,pyrimidine nucleobase metabolic process,'de novo' p…		PREDICTED: uncharacterized protein LOC660220 isoform X1 [Tribolium castaneum] &gt;gb|EEZ98319.2| hypothetical protein TcasGA2_TC000773 [Tribolium castaneum]
BMGene00126	Protein kinase domain,Protein tyrosine kinase,-	leg disc development,tube morphogenesis,appendage segmentation,segmentation,G1/S transition of mitotic cell cycle,tube development,ubiquitin ligase complex,imaginal disc-derived appendage morphogenesis,appendage morphogenesis,nucleotide binding,post-embryonic appendage morphogenesis,protein modification by small protein conjugation or removal,mitotic cell cycle,intracellular organelle lumen,purin…	K02208	PREDICTED: cyclin-dependent kinase 8 [Tribolium castaneum] &gt;gb|EEZ99022.2| Cyclin-dependent kinase 8-like Protein [Tribolium castaneum]
BMGene00127	Ribosomal protein S30	catalytic activity, acting on DNA,cytoplasmic translation,innate immune response in mucosa,organ or tissue specific immune response,immune system process,mucosal immune response,protein-containing complex,cellular response to stress,organic substance metabolic process,catalytic activity,cellular nitrogen compound metabolic process,cellular macromolecule biosynthetic process,structural constituent…	K02983	ubiquitin/ribosomal protein S30e fusion protein [Hister sp. APV-2005]
BMGene00128	Amino acid permease,TM2 domain,Domain of unknown function (DUF4602)	sulfur amino acid transport,sulfur amino acid transmembrane transporter activity,amide binding,sulfur compound transport,modified amino acid transmembrane transporter activity,modified amino acid transport,immune system process,cell periphery,cellular component organization or biogenesis,organic substance transport,nitrogen compound transport,ion transmembrane transport,amino acid transmembrane t…	K13868	PREDICTED: b(0:+)-type amino acid transporter 1 isoform X1 [Tribolium castaneum] &gt;gb|KYB29191.1| b(0:+)-type amino acid transporter 1-like Protein [Tribolium castaneum]
BMGene00129	-,Major Facilitator Superfamily	phosphatidylinositol binding,purine-containing compound metabolic process,cell periphery,organic substance transport,organic substance metabolic process,catalytic activity,cellular nitrogen compound metabolic process,carbonate dehydratase activity,binding,cell,phospholipid binding,transporter activity,organic acid transmembrane transporter activity,organic acid metabolic process,integral componen…		PREDICTED: monocarboxylate transporter 12 isoform X2 [Tribolium castaneum] &gt;ref|XP_008201066.1| PREDICTED: monocarboxylate transporter 12 isoform X2 [Tribolium castaneum] &gt;ref|XP_008201067.1| PREDICTED: monocarboxylate transporter 12 isoform X2 [Tribolium castaneum] &gt;ref|XP_008201068.1| PREDICTED: monocarboxylate transporter 12 isoform X2 [Tribolium castaneum] &gt;ref|XP_015840593.1| PRE…
BMGene00130	Ergosterol biosynthesis ERG4/ERG24 family,Protein of unknown function (DUF1295)	NADPH binding,nucleotide binding,mitotic cell cycle,intracellular organelle lumen,chromo shadow domain binding,small molecule binding,ameboidal-type cell migration,amide binding,immune system development,leukocyte differentiation,immune system process,protein-containing complex,myeloid leukocyte differentiation,organic substance metabolic process,catalytic activity,RNA binding,DNA binding,nucleic…		PREDICTED: delta(14)-sterol reductase [Tribolium castaneum] &gt;ref|XP_015840598.1| PREDICTED: delta(14)-sterol reductase [Tribolium castaneum] &gt;gb|EEZ98152.1| Lamin-B receptor-like Protein [Tribolium castaneum]
BMGene00131	Protein-tyrosine phosphatase,Ribosomal protein S27a,Succinate dehydrogenase/Fumarate reductase transmembrane subunit,FERM central domain,Ubiquitin family,FERM N-terminal domain,Ribosomal protein S8e,Ubiquitin-2 like Rad60 SUMO-like,-	respirasome,succinate dehydrogenase activity,regulation of establishment of protein localization,intracellular organelle lumen,intracellular signal transduction,positive regulation of hippo signaling,peptidyl-tyrosine dephosphorylation,hippo signaling,regulation of hippo signaling,lymph vessel morphogenesis,protein modification process,catalytic activity, acting on a protein,transcription regulat…	K00241	PREDICTED: LOW QUALITY PROTEIN: tyrosine-protein phosphatase non-receptor type 21 [Tribolium castaneum]
BMGene00132	GRAM domain	phosphatidic acid binding,response to sterol,cellular response to sterol,small molecule binding,endoplasmic reticulum-plasma membrane contact site,cellular response to cholesterol,cellular response to lipid,cellular response to organic cyclic compound,cellular response to organic substance,phosphatidylserine binding,response to cholesterol,cellular response to chemical stimulus,modified amino aci…		PREDICTED: GRAM domain-containing protein 1B isoform X2 [Tribolium castaneum] &gt;gb|KYB29361.1| GRAM domain-containing protein 1B-like Protein [Tribolium castaneum]
BMGene00133	hypothetical protein AMK59_6191: partial [Oryctes borbonicus]
BMGene00134	Ion channel,-	response to nicotine,sodium ion transmembrane transport,multicellular organismal signaling,molecular carrier activity,small molecule binding,transporter complex,somatodendritic compartment,regulation of localization,protein-containing complex,cell periphery,system process,heart process,circulatory system process,potassium ion transmembrane transport,negative regulation of systemic arterial blood …	K04912	potassium channel subfamily K member 1 isoform X2 [Anoplophora glabripennis]
BMGene00135	Major Facilitator Superfamily,-	endocrine system development,thyroid hormone transport,thyroid hormone binding,regulation of organelle organization,ocellus pigmentation,regulation of actin cytoskeleton organization,regulation of actin filament-based process,protein-containing complex,cell periphery,cellular component organization or biogenesis,organic substance transport,nitrogen compound transport,organic substance metabolic p…	K08187	monocarboxylate transporter 10 [Leptinotarsa decemlineata]
BMGene00136	Hemocyanin, ig-like domain	melanization defense response,regulation of melanization defense response,positive regulation of melanization defense response,melanotic encapsulation of foreign target,encapsulation of foreign target,phagophore assembly site,peptidase activity, acting on L-amino acid peptides,dopamine monooxygenase activity,L-DOPA monooxygenase activity,catalytic activity, acting on a protein,macromolecule local…		PREDICTED: uncharacterized protein C6orf106 homolog [Tribolium castaneum] &gt;gb|EEZ97936.1| Uncharacterized protein C6orf106 homolog-like Protein [Tribolium castaneum]
BMGene00137	Fork head domain	reproduction,nuclear hormone receptor binding,steroid hormone receptor binding,tube development,negative regulation of transcription by RNA polymerase II,DNA-binding transcription factor binding,DNA catabolic process, endonucleolytic,RNA polymerase II regulatory region DNA binding,proximal promoter sequence-specific DNA binding,RNA polymerase II proximal promoter sequence-specific DNA binding,tra…		PREDICTED: forkhead box protein N5 isoform X2 [Tribolium castaneum]
BMGene00138	-,Biotin/lipoate A/B protein ligase family	organellar ribosome,organellar large ribosomal subunit,intracellular organelle lumen,protein modification process,oxygen metabolic process,protein-containing complex,octanoyl transferase activity (acting on glycine-cleavage complex H protein),organic substance metabolic process,lipoyl(octanoyl) transferase activity,catalytic activity,cellular nitrogen compound metabolic process,nucleic acid bindi…	K03801	PREDICTED: putative lipoyltransferase 2: mitochondrial [Tribolium castaneum]
BMGene00139	V-type ATPase 116kDa subunit family,Peptidase family M1,ERAP1-like C-terminal domain,-	vacuolar proton-transporting V-type ATPase, V0 domain,proton-exporting ATPase activity,proton-transporting V-type ATPase, V0 domain,proton-transporting V-type ATPase complex,proton-transporting two-sector ATPase complex, proton-transporting domain,plasma membrane proton-transporting V-type ATPase complex,protein-containing complex,cell periphery,ion transmembrane transport,catalytic activity,bind…	K02154	PREDICTED: V-type proton ATPase 116 kDa subunit a isoform 1 [Tribolium castaneum] &gt;ref|XP_008200952.1| PREDICTED: V-type proton ATPase 116 kDa subunit a isoform 1 [Tribolium castaneum] &gt;gb|EEZ99071.2| V-type proton ATPase 116 kDa subunit a isoform 1-like Protein [Tribolium castaneum]
BMGene00140	Peptidase family M1,ERAP1-like C-terminal domain,Peptidase MA superfamily	metalloaminopeptidase activity,peptidase activity, acting on L-amino acid peptides,extracellular exosome,catalytic activity, acting on a protein,amide binding,cell periphery,organic substance metabolic process,catalytic activity,cellular nitrogen compound metabolic process,aminopeptidase activity,binding,cell,intracellular,extracellular space,extracellular region,cytoplasm,plasma membrane,endopla…		PREDICTED: membrane alanyl aminopeptidase-like [Dendroctonus ponderosae]
BMGene00141	Peptidase family M1,-,APC cysteine-rich region,ERAP1-like C-terminal domain,Peptidase MA superfamily,SPRY domain	pupal development,wing disc development,tube morphogenesis,tube development,response to ecdysone,histone methyltransferase complex,imaginal disc-derived appendage morphogenesis,appendage morphogenesis,post-embryonic appendage morphogenesis,embryonic hemopoiesis,nuclear chromosome,histone lysine methylation,metalloaminopeptidase activity,intracellular organelle lumen,peptidase activity, acting on …	K14964	PREDICTED: set1/Ash2 histone methyltransferase complex subunit ASH2 isoform X1 [Tribolium castaneum]
BMGene00142	Domain of unknown function (DUF758),DTW domain,Prenyltransferase-like	protein modification process,catalytic activity, acting on a protein,blood vessel development,transferase complex,blood vessel maturation,vasculature development,amide binding,circulatory system development,cardiovascular system development,protein-containing complex,anatomical structure maturation,organic substance metabolic process,response to cytokine,catalytic activity,CAAX-protein geranylger…		DTW domain-containing protein 2-like Protein [Tribolium castaneum]
BMGene00143	Isocitrate/isopropylmalate dehydrogenase,AAA domain (Cdc48 subfamily),C-terminal, D2-small domain, of ClpB protein,ATPase family associated with various cellular activities (AAA),-	nucleotide binding,magnesium ion binding,intracellular organelle lumen,peptidase activity, acting on L-amino acid peptides,purine ribonucleoside triphosphate binding,catalytic activity, acting on a protein,small molecule binding,protein-containing complex,organic substance metabolic process,catalytic activity,isocitrate dehydrogenase (NAD+) activity,isocitrate dehydrogenase activity,cysteine-type…	K03544	PREDICTED: ATP-dependent Clp protease ATP-binding subunit clpX-like: mitochondrial isoform X1 [Tribolium castaneum]
BMGene00144	catalytic activity, acting on RNA,catalytic activity, acting on a tRNA,catalytic activity,ribonuclease activity,endoribonuclease activity,ribonuclease P activity,nuclease activity,endonuclease activity,tRNA-specific ribonuclease activity,hydrolase activity, acting on ester bonds,hydrolase activity,endoribonuclease activity, producing 5'-phosphomonoesters,endonuclease activity, active with either …		uncharacterized protein LOC111422470 [Onthophagus taurus]
BMGene00145	Leucine-rich repeat,Leucine Rich repeats (2 copies),Leucine rich repeat,-	regulation of microtubule cytoskeleton organization,microtubule cytoskeleton organization,mitotic cell cycle,regulation of establishment of protein localization,intracellular organelle lumen,RNA polymerase binding,extracellular exosome,intracellular signal transduction,protein modification process,DNA conformation change,cellular macromolecule localization,vasculature development,positive regulat…		PREDICTED: targeting protein for Xklp2 [Tribolium castaneum] &gt;gb|EFA00031.1| Targeting protein for Xklp2 homolog-like Protein [Tribolium castaneum]
BMGene00146	BTB/POZ domain,-	segmentation,negative regulation of transcription by RNA polymerase II,ubiquitin ligase complex,MAPK cascade,protein polyubiquitination,protein modification by small protein conjugation or removal,regulation of establishment of protein localization,response to endoplasmic reticulum stress,regulation of stress-activated protein kinase signaling cascade,positive regulation of stress-activated prote…		Protein roadkill-like Protein [Tribolium castaneum]
BMGene00147	Origin recognition complex subunit 2	reproduction,mitotic sister chromatid segregation,G1/S transition of mitotic cell cycle,negative regulation of transcription by RNA polymerase II,nuclear chromosome,microtubule cytoskeleton organization,mitotic cell cycle,nuclear division,intracellular organelle lumen,sister chromatid segregation,origin recognition complex,chromatin,nuclear chromosome, telomeric region,condensed chromosome,hetero…		PREDICTED: origin recognition complex subunit 2 [Tribolium castaneum]
BMGene00148	Myotubularin-like phosphatase domain,BAT2 N-terminus,GRAM domain,-	regulation of dephosphorylation,exocytic vesicle,extracellular exosome,inositol phosphate catabolic process,protein modification process,phosphatidylinositol-3,5-bisphosphate phosphatase activity,neuron projection organization,catalytic activity, acting on a protein,somatodendritic compartment,regulation of receptor internalization,negative regulation of receptor internalization,receptor cataboli…		PREDICTED: LOW QUALITY PROTEIN: uncharacterized protein LOC103315067 [Tribolium castaneum]
BMGene00149	Wings apart-like protein regulation of heterochromatin,Protein of unknown function (DUF2962),Brain and reproductive organ-expressed protein (BRE)	reproduction,nuclear chromosome,mitotic cell cycle,nuclear division,organellar ribosome,organellar small ribosomal subunit,intracellular organelle lumen,sister chromatid segregation,chromatin,synaptonemal complex,condensed nuclear chromosome,condensed chromosome,chromosome, centromeric region,negative regulation of chromatin binding,regulation of chromatin binding,meiotic nuclear division,protein…		PREDICTED: protein wings apart-like isoform X1 [Tribolium castaneum]
BMGene00150	Alpha-2-macroglobulin RAP, C-terminal domain,Alpha-2-macroglobulin RAP, N-terminal domain	very-low-density lipoprotein particle receptor binding,lipoprotein particle receptor binding,intracellular organelle lumen,lipase binding,amyloid-beta binding,regulation of receptor internalization,negative regulation of receptor internalization,amide binding,regulation of localization,positive regulation of amyloid-beta clearance,negative regulation of amyloid-beta clearance,regulation of amyloi…	K22290	PREDICTED: alpha-2-macroglobulin receptor-associated protein [Tribolium castaneum] &gt;gb|EEZ98539.1| Alpha-2-macroglobulin receptor-associated protein-like Protein [Tribolium castaneum]
BMGene00151	PREDICTED: uncharacterized protein LOC103315102 [Tribolium castaneum] &gt;gb|EEZ98111.1| hypothetical protein TcasGA2_TC000528 [Tribolium castaneum]
BMGene00152	Homeobox domain	tube morphogenesis,tube development,embryonic appendage morphogenesis,appendage morphogenesis,limb morphogenesis,cell morphogenesis involved in differentiation,cell morphogenesis,RNA polymerase II regulatory region DNA binding,transcription regulatory region sequence-specific DNA binding,RNA polymerase II regulatory region sequence-specific DNA binding,DNA-binding transcription factor activity, R…		retinal homeobox protein Rx3-like [Anoplophora glabripennis]
BMGene00153	RhoGEF domain,C2 domain,PDZ domain (Also known as DHR or GLGF)	reproduction,nucleotide binding,regulation of Rac protein signal transduction,regulation of Rho protein signal transduction,positive regulation of Rac protein signal transduction,purine ribonucleoside triphosphate binding,intracellular signal transduction,catalytic activity, acting on a protein,small molecule binding,regulation of organelle organization,regulation of actin cytoskeleton organizati…		PREDICTED: uncharacterized protein LOC663795 isoform X1 [Tribolium castaneum]
BMGene00154	Tau and MAP protein, tubulin-binding repeat,-,EF-hand domain pair,EF-hand domain	microfilament motor activity,microtubule cytoskeleton organization,cell morphogenesis involved in differentiation,cell morphogenesis,eye development,neuron death,compound eye morphogenesis,compound eye photoreceptor cell differentiation,eye photoreceptor cell differentiation,somatodendritic compartment,cellular component morphogenesis,cell part morphogenesis,protein-containing complex,cellular co…		hypothetical protein TcasGA2_TC032148 [Tribolium castaneum]
BMGene00155	WD domain, G-beta repeat,Nucleoporin Nup120/160	nucleotide binding,RNA splicing, via transesterification reactions,regulation of alternative mRNA splicing, via spliceosome,alternative mRNA splicing, via spliceosome,RNA splicing, via transesterification reactions with bulged adenosine as nucleophile,mRNA splicing, via spliceosome,intracellular organelle lumen,purine ribonucleoside triphosphate binding,catalytic activity, acting on a protein,sma…		PREDICTED: WD40 repeat-containing protein SMU1 [Tribolium castaneum] &gt;gb|EEZ98547.1| WD repeat-containing protein 26 homolog-like Protein [Tribolium castaneum]
BMGene00156	Zinc-finger double domain,Zinc finger, C2H2 type,C2H2-type zinc finger,-,Zinc-finger of C2H2 type,Zinc-finger double-stranded RNA-binding,Zinc-finger associated domain (zf-AD)	histone lysine methylation,transcription regulatory region sequence-specific DNA binding,regulatory region nucleic acid binding,protein modification process,histone H3-K9 dimethylation,transcription regulator activity,regulation of organelle organization,regulation of chromosome organization,RNA biosynthetic process,regulation of histone H3-K9 dimethylation,positive regulation of histone H3-K9 di…		PREDICTED: zinc finger protein OZF [Tribolium castaneum] &gt;gb|EEZ98548.1| Zinc finger protein 879-like Protein [Tribolium castaneum]
BMGene00157	ATP synthase subunit C	tube morphogenesis,transition metal ion transport,tube development,vacuolar proton-transporting V-type ATPase, V0 domain,cellular response to endogenous stimulus,protein modification process,cellular response to peptide hormone stimulus,cellular response to organonitrogen compound,cellular response to organic substance,eye development,morphogenesis of a branching structure,cellular response to ch…	K03661	hypothetical protein AMK59_5079 [Oryctes borbonicus]
BMGene00158	Glutathione S-transferase, N-terminal domain,Glutathione S-transferase, C-terminal domain	nucleotide binding,magnesium ion binding,purine ribonucleoside triphosphate binding,catalytic activity, acting on RNA,catalytic activity, acting on a tRNA,small molecule binding,amide binding,modified amino acid binding,organic substance metabolic process,catalytic activity,ncRNA metabolic process,cellular nitrogen compound metabolic process,cellular macromolecule biosynthetic process,RNA binding…	K00799	PREDICTED: glutathione S-transferase 1: isoform D [Tribolium castaneum] &gt;gb|EEZ98107.1| Glutathione S-transferase 1-1-like Protein [Tribolium castaneum]
BMGene00159	cell morphogenesis involved in differentiation,cell morphogenesis,immune system process,cellular component morphogenesis,cell part morphogenesis,cellular component organization or biogenesis,signaling receptor binding,binding,locomotion,extracellular region,protein binding,Toll binding,regulation of trans-synaptic signaling,anterograde trans-synaptic signaling,signal transduction,cell surface rec…		PREDICTED: uncharacterized protein LOC103315108 [Tribolium castaneum]
BMGene00160	reproduction,response to reactive oxygen species,modification of morphology or physiology of other organism,cell morphogenesis involved in differentiation,cell morphogenesis,cell killing,positive regulation of antimicrobial peptide production,immune effector process,positive regulation of defense response to bacterium,regulation of defense response to bacterium,larval development,production of mo…		spaetzle-like protein [Tribolium castaneum]
BMGene00161	7 transmembrane receptor (rhodopsin family)	reproduction,catalytic activity, acting on a protein,peptide receptor activity,cellular divalent inorganic cation homeostasis,divalent inorganic cation homeostasis,cell periphery,response to lipid,catalytic activity,transmembrane signaling receptor activity,G protein-coupled receptor activity,neuropeptide Y receptor activity,tachykinin receptor activity,protein kinase activity,cell,negative regul…	K14072	PREDICTED: RYamide receptor isoform X1 [Tribolium castaneum] &gt;ref|XP_015839697.1| PREDICTED: RYamide receptor isoform X1 [Tribolium castaneum] &gt;ref|XP_015839704.1| PREDICTED: RYamide receptor isoform X1 [Tribolium castaneum] &gt;ref|XP_015839709.1| PREDICTED: RYamide receptor isoform X1 [Tribolium castaneum] &gt;ref|XP_015839711.1| PREDICTED: RYamide receptor isoform X1 [Tribolium castaneum…
BMGene00162	-,von Willebrand factor type A domain,Leucine-rich repeat	acute inflammatory response,organic substance metabolic process,transmembrane signaling receptor activity,serine-type endopeptidase inhibitor activity,endopeptidase inhibitor activity,G protein-coupled receptor activity,enzyme inhibitor activity,extracellular space,extracellular region,organic acid metabolic process,aminoglycan metabolic process,response to stress,acute-phase response,defense res…		Leucine-rich repeat-containing protein C10orf11 homolog-like Protein [Tribolium castaneum]
BMGene00163	Vault protein inter-alpha-trypsin domain,von Willebrand factor type A domain,-	chondrocyte proliferation,skeletal system development,chondrocyte differentiation,organic substance metabolic process,serine-type endopeptidase inhibitor activity,endopeptidase inhibitor activity,enzyme inhibitor activity,cell,intracellular,extracellular space,growth,extracellular region,organic acid metabolic process,aminoglycan metabolic process,nucleus,response to stress,molecular function reg…		inter-alpha-trypsin inhibitor heavy chain H4-like isoform X8 [Leptinotarsa decemlineata]
BMGene00164	Transferrin,Vault protein inter-alpha-trypsin domain,-,von Willebrand factor type A domain,ABC transporter, phosphonate, periplasmic substrate-binding protein	RNA splicing, via transesterification reactions,RNA splicing, via transesterification reactions with bulged adenosine as nucleophile,mRNA splicing, via spliceosome,intracellular organelle lumen,extracellular exosome,protein modification process,blood microparticle,protein-containing complex,organic substance metabolic process,cellular nitrogen compound metabolic process,RNA binding,nucleic acid b…		hypothetical protein TcasGA2_TC032011 [Tribolium castaneum]
BMGene00165	ATP dependent DNA ligase domain,DNA ligase N terminus,Poly(ADP-ribose) polymerase and DNA-Ligase Zn-finger region,ATP dependent DNA ligase C terminal region,F-box-like,F-box domain	mitochondrial genome maintenance,DNA ligase III-XRCC1 complex,nucleotide binding,intracellular organelle lumen,peptidase activity, acting on L-amino acid peptides,purine ribonucleoside triphosphate binding,double-strand break repair via homologous recombination,recombinational repair,non-recombinational repair,catalytic activity, acting on a protein,catalytic activity, acting on DNA,small molecul…	K10776	PREDICTED: DNA ligase 3 [Tribolium castaneum]
BMGene00166	Malic enzyme, NAD binding domain,Malic enzyme, N-terminal domain,-,Glutathione S-transferase, N-terminal domain,Glutathione S-transferase, C-terminal domain	nucleotide binding,protein modification by small protein removal,protein modification by small protein conjugation or removal,peptidase activity, acting on L-amino acid peptides,protein modification process,catalytic activity, acting on a protein,small molecule binding,thiol-dependent ubiquitinyl hydrolase activity,monocarboxylic acid metabolic process,organic substance metabolic process,carbohyd…	K00029	NADP-dependent malic enzyme: putative [Pediculus humanus corporis] &gt;gb|EEB13942.1| NADP-dependent malic enzyme: putative [Pediculus humanus corporis]
BMGene00167	Transcription initiation factor IIF, beta subunit,Calcineurin-like phosphoesterase,Leucine rich repeat,-,Leucine Rich repeats (2 copies)	nucleotide binding,lytic vacuole,DNA-directed RNA polymerase complex,general transcription initiation factor binding,intracellular organelle lumen,purine ribonucleoside triphosphate binding,TFIIF-class transcription factor complex binding,basal transcription machinery binding,basal RNA polymerase II transcription machinery binding,RNA polymerase II general transcription initiation factor binding,…		PREDICTED: phospholipase A2 inhibitor [Aethina tumida] &gt;ref|XP_019872745.1| PREDICTED: phospholipase A2 inhibitor [Aethina tumida]
BMGene00168	WD domain, G-beta repeat,-	multicellular organism growth,negative regulation of transcription by RNA polymerase II,protein modification by small protein conjugation or removal,intracellular organelle lumen,response to acid chemical,cellular response to endogenous stimulus,protein modification process,cellular response to peptide hormone stimulus,cellular response to organonitrogen compound,cellular response to organic subs…	K11807	PREDICTED: WD and tetratricopeptide repeats protein 1 [Tribolium castaneum]
BMGene00169	mbt repeat,Protein of unknown function (DUF3588),MYM-type Zinc finger with FCS sequence motif,SAM domain (Sterile alpha motif)	reproduction,nuclear ubiquitin ligase complex,PRC1 complex,ubiquitin ligase complex,cell morphogenesis involved in differentiation,cell morphogenesis,PRC1 complex binding,eye development,transferase complex,morphogenesis of an epithelium,columnar/cuboidal epithelial cell differentiation,epithelial cell development,columnar/cuboidal epithelial cell development,RNA biosynthetic process,cellular com…	K11461	polycomb protein Scm [Anoplophora glabripennis]
BMGene00170	Frag1/DRAM/Sfk1 family	lytic vacuole,photoreceptor inner segment,tissue homeostasis,retina homeostasis,cell periphery,system process,organic substance metabolic process,catalytic activity,cell,intracellular,cytoplasm,plasma membrane,lysosome,lysosomal membrane,vacuole,vacuolar membrane,Golgi apparatus,lipid metabolic process,phospholipid metabolic process,lytic vacuole membrane,plasma membrane region,bounding membrane …	K21956	PREDICTED: DNA damage-regulated autophagy modulator protein 2-like [Tribolium castaneum] &gt;gb|KYB29094.1| DNA damage-regulated autophagy modulator protein 2-like Protein [Tribolium castaneum]
BMGene00171	Frag1/DRAM/Sfk1 family	lytic vacuole,photoreceptor inner segment,tissue homeostasis,retina homeostasis,cell periphery,system process,organic substance metabolic process,catalytic activity,cell,intracellular,cytoplasm,plasma membrane,lysosome,lysosomal membrane,vacuole,vacuolar membrane,Golgi apparatus,lipid metabolic process,phospholipid metabolic process,lytic vacuole membrane,plasma membrane region,bounding membrane …	K21956	PREDICTED: DNA damage-regulated autophagy modulator protein 2-like [Tribolium castaneum] &gt;gb|KYB29094.1| DNA damage-regulated autophagy modulator protein 2-like Protein [Tribolium castaneum]
BMGene00172	Transmembrane adaptor Erv26,Trypsin,Major Facilitator Superfamily,Sugar (and other) transporter	reproduction,Golgi membrane,cargo adaptor activity,peptidase activity, acting on L-amino acid peptides,catalytic activity, acting on a protein,aggressive behavior,inter-male aggressive behavior,cellular component organization or biogenesis,catalytic activity,endopeptidase activity,serine-type endopeptidase activity,cell,intracellular,negative regulation of locomotion,regulation of locomotion,loco…	K21918	PREDICTED: synaptic vesicle glycoprotein 2B [Tribolium castaneum] &gt;gb|EEZ97917.1| Synaptic vesicle glycoprotein 2C-like Protein [Tribolium castaneum]
BMGene00173	Ion channel	cellular response to drug,cellular response to endogenous stimulus,cellular response to ammonium ion,cellular response to organonitrogen compound,cellular response to organic cyclic compound,cellular response to organic substance,cellular response to chemical stimulus,cell periphery,response to monoamine,cellular response to catecholamine stimulus,cellular response to monoamine stimulus,response …		PREDICTED: potassium channel subfamily K member 15 isoform X1 [Tribolium castaneum]
BMGene00174	Lipase,Ras family,Miro-like protein	nucleotide binding,purine ribonucleoside triphosphate binding,small molecule binding,purine nucleoside binding,nucleoside binding,catalytic activity,GTPase activity,binding,cell,intracellular,GTP binding,cytoplasm,nucleus,cytosol,cytoskeleton,microtubule organizing center,centrosome,intracellular membrane-bounded organelle,non-membrane-bounded organelle,intracellular organelle,organelle,membrane-…		PREDICTED: rab-like protein 6 [Tribolium castaneum]
BMGene00175	Sodium:neurotransmitter symporter family	peptidase activity, acting on L-amino acid peptides,catalytic activity, acting on a protein,regulation of neurotransmitter levels,neurotransmitter uptake,modified amino acid transmembrane transporter activity,secretion by cell,cell periphery,organic substance transport,nitrogen compound transport,ion transmembrane transport,amino acid transmembrane transport,catalytic activity,endopeptidase activ…		PREDICTED: sodium- and chloride-dependent GABA transporter 2 isoform X1 [Tribolium castaneum] &gt;gb|KYB25101.1| Sodium- and chloride-dependent GABA transporter ine-like Protein [Tribolium castaneum]
BMGene00176	PREDICTED: ankyrin-3 [Tribolium castaneum] &gt;gb|EFA08117.1| hypothetical protein TcasGA2_TC005721 [Tribolium castaneum]
BMGene00177	5' nucleotidase family	catalytic activity,binding,5'-nucleotidase activity,nucleotidase activity,ion binding,cation binding,phosphoric ester hydrolase activity,metal ion binding,phosphatase activity,hydrolase activity, acting on ester bonds,hydrolase activity		PREDICTED: cytosolic purine 5&apos;-nucleotidase isoform X1 [Nicrophorus vespilloides]
BMGene00178	double strand RNA binding domain from DEAD END PROTEIN 1,G-patch domain,Double-stranded RNA binding motif	microtubule cytoskeleton organization,mitotic cell cycle,mitotic cytokinesis,RNA splicing, via transesterification reactions,RNA splicing, via transesterification reactions with bulged adenosine as nucleophile,mRNA splicing, via spliceosome,intracellular organelle lumen,cytokinesis,cellular component organization or biogenesis,organic substance metabolic process,cellular nitrogen compound metabol…		PREDICTED: protein SON isoform X1 [Tribolium castaneum] &gt;gb|EFA12364.2| Protein SON-like Protein [Tribolium castaneum]
BMGene00179	G2/M transition of mitotic cell cycle,ubiquitin ligase complex,protein polyubiquitination,protein modification by small protein conjugation or removal,mitotic cell cycle,cellular response to light stimulus,cellular response to radiation,protein modification process,catalytic activity, acting on a protein,cellular response to abiotic stimulus,transferase complex,somatodendritic compartment,amide b…		PREDICTED: uncharacterized F-box/LRR-repeat protein C02F5.7 [Tribolium castaneum] &gt;gb|EFA12376.2| hypothetical protein TcasGA2_TC002082 [Tribolium castaneum]
BMGene00180	PTB domain (IRS-1 type)	wing disc development,tube morphogenesis,tube development,imaginal disc-derived appendage morphogenesis,appendage morphogenesis,MAPK cascade,post-embryonic appendage morphogenesis,signaling adaptor activity,intracellular signal transduction,cell morphogenesis involved in differentiation,cell morphogenesis,protein modification process,cellular response to macrophage colony-stimulating factor stimu…	K20234	PREDICTED: docking protein 2 [Tribolium castaneum] &gt;gb|EEZ97502.1| hypothetical protein TcasGA2_TC011346 [Tribolium castaneum]
BMGene00181	DNL zinc finger	protein localization to mitochondrion,intracellular organelle lumen,transcription regulator activity,mitochondrial transmembrane transport,cellular macromolecule localization,establishment of protein localization to organelle,macromolecule localization,establishment of protein localization to mitochondrion,RNA biosynthetic process,protein-containing complex,cellular component organization or biog…	K17808	GL16522 [Drosophila persimilis] &gt;gb|EDW26986.1| GL16522 [Drosophila persimilis]
BMGene00182	Aldehyde dehydrogenase family,C2 domain,-,HMG (high mobility group) box,HMG-box domain	nucleotide binding,small molecule binding,regulation of neurotransmitter levels,monocarboxylic acid catabolic process,monocarboxylic acid metabolic process,cellular component organization or biogenesis,organic substance metabolic process,catalytic activity,cellular nitrogen compound metabolic process,succinate-semialdehyde dehydrogenase (NAD+) activity,binding,cell,intracellular,carbohydrate meta…	K00139	PREDICTED: protein unc-13 homolog D [Tribolium castaneum]
BMGene00183	Aldehyde dehydrogenase family	nucleotide binding,intracellular organelle lumen,peptidase activity, acting on L-amino acid peptides,extracellular exosome,catalytic activity, acting on a protein,small molecule binding,skeletal system development,regulation of neurotransmitter levels,eye development,pectoral fin development,fin development,system process,organic substance metabolic process,catalytic activity,cellular nitrogen co…		alpha-aminoadipic semialdehyde dehydrogenase [Onthophagus taurus]
BMGene00184	Carboxylesterase family,alpha/beta hydrolase fold	catalytic activity,binding,extracellular space,extracellular region,ion binding,cation binding,membrane part,extracellular region part,methyl indole-3-acetate esterase activity,integral component of membrane,membrane,metal ion binding,carboxylic ester hydrolase activity,hydrolase activity, acting on ester bonds,hydrolase activity,intrinsic component of membrane	K01044	Venom carboxylesterase-6-like Protein [Tribolium castaneum]
BMGene00185	Carboxylesterase family,alpha/beta hydrolase fold	catalytic activity,nucleic acid binding,binding,cell,intracellular,extracellular space,extracellular region,nucleus,zinc ion binding,intracellular membrane-bounded organelle,intracellular organelle,organelle,membrane-bounded organelle,ion binding,cation binding,membrane part,intracellular part,extracellular region part,cell part,methyl indole-3-acetate esterase activity,integral component of memb…	K01044	carboxylesterase CXE17 [Tenebrio molitor]
BMGene00186	Carboxylesterase family	catalytic activity,cholinesterase activity,extracellular space,extracellular region,membrane part,extracellular region part,methyl indole-3-acetate esterase activity,integral component of membrane,membrane,carboxylic ester hydrolase activity,hydrolase activity, acting on ester bonds,hydrolase activity,intrinsic component of membrane		PREDICTED: venom carboxylesterase-6-like isoform X3 [Diuraphis noxia]
BMGene00187	Carboxylesterase family	catalytic activity,cholinesterase activity,extracellular space,extracellular region,membrane part,extracellular region part,methyl indole-3-acetate esterase activity,integral component of membrane,membrane,carboxylic ester hydrolase activity,hydrolase activity, acting on ester bonds,hydrolase activity,intrinsic component of membrane		carboxylesterase CXE17 [Tenebrio molitor]
BMGene00188	tRNA synthetase class II core domain (G, H, P, S and T),-	nucleotide binding,mitochondrial seryl-tRNA aminoacylation,intracellular organelle lumen,purine ribonucleoside triphosphate binding,tRNA aminoacylation for mitochondrial protein translation,mitochondrial RNA metabolic process,catalytic activity, acting on RNA,catalytic activity, acting on a tRNA,small molecule binding,mitochondrial gene expression,RNA biosynthetic process,organic substance metabo…	K01875	serine--tRNA ligase: mitochondrial [Anoplophora glabripennis]
BMGene00189	SEA domain	membrane part,integral component of membrane,membrane,intrinsic component of membrane		mucin-5AC: partial [Leptinotarsa decemlineata]
BMGene00190	Leucine rich repeat,Leucine Rich repeats (2 copies),Leucine rich repeats (6 copies),Leucine Rich Repeat,Leucine Rich repeat,Leucine-rich repeat,-	nucleotide binding,regulation of tube size,regulation of tube size, open tracheal system,regulation of tube length, open tracheal system,regulation of tube architecture, open tracheal system,intracellular organelle lumen,peptidase activity, acting on L-amino acid peptides,purine ribonucleoside triphosphate binding,cell morphogenesis involved in differentiation,cell morphogenesis,catalytic activit…		chaoptin [Anoplophora glabripennis] &gt;ref|XP_018576706.1| chaoptin [Anoplophora glabripennis]
BMGene00191	membrane part,integral component of membrane,membrane,intrinsic component of membrane		chaoptin [Anoplophora glabripennis] &gt;ref|XP_018576706.1| chaoptin [Anoplophora glabripennis]
BMGene00192	AN1-like Zinc finger	intracellular signal transduction,modification-dependent protein binding,cellular response to organic substance,cellular response to cytokine stimulus,cellular response to tumor necrosis factor,cellular macromolecule localization,cellular response to chemical stimulus,establishment of protein localization to organelle,macromolecule localization,protein localization to peroxisome,establishment of …		hypothetical protein AMK59_127 [Oryctes borbonicus]
BMGene00193	Initiation factor 2 subunit family	nucleotide binding,purine ribonucleoside triphosphate binding,small molecule binding,purine nucleoside binding,nucleoside binding,activation of immune response,immune system process,protein-containing complex,immune response-activating cell surface receptor signaling pathway,immune response-regulating cell surface receptor signaling pathway,immune response-regulating signaling pathway,immune resp…	K03239	translation initiation factor eIF-2B subunit alpha isoform X1 [Anoplophora glabripennis]
BMGene00194	Protein tyrosine kinase,Protein kinase domain,SH2 domain,Fes/CIP4, and EFC/F-BAR homology domain	nucleotide binding,nuclear chromosome,microtubule cytoskeleton organization,anchoring junction,mitotic cell cycle,response to reactive oxygen species,intracellular organelle lumen,purine ribonucleoside triphosphate binding,interleukin-6-mediated signaling pathway,nuclear chromatin,chromatin,cell morphogenesis involved in differentiation,cell morphogenesis,extracellular matrix-cell signaling,cellu…	K08889	PREDICTED: tyrosine-protein kinase Fps85D isoform X1 [Tribolium castaneum]
BMGene00195	CLASP N terminal,-	regulation of microtubule cytoskeleton organization,microtubule cytoskeleton organization,ciliary basal body,regulation of organelle organization,regulation of microtubule-based process,cellular component organization or biogenesis,cellular protein-containing complex assembly,intracellular,cilium,cytoskeleton,microtubule,microtubule organizing center,supramolecular polymer,supramolecular complex,…		hypothetical protein TcasGA2_TC011351 [Tribolium castaneum]
BMGene00196	DNA / pantothenate metabolism flavoprotein,-	reproduction,wing disc development,tube morphogenesis,tube development,imaginal disc-derived appendage morphogenesis,appendage morphogenesis,nucleotide binding,post-embryonic appendage morphogenesis,triglyceride homeostasis,purine ribonucleoside triphosphate binding,cell morphogenesis involved in differentiation,cell morphogenesis,catalytic activity, acting on a protein,transcription regulator ac…	K01922	PREDICTED: phosphopantothenate--cysteine ligase [Tribolium castaneum] &gt;gb|EEZ97196.1| Phosphopantothenate--cysteine ligase-like Protein [Tribolium castaneum]
BMGene00197	WW domain,FERM central domain,PDZ domain (Also known as DHR or GLGF)	phosphatidylinositol binding,intracellular signal transduction,hippo signaling,somatodendritic compartment,protein-containing complex,cellular component organization or biogenesis,intracellular,phospholipid binding,phosphatidylinositol-4,5-bisphosphate binding,cytoplasm,cytoskeleton,postsynapse organization,postsynaptic cytoskeleton organization,glutamatergic synapse,neuron to neuron synapse,post…		PREDICTED: LOW QUALITY PROTEIN: uncharacterized protein LOC109608589 [Aethina tumida]
BMGene00198	Dehydrogenase E1 component,DZF domain,EF hand,EF-hand domain pair,EF-hand domain,Zinc-finger of C2H2 type,MYND finger,Zinc-finger double-stranded RNA-binding,-	nucleotide binding,RNA splicing, via transesterification reactions,RNA splicing, via transesterification reactions with bulged adenosine as nucleophile,mRNA splicing, via spliceosome,intracellular organelle lumen,purine ribonucleoside triphosphate binding,catalytic activity, acting on a protein,small molecule binding,catalytic step 2 spliceosome,precatalytic spliceosome,oxidoreductase complex,pro…	K11426	Tyrosine-protein kinase Fer-like Protein [Tribolium castaneum]
BMGene00199	Hsp70 protein,MreB/Mbl protein	reproduction,response to oxygen levels,nucleotide binding,posttranscriptional gene silencing by RNA,protein modification by small protein conjugation or removal,response to endoplasmic reticulum stress,intracellular organelle lumen,extracellular exosome,purine ribonucleoside triphosphate binding,cellular response to drug,maintenance of protein localization in endoplasmic reticulum,cellular respon…	K09490	PREDICTED: heat shock 70 kDa protein cognate 3 [Tribolium castaneum] &gt;ref|XP_015838368.1| PREDICTED: heat shock 70 kDa protein cognate 3 [Tribolium castaneum] &gt;gb|EEZ98819.2| Heat shock 70 kDa protein cognate 3-like Protein [Tribolium castaneum]
BMGene00200	Domain of unknown function (DUF3449),Telomere stability C-terminal,Splicing factor SF3a60 binding domain	reproduction,spliceosomal complex assembly,mitotic cell cycle,RNA splicing, via transesterification reactions,RNA splicing, via transesterification reactions with bulged adenosine as nucleophile,mRNA splicing, via spliceosome,mRNA 3'-splice site recognition,catalytic step 2 spliceosome,precatalytic spliceosome,U2-type precatalytic spliceosome,hematopoietic progenitor cell differentiation,immune s…	K12827	PREDICTED: splicing factor 3A subunit 3 [Tribolium castaneum] &gt;gb|EEZ98530.1| Splicing factor 3A subunit 3-like Protein [Tribolium castaneum]
BMGene00201	RING-H2 zinc finger	nuclear ubiquitin ligase complex,ubiquitin ligase complex,protein modification by small protein conjugation or removal,intracellular signal transduction,protein modification process,transferase complex,cell death in response to oxidative stress,cellular response to chemical stimulus,cellular response to stress,cellular response to oxidative stress,transmembrane signaling receptor activity,olfacto…		RING-box protein 1A-like Protein [Tribolium castaneum]
BMGene00202	Protein kinase domain,Protein tyrosine kinase,Kinase-like	reproduction,genital disc development,tube morphogenesis,segmentation,tube development,response to interleukin-1,genitalia morphogenesis,MAPK cascade,activation of MAPK activity,post-embryonic genitalia morphogenesis,magnesium ion binding,melanization defense response,regulation of stress-activated protein kinase signaling cascade,triglyceride homeostasis,positive regulation of stress-activated p…	K04431	PREDICTED: dual specificity mitogen-activated protein kinase kinase 7 [Tribolium castaneum] &gt;gb|EEZ99193.2| hemipterous [Tribolium castaneum]
BMGene00203	Chitin binding Peritrophin-A domain	multicellular organism growth,regulation of tube size,regulation of tube size, open tracheal system,regulation of tube architecture, open tracheal system,purine ribonucleoside triphosphate binding,extracellular space,growth,chitin-based cuticle development,regulation of multicellular organism growth,regulation of growth,extracellular region,ATP binding,transporter activity,amino sugar metabolic p…		cuticular protein analogous to peritrophins 3-C5 isoform 1 precursor [Tribolium castaneum] &gt;gb|ABL73929.1| obstractor C1 [Tribolium castaneum] &gt;gb|KYB29334.1| hypothetical protein TcasGA2_TC032197 [Tribolium castaneum]
BMGene00204	Major Facilitator Superfamily,Vps5 C terminal like,PX domain	phosphatidylinositol binding,lytic vacuole,cellular macromolecule localization,macromolecule localization,organic substance transport,nitrogen compound transport,cellular protein localization,type I transforming growth factor beta receptor binding,signaling receptor binding,phospholipid binding,transporter activity,transforming growth factor beta receptor binding,cytokine receptor binding,organic…		monocarboxylate transporter 7 isoform X1 [Anoplophora glabripennis]
BMGene00205	-,Major Facilitator Superfamily,MFS_1 like family,Nucleoside H+ symporter,MFS/sugar transport protein	adaptive immune response,antigen processing and presentation of peptide antigen via MHC class I,antigen processing and presentation of exogenous peptide antigen,immune system process,cell periphery,RNA binding,adenosine deaminase activity,transmembrane signaling receptor activity,signaling receptor binding,plasma membrane,RNA processing,immune response,signaling receptor activity,antigen processi…		PREDICTED: major facilitator superfamily domain-containing protein 6 [Tribolium castaneum] &gt;gb|EEZ98056.2| Major facilitator superfamily domain-containing protein 6-like Protein [Tribolium castaneum]
BMGene00206	Repeat in HS1/Cortactin,Receptor family ligand binding region,7 transmembrane sweet-taste receptor of 3 GCPR,Variant SH3 domain,SH3 domain,Periplasmic binding protein	synaptic transmission, glutamatergic,MAPK cascade,activation of MAPKKK activity,calcium-mediated signaling using intracellular calcium source,intracellular signal transduction,cellular response to endogenous stimulus,protein modification process,cellular response to organonitrogen compound,cellular response to organic substance,PLC activating G protein-coupled glutamate receptor activity,G protei…	K04604	PREDICTED: metabotropic glutamate receptor 5 [Tribolium castaneum] &gt;gb|EEZ98591.1| Metabotropic glutamate receptor-like Protein [Tribolium castaneum]
BMGene00207	Zinc-finger double domain,Zinc finger, C2H2 type,C2H2-type zinc finger,-,Zinc-finger double-stranded RNA-binding,Zinc-finger of C2H2 type,Drought induced 19 protein (Di19), zinc-binding,zinc-finger of a C2HC-type	histone lysine methylation,transcription regulatory region sequence-specific DNA binding,DNA-binding transcription factor activity, RNA polymerase II-specific,regulatory region nucleic acid binding,protein modification process,histone H3-K9 dimethylation,transcription regulator activity,regulation of organelle organization,regulation of chromosome organization,RNA biosynthetic process,regulation …		PREDICTED: zinc finger protein 239 isoform X1 [Tribolium castaneum] &gt;gb|EEZ97217.1| Zinc finger protein 112-like Protein [Tribolium castaneum]
BMGene00208	Met-10+ like-protein,Nucleolar RNA-binding protein, Nop10p family	tRNA threonylcarbamoyladenosine metabolic process,mitochondrial RNA metabolic process,mitochondrial RNA processing,catalytic activity, acting on RNA,catalytic activity, acting on a tRNA,mitochondrial gene expression,RNA methylation,mitochondrial tRNA modification,mitochondrial tRNA methylation,tRNA N1-guanine methylation,ncRNA metabolic process,ncRNA processing,mitochondrion,mitochondrial matrix,…	K15429	tRNA (guanine(37)-N1)-methyltransferase [Anoplophora glabripennis]
BMGene00209	Fes/CIP4, and EFC/F-BAR homology domain,-,SH3 domain,Variant SH3 domain,Hr1 repeat	reproduction,wing disc development,tube morphogenesis,tube development,non-sensory hair organization,imaginal disc-derived wing hair organization,hair cell differentiation,imaginal disc-derived appendage morphogenesis,appendage morphogenesis,post-embryonic appendage morphogenesis,cellular macromolecule localization,morphogenesis of an epithelium,regulation of organelle organization,macromolecule …	K20121	formin-binding protein 1-like isoform X1 [Leptinotarsa decemlineata]
BMGene00210	Ras family,Miro-like protein,ADP-ribosylation factor family	Golgi membrane,lytic vacuole,exocytic vesicle,modification of morphology or physiology of other organism,extracellular exosome,purine ribonucleoside triphosphate binding,intracellular signal transduction,granulocyte activation,cell activation,purine nucleoside binding,nucleoside binding,cellular macromolecule localization,macromolecule localization,cell activation involved in immune response,immu…	K07899	PREDICTED: ras-related protein Rab-9A [Tribolium castaneum] &gt;ref|XP_008191946.1| PREDICTED: ras-related protein Rab-9A [Tribolium castaneum] &gt;gb|EFA05511.2| Ras-related protein Rab-9A-like Protein [Tribolium castaneum]
BMGene00211	Ligand-binding domain of nuclear hormone receptor,Zinc finger, C4 type (two domains)	reproduction,spermathecum morphogenesis,nuclear hormone receptor binding,tube development,negative regulation of transcription by RNA polymerase II,nuclear chromosome,vitamin D response element binding,nuclear division,DNA-binding transcription factor binding,modification of morphology or physiology of other organism,nuclear chromatin,chromatin,peroxisome proliferator activated receptor signaling…		PREDICTED: nuclear hormone receptor FTZ-F1 beta [Tribolium castaneum] &gt;ref|XP_008191948.1| PREDICTED: nuclear hormone receptor FTZ-F1 beta [Tribolium castaneum] &gt;gb|EFA05671.1| hormone receptor in 39-like protein [Tribolium castaneum]
BMGene00212	Glycosyl hydrolase family 47	tube development,Golgi membrane,protein modification by small protein removal,protein modification by small protein conjugation or removal,encapsulation of foreign target,peptidase activity, acting on L-amino acid peptides,glycosylation,protein modification process,thiol-dependent ubiquitinyl hydrolase activity,immune effector process,response to anesthetic,immune system process,mannosyl-oligosac…		PREDICTED: uncharacterized protein LOC109605007 isoform X1 [Aethina tumida]
BMGene00213	Creatinase/Prolidase N-terminal domain,JAB1/Mov34/MPN/PAD-1 ubiquitin protease,-,Metallopeptidase family M24,Prokaryotic homologs of the JAB domain	protein K63-linked deubiquitination,protein modification by small protein removal,protein modification by small protein conjugation or removal,metalloaminopeptidase activity,peptidase activity, acting on L-amino acid peptides,protein modification process,thiol-dependent ubiquitinyl hydrolase activity,ncRNA metabolic process,ncRNA processing,ubiquitinyl hydrolase activity,aminopeptidase activity,t…		xaa-Pro aminopeptidase ApepP [Agrilus planipennis]
BMGene00214	DNA polymerase family A,Sec7 domain,Pleckstrin homology domain,DEAD/DEAH box helicase,Helicase conserved C-terminal domain,-,PDZ domain (Also known as DHR or GLGF),PH domain,Type III restriction enzyme, res subunit	Golgi membrane,anchoring junction,purine ribonucleoside triphosphate binding,intracellular signal transduction,catalytic activity, acting on DNA,eye development,compound eye morphogenesis,DNA polymerase activity,DNA binding,DNA-directed DNA polymerase activity,ARF guanyl-nucleotide exchange factor activity,guanyl-nucleotide exchange factor activity,phospholipid binding,ATP binding,adherens juncti…	K12494	exchange factor for Arf-6 isoform X2 [Anoplophora glabripennis]
BMGene00215	pre-mRNA splicing factor component,-,Myb-like DNA-binding domain	DNA damage checkpoint,cell cycle checkpoint,G2/M transition of mitotic cell cycle,nuclear chromosome,mitotic cell cycle,RNA splicing, via transesterification reactions,RNA splicing, via transesterification reactions with bulged adenosine as nucleophile,mRNA splicing, via spliceosome,intracellular signal transduction,RNA polymerase II regulatory region DNA binding,transcription regulatory region s…	K12860	cell division cycle 5-like protein [Anoplophora glabripennis]
BMGene00216	OTU-like cysteine protease	protein K63-linked deubiquitination,protein modification by small protein removal,protein modification by small protein conjugation or removal,response to endoplasmic reticulum stress,peptidase activity, acting on L-amino acid peptides,protein K29-linked deubiquitination,protein modification process,cellular response to topologically incorrect protein,response to topologically incorrect protein,p…	K13719	PREDICTED: ubiquitin thioesterase OTU1 [Tribolium castaneum] &gt;gb|EEZ97288.1| Ubiquitin thioesterase OTU1-like Protein [Tribolium castaneum]
BMGene00217	-,RNA recognition motif. (a.k.a. RRM, RBD, or RNP domain),RNA recognition motif (a.k.a. RRM, RBD, or RNP domain)	reproduction,response to oxygen levels,segmentation,ribonucleoprotein granule,embryonic axis specification,P-body,spindle pole,translation repressor activity, mRNA regulatory element binding,response to acid chemical,cellular response to decreased oxygen levels,response to decreased oxygen levels,cellular response to endogenous stimulus,cellular response to oxygen levels,cellular response to hypo…	K02602	PREDICTED: LOW QUALITY PROTEIN: cytoplasmic polyadenylation element-binding protein 1 [Aethina tumida]
BMGene00218	Tudor domain	macromolecule localization,RNA biosynthetic process,nucleobase-containing compound biosynthetic process,regulation of transcription, DNA-templated,transcription, DNA-templated,transcription factor binding,protein localization,negative regulation of DNA-binding transcription factor activity,regulation of biosynthetic process,negative regulation of molecular function,regulation of gene expression,r…		PREDICTED: uncharacterized protein LOC100141863 isoform X2 [Tribolium castaneum]
BMGene00219	WD domain, G-beta repeat	mitotic cell cycle,purine ribonucleoside triphosphate binding,condensed chromosome,chromosome, centromeric region,condensed chromosome, centromeric region,kinetochore,condensed chromosome kinetochore,ribonucleoprotein complex export from nucleus,mRNA-containing ribonucleoprotein complex export from nucleus,catalytic activity, acting on RNA,ribonucleoprotein complex localization,cellular macromole…		PREDICTED: nucleoporin Nup43 [Tribolium castaneum] &gt;gb|EFA03069.1| Nucleoporin Nup43-like Protein [Tribolium castaneum]
BMGene00220	GGL domain	tube development,embryonic heart tube development,extracellular exosome,purine ribonucleoside triphosphate binding,DNA synthesis involved in DNA repair,catalytic activity, acting on DNA,behavioral fear response,embryonic development via the syncytial blastoderm,ameboidal-type cell migration,transferase complex,morphogenesis of an epithelium,neuronal stem cell division,regulation of organelle orga…		PREDICTED: guanine nucleotide-binding protein subunit gamma-1 [Tribolium castaneum] &gt;gb|EEZ98580.1| Guanine nucleotide-binding protein subunit gamma-1-like Protein [Tribolium castaneum]
BMGene00221	CIDE-N domain	reproduction,regulation of establishment of protein localization,purine ribonucleoside triphosphate binding,response to stilbenoid,DNA catabolic process, endonucleolytic,intracellular signal transduction,cellular response to endogenous stimulus,cold-induced thermogenesis,response to transforming growth factor beta,cellular response to transforming growth factor beta stimulus,cellular response to …		PREDICTED: DNA fragmentation factor subunit alpha [Tribolium castaneum] &gt;gb|EEZ98068.1| Cell death activator CIDE-A-like Protein [Tribolium castaneum]
BMGene00222	short chain dehydrogenase,Fungal family of unknown function (DUF1776)	purine ribonucleoside triphosphate binding,liver development,response to insulin,cell periphery,steroid dehydrogenase activity, acting on the CH-OH group of donors, NAD or NADP as acceptor,response to lipid,3-hydroxybutyrate dehydrogenase activity,estradiol 17-beta-dehydrogenase activity,retinol dehydrogenase activity,phospholipid binding,ATP binding,generation of precursor metabolites and energy…		PREDICTED: D-beta-hydroxybutyrate dehydrogenase: mitochondrial [Tribolium castaneum] &gt;gb|EEZ98067.1| D-beta-hydroxybutyrate dehydrogenase: mitochondrial-like Protein [Tribolium castaneum]
BMGene00223
BMGene00224	-	exocrine system development,MAPK cascade,exocytic vesicle,intracellular signal transduction,cell morphogenesis involved in differentiation,cell morphogenesis,protein modification process,eye development,compound eye morphogenesis,compound eye photoreceptor cell differentiation,eye photoreceptor cell differentiation,cell fate specification,mesoderm formation,formation of primary germ layer,ameboid…		PREDICTED: uncharacterized protein LOC103315204 [Tribolium castaneum] &gt;gb|KYB29273.1| hypothetical protein TcasGA2_TC032166 [Tribolium castaneum]
BMGene00225	Peptidase family M50,Sine oculis-binding protein	Golgi membrane,sterol regulatory element binding protein cleavage,response to endoplasmic reticulum stress,peptidase activity, acting on L-amino acid peptides,cellular response to sterol depletion,regulation of sterol biosynthetic process,positive regulation of transcription from RNA polymerase II promoter in response to stress,skeletal system development,cellular response to topologically incorr…	K07765	PREDICTED: membrane-bound transcription factor site-2 protease [Tribolium castaneum] &gt;gb|EEZ98063.1| Membrane-bound transcription factor site-2 protease-like Protein [Tribolium castaneum]
BMGene00226	Prefoldin subunit	reproduction,meiotic spindle organization,microtubule cytoskeleton organization,mitotic cell cycle,nuclear division,mitotic nuclear division,meiotic nuclear division,organelle assembly,neuronal stem cell division,stem cell proliferation,cellular protein-containing complex assembly,polysome,protein folding,mitotic spindle organization,spindle organization,cell cycle,centrosome cycle,establishment …		PREDICTED: prefoldin subunit 3 [Tribolium castaneum] &gt;gb|EEZ98584.1| Prefoldin subunit 3-like Protein [Tribolium castaneum]
BMGene00227	transcription regulator activity,RNA biosynthetic process,nucleobase-containing compound biosynthetic process,transcription coactivator activity,transcription coregulator activity,regulation of transcription, DNA-templated,transcription, DNA-templated,regulation of biosynthetic process,regulation of gene expression,regulation of macromolecule biosynthetic process,regulation of RNA metabolic proce…		PREDICTED: C-Myc-binding protein homolog [Aethina tumida] &gt;ref|XP_019871024.1| PREDICTED: C-Myc-binding protein homolog [Aethina tumida] &gt;ref|XP_019871025.1| PREDICTED: C-Myc-binding protein homolog [Aethina tumida]
BMGene00228	Prp18 domain,pre-mRNA processing factor 4 (PRP4) like	generation of catalytic spliceosome for second transesterification step,RNA splicing, via transesterification reactions,RNA splicing, via transesterification reactions with bulged adenosine as nucleophile,spliceosomal conformational changes to generate catalytic conformation,mRNA splicing, via spliceosome,purine ribonucleoside triphosphate binding,nuclear-transcribed mRNA catabolic process,post-s…	K12817	PREDICTED: pre-mRNA-splicing factor 18 [Tribolium castaneum] &gt;ref|XP_008201162.1| PREDICTED: pre-mRNA-splicing factor 18 [Tribolium castaneum] &gt;gb|EEZ98537.1| Pre-mRNA-splicing factor 18-like Protein [Tribolium castaneum]
BMGene00229	Pyrroline-5-carboxylate reductase dimerisation,NADP oxidoreductase coenzyme F420-dependent	cell periphery,pyrroline-5-carboxylate reductase activity,cell wall,organic acid metabolic process,proline metabolic process,proline biosynthetic process,cellular amino acid metabolic process,response to osmotic stress,glutamine family amino acid biosynthetic process,glutamine family amino acid metabolic process,oxoacid metabolic process,cellular amino acid biosynthetic process,response to temper…		PREDICTED: pyrroline-5-carboxylate reductase-like [Dendroctonus ponderosae]
BMGene00230	Endonuclease/Exonuclease/phosphatase family,Leucine Rich repeats (2 copies),Ubiquitin-conjugating enzyme,Leucine rich repeat	reproduction,DNA damage checkpoint,cell cycle checkpoint,G1/S transition of mitotic cell cycle,3'-5'-exoribonuclease activity,gene silencing by miRNA,posttranscriptional gene silencing by RNA,mitotic cell cycle,nuclear-transcribed mRNA catabolic process, deadenylation-dependent decay,nuclear-transcribed mRNA poly(A) tail shortening,nuclear-transcribed mRNA catabolic process, exonucleolytic,intrac…	K12603	PREDICTED: CCR4-NOT transcription complex subunit 6-like isoform X2 [Tribolium castaneum]
BMGene00231	-,bZIP transcription factor	response to oxygen levels,enhancer binding,Golgi membrane,response to endoplasmic reticulum stress,cAMP response element binding,RNA polymerase II regulatory region DNA binding,proximal promoter sequence-specific DNA binding,RNA polymerase II proximal promoter sequence-specific DNA binding,transcription regulatory region sequence-specific DNA binding,RNA polymerase II regulatory region sequence-s…	K09054	cyclic AMP-dependent transcription factor ATF-6 alpha isoform X1 [Anoplophora glabripennis]
BMGene00232	Protein-tyrosine phosphatase,Dcp2, box A domain,NUDIX domain	reproduction,nuclear-transcribed mRNA catabolic process, nonsense-mediated decay,gene silencing by miRNA,posttranscriptional gene silencing by RNA,nuclear-transcribed mRNA catabolic process, deadenylation-dependent decay,deadenylation-dependent decapping of nuclear-transcribed mRNA,nuclear-transcribed mRNA catabolic process, exonucleolytic,ribonucleoprotein granule,telomerase RNA binding,telomere…		PREDICTED: m7GpppN-mRNA hydrolase [Tribolium castaneum] &gt;gb|EEZ97803.1| m7GpppN-mRNA hydrolase-like Protein [Tribolium castaneum]
BMGene00233	-,RAVE protein 1 C terminal,WD domain, G-beta repeat,Alcohol dehydrogenase GroES-like domain,Zinc-binding dehydrogenase	tube morphogenesis,tube development,tube formation,lumen formation, open tracheal system,regulation of tube architecture, open tracheal system,cell surface receptor signaling pathway,inorganic ion homeostasis,vacuolar acidification,cellular ion homeostasis,regulation of pH,open tracheal system development,Notch signaling pathway,RAVE complex,regulation of Notch signaling pathway,regulation of sig…	K00008	PREDICTED: dmX-like protein 2 [Tribolium castaneum]
BMGene00234	Haemolymph juvenile hormone binding protein (JHBP),Calponin homology (CH) domain,Calponin family repeat	actin binding,hydrolase activity, hydrolyzing O-glycosyl compounds,extracellular space,extracellular region,calmodulin binding,carbohydrate metabolic process,cytoskeleton organization,cytoskeletal protein binding,extracellular region part,hydrolase activity, acting on glycosyl bonds,actin cytoskeleton organization,actin filament-based process,actomyosin structure organization		PREDICTED: uncharacterized protein LOC100142109 [Tribolium castaneum] &gt;gb|EEZ98031.1| Protein takeout-like Protein [Tribolium castaneum]
BMGene00235	Calponin homology (CH) domain,Calponin family repeat	syncytium formation by plasma membrane fusion,cell-cell fusion,actin binding,hydrolase activity, hydrolyzing O-glycosyl compounds,protein kinase activity,ATP binding,calmodulin binding,carbohydrate metabolic process,syncytium formation,cytoskeleton organization,myoblast fusion,cytoskeletal protein binding,anatomical structure morphogenesis,regulation of myotube differentiation,muscle cell differe…	K20526	Muscle-specific protein 20-like Protein [Tribolium castaneum]
BMGene00236	Domain of unknown function (DUF4071),Protein kinase domain,Protein tyrosine kinase	MAPK cascade,activation of MAPKK activity,regulation of stress-activated protein kinase signaling cascade,positive regulation of stress-activated protein kinase signaling cascade,intracellular signal transduction,protein modification process,transferase complex,positive regulation of protein phosphorylation,regulation of protein phosphorylation,positive regulation of stress-activated MAPK cascade…	K04426	PREDICTED: mitogen-activated protein kinase kinase kinase 15 isoform X2 [Tribolium castaneum] &gt;gb|EEZ98029.2| Mitogen-activated protein kinase kinase kinase 15-like Protein [Tribolium castaneum]
BMGene00237	ATP synthase subunit H	transition metal ion transport,vacuolar proton-transporting V-type ATPase, V0 domain,syncytium formation by plasma membrane fusion,response to acid chemical,cellular response to endogenous stimulus,cell-cell fusion,cellular response to peptide hormone stimulus,cellular response to organonitrogen compound,cellular response to organic substance,eye development,cellular response to chemical stimulus…	K02153	PREDICTED: V-type proton ATPase subunit e 2 [Tribolium castaneum] &gt;gb|KYB28989.1| V-type proton ATPase subunit e 2-like Protein [Tribolium castaneum]
BMGene00238	Aldehyde dehydrogenase family,Protein of unknown function (DUF1487)	aldehyde dehydrogenase (NAD) activity,glyceraldehyde-3-phosphate dehydrogenase (NAD+) (non-phosphorylating) activity,oxidoreductase activity, acting on the aldehyde or oxo group of donors, NAD or NADP as acceptor,oxidoreductase activity,oxidoreductase activity, acting on the aldehyde or oxo group of donors		PREDICTED: NAD/NADP-dependent betaine aldehyde dehydrogenase [Tribolium castaneum] &gt;gb|KYB28988.1| Aldehyde dehydrogenase family 16 member A1-like Protein [Tribolium castaneum]
BMGene00239	Cytochrome oxidase assembly protein	respirasome,cytochrome complex,purine nucleoside binding,nucleoside binding,tetrapyrrole biosynthetic process,tetrapyrrole metabolic process,ion transmembrane transport,cellular protein-containing complex assembly,GTPase activity,cytochrome-c oxidase activity,GTP binding,copper ion binding,structural molecule activity,transporter activity,structural constituent of cytoskeleton,generation of precu…		PREDICTED: cytochrome c oxidase assembly protein COX15 homolog [Tribolium castaneum] &gt;gb|EEZ97849.1| Cytochrome c oxidase assembly protein COX15 homolog-like Protein [Tribolium castaneum]
BMGene00240	Oxidoreductase molybdopterin binding domain,Mo-co oxidoreductase dimerisation domain,Cytochrome b5-like Heme/Steroid binding domain	sulfide oxidation, using sulfide:quinone oxidoreductase,purine nucleoside binding,nucleoside binding,nitrogen cycle metabolic process,GTPase activity,transmembrane signaling receptor activity,GTP binding,extracellular ligand-gated ion channel activity,ion channel activity,transporter activity,organic acid metabolic process,mitochondrion,mitochondrial envelope,mitochondrial intermembrane space,mit…	K00387	PREDICTED: probable sulfite oxidase: mitochondrial [Tribolium castaneum] &gt;ref|XP_008190439.1| PREDICTED: probable sulfite oxidase: mitochondrial [Tribolium castaneum] &gt;ref|XP_008190440.1| PREDICTED: probable sulfite oxidase: mitochondrial [Tribolium castaneum] &gt;gb|EEZ97850.1| putative sulfite oxidase: mitochondrial-like Protein [Tribolium castaneum]
BMGene00241	PRELI-like family	mitochondrion morphogenesis,lymphocyte apoptotic process,regulation of lymphocyte apoptotic process,T cell apoptotic process,positive regulation of lymphocyte apoptotic process,regulation of T cell apoptotic process,positive regulation of T cell apoptotic process,cell morphogenesis involved in differentiation,cell morphogenesis,phosphatidic acid transporter activity,cell activation,release of cyt…		PREDICTED: protein preli-like [Tribolium castaneum] &gt;gb|EEZ98761.1| Protein preli-like [Tribolium castaneum]
BMGene00242	Insulinase (Peptidase family M16)	reproduction,endocrine system development,proteasome complex,peptidase activity, acting on L-amino acid peptides,extracellular exosome,intracellular signal transduction,modification-dependent protein binding,ubiquitin-dependent protein binding,ubiquitination-like modification-dependent protein binding,enteroendocrine cell differentiation,amyloid-beta binding,response to dietary excess,columnar/cu…		PREDICTED: insulin-degrading enzyme [Tribolium castaneum]
BMGene00243	-,Peptidase M16 inactive domain	endocrine system development,proteasome complex,peptidase activity, acting on L-amino acid peptides,extracellular exosome,cellular response to endogenous stimulus,modification-dependent protein binding,ubiquitin-dependent protein binding,ubiquitination-like modification-dependent protein binding,cellular response to peptide hormone stimulus,exogenous protein binding,cellular response to organonit…		PREDICTED: insulin-degrading enzyme [Tribolium castaneum]
BMGene00244	Gamma interferon inducible lysosomal thiol reductase (GILT)	lytic vacuole,catalytic activity, acting on RNA,positive regulation of defense response to bacterium,regulation of defense response to bacterium,RNA biosynthetic process,immune system process,regulation of response to biotic stimulus,positive regulation of response to biotic stimulus,5'-3' RNA polymerase activity,nucleobase-containing compound biosynthetic process,DNA binding,DNA-directed 5'-3' R…	K08059	PREDICTED: glycerophosphodiester phosphodiesterase 1 [Tribolium castaneum] &gt;gb|EEZ98717.1| Glycerophosphodiester phosphodiesterase 1-like Protein [Tribolium castaneum]
BMGene00245	Protein of unknown function (DUF1308)	proteasome complex,threonine-type peptidase activity,peptidase activity, acting on L-amino acid peptides,endopeptidase activity,threonine-type endopeptidase activity,proteasome core complex,proteolysis,ubiquitin-dependent protein catabolic process,catabolic process,macromolecule catabolic process,modification-dependent macromolecule catabolic process,peptidase activity,cellular catabolic process,…		hypothetical protein AMK59_3260 [Oryctes borbonicus]
BMGene00246	MCM2/3/5 family,MCM N-terminal domain,Chitin binding Peritrophin-A domain,Magnesium chelatase, subunit ChlI	reproduction,G1/S transition of mitotic cell cycle,nuclear chromosome,mitotic cell cycle,chromatin,nuclear chromosome, telomeric region,chromosome, telomeric region,catalytic activity, acting on RNA,catalytic activity, acting on DNA,catalytic activity, acting on a tRNA,DNA conformation change,columnar/cuboidal epithelial cell differentiation,epithelial cell development,columnar/cuboidal epithelia…		PREDICTED: DNA replication licensing factor Mcm6 [Tribolium castaneum] &gt;gb|EEZ97375.1| DNA replication licensing factor Mcm6-like Protein [Tribolium castaneum]
BMGene00247	Glutamate/Leucine/Phenylalanine/Valine dehydrogenase,Glu/Leu/Phe/Val dehydrogenase, dimerisation domain	NAD+ binding,regulation of establishment of protein localization,purine nucleoside binding,nucleoside binding,leucine binding,macromolecule localization,tricarboxylic acid metabolic process,regulation of localization,regulation of protein localization,secretion by cell,positive regulation of peptide secretion,regulation of peptide secretion,peptide secretion,system process,organic substance trans…	K00261	PREDICTED: glutamate dehydrogenase: mitochondrial [Tribolium castaneum]
BMGene00248	Aminotransferase class-III,-	vitamin B6 binding,system process,protein hexamerization,N2-acetyl-L-ornithine:2-oxoglutarate 5-aminotransferase activity,ornithine-oxo-acid transaminase activity,organic acid metabolic process,mitochondrion,mitochondrial matrix,nucleoplasm,proline metabolic process,proline biosynthetic process,ornithine metabolic process,glutamate metabolic process,arginine metabolic process,arginine catabolic p…	K00819	PREDICTED: ornithine aminotransferase: mitochondrial [Tribolium castaneum] &gt;ref|XP_008197697.1| PREDICTED: ornithine aminotransferase: mitochondrial [Tribolium castaneum] &gt;ref|XP_008197706.1| PREDICTED: ornithine aminotransferase: mitochondrial [Tribolium castaneum] &gt;ref|XP_015839776.1| PREDICTED: ornithine aminotransferase: mitochondrial [Tribolium castaneum]
BMGene00249	Collagen triple helix repeat (20 copies),-,Fibrillar collagen C-terminal domain	wound healing, spreading of epidermal cells,peptidase activity, acting on L-amino acid peptides,endodermal cell differentiation,tendon development,cartilage condensation,ossification,skeletal system development,osteoblast differentiation,eye development,blood vessel development,endoderm formation,formation of primary germ layer,tissue homeostasis,morphogenesis of an epithelial sheet,morphogenesis…	K19721	collagen alpha-1(I) chain-like [Camponotus floridanus]
BMGene00250	-	peptidase activity, acting on L-amino acid peptides,cell morphogenesis involved in differentiation,cell morphogenesis,cell activation,RNA biosynthetic process,immune system process,cellular component morphogenesis,cell part morphogenesis,RNA binding,endopeptidase activity,serine-type endopeptidase activity,locomotion,nucleoplasm,spliceosomal complex,mRNA processing,RNA processing,regulation of tr…	K13169	hypothetical protein TcasGA2_TC031075 [Tribolium castaneum]
BMGene00251	RNA polymerase II-binding domain.,-,RNA recognition motif. (a.k.a. RRM, RBD, or RNP domain),RNA recognition motif (a.k.a. RRM, RBD, or RNP domain)	RNA polymerase binding,RNA polymerase II complex binding,basal transcription machinery binding,basal RNA polymerase II transcription machinery binding,RNA biosynthetic process,mRNA binding,RNA binding,nucleoplasm,mRNA processing,RNA processing,mRNA polyadenylation,termination of RNA polymerase II transcription,transcription by RNA polymerase II,DNA-templated transcription, termination,transcripti…	K13191	PREDICTED: protein SCAF8 isoform X1 [Tribolium castaneum] &gt;gb|EFA12670.1| hypothetical protein TcasGA2_TC010693 [Tribolium castaneum]
BMGene00252	Eukaryotic membrane protein family	maintenance of protein localization in endoplasmic reticulum,transcription regulator activity,ciliary basal body,organelle localization by membrane tethering,ossification,skeletal system development,protein localization to endoplasmic reticulum,organelle assembly,in utero embryonic development,cellular macromolecule localization,regulation of organelle organization,maintenance of protein localiza…	K23404	PREDICTED: protein TAPT1 homolog [Tribolium castaneum] &gt;gb|KYB29435.1| Protein TAPT1 homolog-like Protein [Tribolium castaneum]
BMGene00253	Zinc-finger double domain,Zinc finger, C2H2 type,-,C2H2-type zinc finger	tube morphogenesis,tube development,endothelial cell chemotaxis,RNA polymerase II regulatory region DNA binding,transcription regulatory region sequence-specific DNA binding,RNA polymerase II regulatory region sequence-specific DNA binding,DNA-binding transcription factor activity, RNA polymerase II-specific,cellular response to endogenous stimulus,regulatory region nucleic acid binding,transcrip…		hypothetical protein TcasGA2_TC004846 [Tribolium castaneum]
BMGene00254	Leucine rich repeat,Leucine Rich repeats (2 copies),Leucine Rich Repeat,Leucine rich repeats (6 copies)	reproduction,regulation of establishment of protein localization,ribonucleoprotein granule,peptidase activity, acting on L-amino acid peptides,cell morphogenesis involved in differentiation,cell morphogenesis,cell activation,lipopolysaccharide receptor activity,positive regulation of cytokine production,regulation of cytokine production,cytokine production,cytoplasmic ribonucleoprotein granule,ma…		Protein slit-like Protein [Tribolium castaneum]
BMGene00255	Leucine rich repeat,Leucine Rich repeats (2 copies),Leucine Rich Repeat,-	regulation of tube size,regulation of tube size, open tracheal system,regulation of tube length, open tracheal system,regulation of tube architecture, open tracheal system,peptidase activity, acting on L-amino acid peptides,cell morphogenesis involved in differentiation,cell morphogenesis,skeletal system development,regulation of bone trabecula formation,negative regulation of bone trabecula form…		PREDICTED: uncharacterized protein LOC100142066 [Tribolium castaneum]
BMGene00256	-		conserved hypothetical protein [Culex quinquefasciatus] &gt;gb|EDS39393.1| conserved hypothetical protein [Culex quinquefasciatus]
BMGene00257	autophagy,catabolic process,cellular catabolic process,process utilizing autophagic mechanism		PREDICTED: nuclear receptor-binding factor 2 [Tribolium castaneum] &gt;gb|EEZ98980.2| Nuclear receptor-binding factor 2-like Protein [Tribolium castaneum]
BMGene00258	RNA recognition motif. (a.k.a. RRM, RBD, or RNP domain),RNA recognition motif (a.k.a. RRM, RBD, or RNP domain)	transcriptionally active chromatin,RNA splicing, via transesterification reactions,regulation of alternative mRNA splicing, via spliceosome,alternative mRNA splicing, via spliceosome,RNA splicing, via transesterification reactions with bulged adenosine as nucleophile,mRNA splicing, via spliceosome,chromatin,intracellular signal transduction,DNA-templated transcriptional start site selection,trans…		PREDICTED: RNA-binding protein 1 isoform X3 [Vollenhovia emeryi]
BMGene00259	Rab-GTPase-TBC domain,Kinesin protein,-	cellular macromolecule localization,macromolecule localization,organic substance transport,nitrogen compound transport,cellular protein localization,GTPase activator activity,protein kinase activity,protein serine/threonine kinase activity,ATP binding,cytoskeleton,microtubule organizing center,cell cycle,molecular function regulator,intracellular protein transport,protein localization,enzyme acti…	K20284	PREDICTED: rab GTPase-activating protein 1-like isoform X1 [Tribolium castaneum]
BMGene00260	Alpha/beta hydrolase family	histone acetyltransferase complex,protein modification process,transferase complex,peptide N-acetyltransferase activity,histone acetyltransferase activity,nucleolus,nucleoplasm,cellular protein modification process,internal protein amino acid acetylation,protein acetylation,chromatin organization,N-acetyltransferase activity,histone H4-K5 acetylation,histone H4-K8 acetylation,histone H4-K16 acety…	K16719	PREDICTED: KAT8 regulatory NSL complex subunit 3 isoform X2 [Tribolium castaneum]
BMGene00261	reproduction,DNA damage checkpoint,cell cycle checkpoint,nuclear chromosome,mitotic cell cycle,nuclear division,homologous recombination,resolution of meiotic recombination intermediates,nuclear chromatin,chromatin,meiotic nuclear division,cellular response to stress,DNA binding,nuclease activity,endonuclease activity,chromosome,DNA recombination,double-strand break repair,DNA repair,DNA replicat…		crossover junction endonuclease EME1 [Anoplophora glabripennis]
BMGene00262	MRG	regulation of hemocyte proliferation,NuA4 histone acetyltransferase complex,histone acetyltransferase complex,cytidylyltransferase activity,hemocyte proliferation,nuclear chromosome,methylated histone binding,protein deacylation,X chromosome,sex chromosome,modification-dependent protein binding,protein modification process,methylation-dependent protein binding,regulation of neurotransmitter level…		PREDICTED: male-specific lethal 3 homolog [Tribolium castaneum] &gt;gb|EEZ97213.1| Male-specific lethal 3 homolog-like Protein [Tribolium castaneum]
BMGene00263	Formin Homology 2 Domain,Sec23-binding domain of Sec16,Diaphanous FH3 Domain,Vesicle coat trafficking protein Sec16 mid-region	tube morphogenesis,tube development,Golgi membrane,tube fusion,branch fusion, open tracheal system,regulation of establishment of protein localization,endoplasmic reticulum exit site,protein localization to endoplasmic reticulum exit site,protein localization to endoplasmic reticulum,morphogenesis of a branching structure,cellular macromolecule localization,morphogenesis of an epithelium,regulati…		PREDICTED: LOW QUALITY PROTEIN: inverted formin-2-like [Tribolium castaneum]
BMGene00264	MCM2/3/5 family,MCM N-terminal domain,-	G1/S transition of mitotic cell cycle,nuclear chromosome,mitotic cell cycle,DNA-directed RNA polymerase complex,chromatin,nuclear chromosome, telomeric region,chromosome, telomeric region,eye development,DNA conformation change,transferase complex,protein-DNA complex,stem cell proliferation,chromatin binding,DNA binding,helicase activity,ATP binding,replication fork,alpha DNA polymerase:primase c…	K02541	PREDICTED: DNA replication licensing factor Mcm3 [Tribolium castaneum] &gt;gb|EFA12381.1| DNA replication licensing factor Mcm3-like Protein [Tribolium castaneum]
BMGene00265	cellular response to endogenous stimulus,cellular response to peptide hormone stimulus,cellular response to organonitrogen compound,cellular response to organic substance,cellular response to chemical stimulus,cellular response to hormone stimulus,response to insulin,cellular response to insulin stimulus,positive regulation of cellular response to insulin stimulus,regulation of cellular response …		G kinase-anchoring protein 1-like [Agrilus planipennis]
BMGene00266	BAR domain	calcium ion transmembrane transport,actin-mediated cell contraction,exocytic vesicle,peptidase activity, acting on L-amino acid peptides,RNA polymerase binding,multicellular organismal signaling,negative regulation of cardiac muscle cell contraction,action potential,eye development,regulation of cell cycle arrest,compound eye morphogenesis,compound eye photoreceptor cell differentiation,eye photo…		PREDICTED: myc box-dependent-interacting protein 1 isoform X3 [Tribolium castaneum]
BMGene00267	G-protein alpha subunit,SKIP/SNW domain,-	NAD+ binding,eye-antennal disc development,nuclear hormone receptor binding,steroid hormone receptor binding,tube development,negative regulation of transcription by RNA polymerase II,positive regulation of vitamin D receptor signaling pathway,vitamin D receptor signaling pathway,regulation of vitamin D receptor signaling pathway,histone lysine methylation,RNA splicing, via transesterification re…		PREDICTED: puff-specific protein Bx42 [Tribolium castaneum] &gt;gb|EEZ99094.1| Puff-specific protein Bx42-like Protein [Tribolium castaneum]
BMGene00268	ABC transporter,Trypsin,AAA domain,Sugar (and other) transporter,Major Facilitator Superfamily,-,RecF/RecN/SMC N terminal domain,P-loop containing region of AAA domain,AAA ATPase domain,NACHT domain	positive regulation of cellular amide metabolic process,regulation of cellular amide metabolic process,peptidyl-prolyl cis-trans isomerase activity,RNA binding,ATP binding,nuclear envelope,nucleoplasm,ribosome,polysome,translational initiation,translation,regulation of translation,peptide metabolic process,defense response,inflammatory response,translation factor activity, RNA binding,cellular am…	K06184	PREDICTED: ATP-binding cassette sub-family F member 1 [Tribolium castaneum] &gt;gb|EEZ98814.1| ATP-binding cassette sub-family F member 1-like Protein [Tribolium castaneum]
BMGene00269	-	reproduction,lysophospholipid acyltransferase activity,phosphatidylserine acyl-chain remodeling,phosphatidylethanolamine acyl-chain remodeling,developmental process involved in reproduction,DNA binding,1-acylglycerol-3-phosphate O-acyltransferase activity,locomotion,endoplasmic reticulum,endoplasmic reticulum membrane,cellular modified amino acid metabolic process,lipid metabolic process,glycerop…		PREDICTED: lysophospholipid acyltransferase 1 [Tribolium castaneum]
BMGene00270	-,MBOAT, membrane-bound O-acyltransferase family	organelle assembly,acrosomal vesicle,cilium,cell surface receptor signaling pathway,smoothened signaling pathway,secretory vesicle,cilium organization,cellular component biogenesis,cell projection,endomembrane system,plasma membrane bounded cell projection organization,plasma membrane bounded cell projection,plasma membrane bounded cell projection assembly,cellular component assembly,cilium assem…	K13519	hypothetical protein TcasGA2_TC032139 [Tribolium castaneum]
BMGene00271	CHORD,CS domain	regulation of microtubule cytoskeleton organization,microtubule cytoskeleton organization,purine ribonucleoside triphosphate binding,protein modification process,negative regulation of protein phosphorylation,regulation of protein phosphorylation,regulation of organelle organization,regulation of microtubule-based process,regulation of cellular response to heat,cellular response to stress,negativ…	K13458	PREDICTED: cysteine and histidine-rich domain-containing protein [Tribolium castaneum] &gt;gb|EEZ98197.1| Cysteine and histidine-rich domain-containing protein-like Protein [Tribolium castaneum]
BMGene00272	Ras family,Miro-like protein,-,ADP-ribosylation factor family,50S ribosome-binding GTPase,AAA domain	reproduction,tube morphogenesis,transition metal ion transport,mitotic sister chromatid segregation,organ growth,G2/M transition of mitotic cell cycle,segmentation,G1/S transition of mitotic cell cycle,tube development,SNARE binding,microtubule cytoskeleton organization,mitotic cell cycle,nuclear division,regulation of establishment of protein localization,exocytic vesicle,insulin secretion invol…	K07904	ras-related protein Rab-11A [Anoplophora glabripennis]
BMGene00273	Ion transport protein,Transcription initiation factor IIF, alpha subunit (TFIIF-alpha),-,Polycystin cation channel	calcium ion import,transporter complex,divalent metal ion transport,divalent inorganic cation transport,regulation of localization,cell periphery,ion transmembrane transport,regulation of transmembrane transport,regulation of ion transmembrane transport,calcium channel complex,cation channel complex,ion channel complex,calcium ion binding,ion channel activity,voltage-gated ion channel activity,vo…	K04849	Voltage-dependent calcium channel type A subunit alpha-1 [Papilio machaon]
BMGene00274	YEATS family	histone acetyltransferase complex,negative regulation of transcription by RNA polymerase II,general transcription initiation factor binding,DNA-binding transcription factor activity, RNA polymerase II-specific,modification-dependent protein binding,protein modification process,transcription regulator activity,transferase complex,mitotic spindle,RNA biosynthetic process,nucleobase-containing compo…		PREDICTED: YEATS domain-containing protein 2 [Tribolium castaneum] &gt;gb|EEZ97471.1| hypothetical protein TcasGA2_TC011302 [Tribolium castaneum]
BMGene00275	Tetraspanin family	cell activation,leukocyte proliferation,morphogenesis of an epithelial sheet,morphogenesis of an epithelium,regulation of localization,mononuclear cell proliferation,immune system process,cell periphery,translation release factor activity,RNA binding,signaling receptor binding,basement membrane,positive regulation of locomotion,regulation of locomotion,locomotion,extracellular region,integrin bin…	K17353	PREDICTED: tetraspanin-1 isoform X3 [Tribolium castaneum] &gt;ref|XP_008198891.1| PREDICTED: tetraspanin-1 isoform X3 [Tribolium castaneum] &gt;gb|KYB24952.1| Tetraspanin-1-like Protein [Tribolium castaneum]
BMGene00276	Mediator complex subunit MED14,-	tube morphogenesis,nuclear hormone receptor binding,tube development,nuclear ubiquitin ligase complex,ubiquitin ligase complex,DNA-binding transcription factor binding,cellular response to endogenous stimulus,transcription regulator activity,cellular response to steroid hormone stimulus,skeletal system development,cellular response to lipid,cellular response to organic cyclic compound,cellular re…		PREDICTED: mediator of RNA polymerase II transcription subunit 14 [Tribolium castaneum]
BMGene00277	Ecdysteroid kinase,Protein of unknown function (DUF1679),Phosphotransferase enzyme family	uridylyltransferase activity,magnesium ion binding,nucleobase-containing compound biosynthetic process,ribose phosphate diphosphokinase activity,ribosome,proteolysis,ubiquitin-dependent protein catabolic process,inorganic ion homeostasis,phosphate-containing compound metabolic process,phosphorus metabolic process,nucleoside phosphate metabolic process,cytoskeletal protein binding,[protein-PII] ur…		uncharacterized protein LOC108914917 [Anoplophora glabripennis]
BMGene00278	IBR domain	ubiquitin ligase complex,protein polyubiquitination,microtubule cytoskeleton organization,protein modification by small protein conjugation or removal,lytic vacuole,protein modification process,transferase complex,adaptive immune response,immune system process,ubiquitin-protein transferase activity,cytoskeleton,lysosome,vacuole,endoplasmic reticulum,endoplasmic reticulum membrane,microtubule orga…	K11972	PREDICTED: E3 ubiquitin-protein ligase RNF19A [Tribolium castaneum] &gt;ref|XP_008198896.1| PREDICTED: E3 ubiquitin-protein ligase RNF19A [Tribolium castaneum]
BMGene00279	Ankyrin repeat,Ankyrin repeats (3 copies),Ankyrin repeats (many copies),-	wing disc pattern formation,wing disc development,tube development,negative regulation of transcription by RNA polymerase II,nuclear ubiquitin ligase complex,ubiquitin ligase complex,hatching,protein modification by small protein conjugation or removal,regulation of biomineral tissue development,histone lysine methylation,negative regulation of biomineral tissue development,negative regulation of…	K23215	hypothetical protein TcasGA2_TC011033 [Tribolium castaneum]
BMGene00280	RNA recognition motif (a.k.a. RRM, RBD, or RNP domain),RNA recognition motif. (a.k.a. RRM, RBD, or RNP domain)	intracellular signal transduction,formation of translation preinitiation complex,somatodendritic compartment,cytoplasmic translation,cytoplasmic translational initiation,RNA strand annealing activity,ribonucleoprotein complex subunit organization,RNA strand-exchange activity,regulation of cellular amide metabolic process,cellular protein-containing complex assembly,translation initiation factor a…		PREDICTED: eukaryotic translation initiation factor 4B [Tribolium castaneum] &gt;gb|EEZ97233.1| hypothetical protein TcasGA2_TC011031 [Tribolium castaneum]
BMGene00281	Tub family,WD domain, G-beta repeat	phosphatidylinositol binding,protein modification by small protein conjugation or removal,peptidase activity, acting on L-amino acid peptides,purine ribonucleoside triphosphate binding,SNARE complex assembly,intracellular signal transduction,protein modification process,transcription regulator activity,cellular macromolecule localization,macromolecule localization,protein localization to organell…		PREDICTED: tubby-related protein 4 [Tribolium castaneum]
BMGene00282	RWD domain,-	peptidase activity, acting on L-amino acid peptides,cellular response to endogenous stimulus,cellular response to steroid hormone stimulus,cellular response to testosterone stimulus,cellular response to lipid,cellular response to organic cyclic compound,cellular response to organic substance,cellular response to chemical stimulus,cytoplasmic translation,RNA biosynthetic process,cellular response …		RWD domain-containing protein 1 [Anoplophora glabripennis]
BMGene00283	oxidoreductase activity, acting on the aldehyde or oxo group of donors, NAD or NADP as acceptor,oxidoreductase activity,oxidoreductase activity, acting on the aldehyde or oxo group of donors		hypothetical protein TcasGA2_TC011327 [Tribolium castaneum]
BMGene00284	Ras-induced vulval development antagonist	reproduction,negative regulation of transcription by RNA polymerase II,ESC/E(Z) complex,histone methyltransferase complex,RNA splicing, via transesterification reactions,RNA splicing, via transesterification reactions with bulged adenosine as nucleophile,mRNA splicing, via spliceosome,hematopoietic stem cell proliferation,protein modification process,catalytic step 2 spliceosome,cell activation,t…		PREDICTED: UPF0396 protein CG6066 [Tribolium castaneum] &gt;gb|EEZ97486.1| UPF0396 protein CG6066-like Protein [Tribolium castaneum]
BMGene00285	-,Beige/BEACH domain,Concanavalin A-like lectin/glucanases superfamily	UDP-galactosyltransferase activity,organ growth,phosphatidylinositol binding,microtubule cytoskeleton organization,protein modification by small protein conjugation or removal,extrinsic component of vacuolar membrane,lytic vacuole,autophagosome membrane,protein modification process,neuron projection fasciculation,aggrephagy,eye development,microtubule bundle formation,transferase complex,somatode…		PREDICTED: WD repeat and FYVE domain-containing protein 3 isoform X1 [Tribolium castaneum] &gt;gb|EEZ98466.1| WD repeat and FYVE domain-containing protein 3-like Protein [Tribolium castaneum]
BMGene00286	Trypsin	peptidase activity, acting on L-amino acid peptides,cell periphery,endopeptidase activity,serine-type endopeptidase activity,transmembrane signaling receptor activity,G protein-coupled receptor activity,scavenger receptor activity,extracellular space,extracellular region,iron ion binding,calcium ion binding,plasma membrane,proteolysis,autophagy,blood coagulation,hemostasis,cargo receptor activity…		limulus clotting factor C-like [Anoplophora glabripennis] &gt;ref|XP_018571206.1| limulus clotting factor C-like [Anoplophora glabripennis]
BMGene00287	Ras family,Miro-like protein,ADP-ribosylation factor family	Golgi membrane,regulation of establishment of protein localization,extracellular matrix constituent secretion,exocytic vesicle,extracellular exosome,purine ribonucleoside triphosphate binding,intracellular signal transduction,cell morphogenesis involved in differentiation,cell morphogenesis,protein localization to synapse,cellular response to endogenous stimulus,protein modification process,exocy…	K07976	PREDICTED: ras-related protein Rab-8A [Tribolium castaneum] &gt;gb|EEZ98626.2| Ras-related protein Rab-3-like Protein [Tribolium castaneum]
BMGene00288	WD domain, G-beta repeat	axoneme assembly,microtubule cytoskeleton organization,axonemal dynein complex assembly,intraciliary transport involved in cilium assembly,outer dynein arm,outer dynein arm assembly,ciliary basal body,microtubule bundle formation,organelle assembly,cellular macromolecule localization,macromolecule localization,plasma membrane bounded cell projection cytoplasm,organic substance transport,nitrogen …		WD repeat-containing protein 34-like Protein [Tribolium castaneum]
BMGene00289	Neuralized,Zinc finger, C3HC4 type (RING finger)	regulation of lamellocyte differentiation,reproduction,negative regulation of lamellocyte differentiation,wing disc development,tube morphogenesis,tube development,phosphatidylinositol binding,imaginal disc-derived appendage morphogenesis,appendage morphogenesis,post-embryonic appendage morphogenesis,larval lymph gland hemopoiesis,post-embryonic hemopoiesis,protein polyubiquitination,larval lymph…		PREDICTED: protein neuralized isoform X1 [Tribolium castaneum] &gt;gb|EEZ97846.1| Protein neuralized-like Protein [Tribolium castaneum]
BMGene00290	Domain of unknown function (DUF4371),hAT family C-terminal dimerisation region	purine ribonucleoside triphosphate binding,purine nucleoside binding,nucleoside binding,GTPase activity,GTP binding,zinc ion binding,kinase activity,transition metal ion binding,protein dimerization activity,pyrophosphatase activity,transferase activity, transferring phosphorus-containing groups,hydrolase activity, acting on acid anhydrides,hydrolase activity, acting on acid anhydrides, in phosph…		uncharacterized protein LOC112592029 [Melanaphis sacchari]
BMGene00291	Laminin G domain,EGF-like domain,Human growth factor-like EGF,-	reproduction,tube morphogenesis,exocrine system development,tube development,embryonic heart tube development,extracellular exosome,cellular response to drug,negative regulation of chemokine-mediated signaling pathway,chemokine-mediated signaling pathway,regulation of chemokine-mediated signaling pathway,intracellular signal transduction,Roundabout signaling pathway,cell morphogenesis involved in…		PREDICTED: LOW QUALITY PROTEIN: protein slit-like: partial [Aethina tumida]
BMGene00292	Leucine rich repeat,Leucine Rich repeats (2 copies),Leucine rich repeats (6 copies),Leucine Rich Repeat,Leucine rich repeat N-terminal domain,Leucine-rich repeat,-,Leucine Rich repeat,Leucine rich repeat C-terminal domain	reproduction,tube morphogenesis,exocrine system development,tube development,embryonic heart tube development,extracellular exosome,cellular response to drug,negative regulation of chemokine-mediated signaling pathway,chemokine-mediated signaling pathway,regulation of chemokine-mediated signaling pathway,intracellular signal transduction,Roundabout signaling pathway,cell morphogenesis involved in…		PREDICTED: protein slit isoform X2 [Tribolium castaneum]
BMGene00293	Leucine rich repeat N-terminal domain	extracellular region,calcium ion binding		Protein slit-like Protein [Tribolium castaneum]
BMGene00294	-,HEAT repeats,HEAT repeat,Armadillo/beta-catenin-like repeat	reproduction,axoneme assembly,microtubule cytoskeleton organization,sperm flagellum,microtubule bundle formation,organelle assembly,plasma membrane bounded cell projection cytoplasm,developmental process involved in reproduction,locomotion,cilium,axoneme,cytoskeleton,microtubule,supramolecular polymer,supramolecular complex,movement of cell or subcellular component,cytoskeleton organization,micro…		PREDICTED: sperm-associated antigen 6 [Tribolium castaneum]
BMGene00295	-,PAS fold,PAS domain	tube morphogenesis,tube development,negative regulation of transcription by RNA polymerase II,tube formation,DNA-binding transcription factor activity, RNA polymerase II-specific,transcription regulator activity,ureteric bud development,urogenital system development,mesonephros development,kidney development,morphogenesis of an epithelium,RNA biosynthetic process,kidney epithelium development,nep…	K09100	PREDICTED: single-minded homolog 1 isoform X4 [Tribolium castaneum]
BMGene00296	Protein kinase domain,-	purine ribonucleoside triphosphate binding,protein kinase activity,ATP binding,Golgi apparatus,phosphate-containing compound metabolic process,phosphorus metabolic process,drug binding,cell projection,endomembrane system,kinase activity,phosphorylation,phosphotransferase activity, alcohol group as acceptor,transferase activity, transferring phosphorus-containing groups,plasma membrane bounded cel…	K17542	PREDICTED: protein-associating with the carboxyl-terminal domain of ezrin [Tribolium castaneum] &gt;gb|EEZ97411.1| Protein-associating with the carboxyl-terminal domain of ezrin-like Protein [Tribolium castaneum]
BMGene00297	-	purine ribonucleoside triphosphate binding,neurological system process involved in regulation of systemic arterial blood pressure,system process,circulatory system process,regulation of systemic arterial blood pressure by baroreceptor feedback,regulation of systemic arterial blood pressure,helicase activity,carbohydrate:cation symporter activity,interstitial matrix,extracellular region,glycosamin…	K19483	PREDICTED: protein sickie isoform X2 [Tribolium castaneum]
BMGene00298	Calponin homology (CH) domain	purine ribonucleoside triphosphate binding,ATP binding,nervous system development,neurogenesis,adenyl nucleotide binding,cell differentiation,adenyl ribonucleotide binding		PREDICTED: protein sickie isoform X2 [Tribolium castaneum]
BMGene00299	Protein kinase domain,Doublecortin,Protein tyrosine kinase	purine ribonucleoside triphosphate binding,intracellular signal transduction,cell morphogenesis involved in differentiation,cell morphogenesis,protein modification process,neuron projection extension,neuron migration,cellular macromolecule localization,macromolecule localization,negative regulation of protein localization to nucleus,regulation of protein localization to nucleus,regulation of loca…		PREDICTED: serine/threonine-protein kinase GL21140 [Tribolium castaneum] &gt;gb|EEZ97631.1| Serine/threonine-protein kinase CG17528-like Protein [Tribolium castaneum]
BMGene00300	Calcium-activated chloride channel,-	calcium ion transmembrane transport,regulation of biomineral tissue development,positive regulation of biomineral tissue development,regulation of establishment of protein localization,insulin secretion involved in cellular response to glucose stimulus,positive regulation of insulin secretion involved in cellular response to glucose stimulus,sodium ion transmembrane transport,bone mineralization …		PREDICTED: anoctamin-5-like isoform X2 [Tribolium castaneum]
BMGene00301	RNA pol II accessory factor, Cdc73 family	leg disc development,wing disc development,tube morphogenesis,G1/S transition of mitotic cell cycle,tube development,negative regulation of transcription by RNA polymerase II,imaginal disc-derived appendage morphogenesis,appendage morphogenesis,post-embryonic appendage morphogenesis,nuclear chromosome,protein modification by small protein conjugation or removal,mitotic cell cycle,DNA-directed RNA…	K15175	PREDICTED: parafibromin [Tribolium castaneum] &gt;gb|EEZ97432.2| Parafibromin-like Protein [Tribolium castaneum]
BMGene00302	tube morphogenesis,tube development,MAPK cascade,regulation of stress-activated protein kinase signaling cascade,positive regulation of stress-activated protein kinase signaling cascade,purine ribonucleoside triphosphate binding,nucleosome,chromatin,intracellular signal transduction,protein modification process,angiogenesis,blood vessel development,organelle assembly,ameboidal-type cell migration…		PREDICTED: ER membrane protein complex subunit 10 [Tribolium castaneum] &gt;gb|EEZ98312.1| ER membrane protein complex subunit 10-like Protein [Tribolium castaneum]
BMGene00303	Growth arrest and DNA-damage-inducible proteins-interacting protein 1	reproduction,very long-chain fatty acid metabolic process,posttranscriptional gene silencing by RNA,protein modification by small protein conjugation or removal,mitotic cell cycle,nuclear division,cytokinesis,meiotic nuclear division,protein modification process,catalytic activity, acting on a protein,regulation of production of small RNA involved in gene silencing by RNA,production of small RNA …		PREDICTED: growth arrest and DNA damage-inducible proteins-interacting protein 1 [Tribolium castaneum]
BMGene00304	Nucleotide-sugar transporter,3'5'-cyclic nucleotide phosphodiesterase,GAF domain,Multidrug resistance efflux transporter,UAA transporter family	Golgi membrane,intracellular signal transduction,somatodendritic compartment,purine-containing compound catabolic process,purine-containing compound metabolic process,UDP-galactose transmembrane transport,organic substance transport,nitrogen compound transport,carbohydrate transmembrane transport,ion transmembrane transport,nucleobase-containing compound catabolic process,nucleobase-containing co…		PREDICTED: cAMP and cAMP-inhibited cGMP 3&apos;:5&apos;-cyclic phosphodiesterase 10A [Tribolium castaneum]
BMGene00305	PX domain	wing disc development,transition metal ion transport,tube development,phosphatidylinositol binding,regulation of protein processing,protein modification by small protein removal,protein modification by small protein conjugation or removal,regulation of establishment of protein localization,phosphatidylinositol-4-phosphate binding,extracellular exosome,purine ribonucleoside triphosphate binding,pr…		PREDICTED: sorting nexin-12 [Tribolium castaneum] &gt;gb|EEZ98290.1| Sorting nexin-12-like Protein [Tribolium castaneum]
BMGene00306	TIR domain,GTPase-activator protein for Ras-like GTPase,Leucine Rich repeats (2 copies),Vacuolar sorting protein 9 (VPS9) domain,Leucine rich repeat	regulation of hemocyte proliferation,positive regulation of hemocyte proliferation,hemocyte proliferation,catalytic activity, acting on a protein,TIR domain binding,response to oomycetes,toll-like receptor signaling pathway,positive regulation of antimicrobial peptide production,defense response to oomycetes,activation of innate immune response,pattern recognition receptor signaling pathway,activ…		hypothetical protein D910_03914 [Dendroctonus ponderosae]
BMGene00307	Adenylate and Guanylate cyclase catalytic domain,Heme NO binding associated,Heme NO binding	response to oxygen levels,response to reactive oxygen species,small molecule sensor activity,peptidase activity, acting on L-amino acid peptides,purine ribonucleoside triphosphate binding,nitric oxide binding,carbon monoxide binding,intracellular signal transduction,response to increased oxygen levels,response to decreased oxygen levels,catalytic activity, acting on a protein,response to hypoxia,…		Soluble guanylate cyclase 89Db-like Protein [Tribolium castaneum]
BMGene00308	Adenylate and Guanylate cyclase catalytic domain,Heme NO binding,Heme NO binding associated	organ growth,response to oxygen levels,response to reactive oxygen species,small molecule sensor activity,peptidase activity, acting on L-amino acid peptides,purine ribonucleoside triphosphate binding,nitric oxide binding,carbon monoxide binding,intracellular signal transduction,response to increased oxygen levels,response to decreased oxygen levels,catalytic activity, acting on a protein,peptide…		Soluble guanylate cyclase 89Db-like Protein [Tribolium castaneum]
BMGene00309	Trypsin,-,Domain of unknown function (DUF1986),Trypsin-like peptidase domain,Fatty acid desaturase	reproduction,organ growth,multicellular organism growth,tube development,triglyceride homeostasis,peptidase activity, acting on L-amino acid peptides,catalytic activity, acting on a protein,activation of immune response,immune effector process,monocarboxylic acid biosynthetic process,monocarboxylic acid metabolic process,immune system process,unsaturated fatty acid metabolic process,regulation of…		Transmembrane protease serine 9: partial [Trachymyrmex septentrionalis]
BMGene00310	Peptidase family M1,ERAP1-like C-terminal domain	metalloaminopeptidase activity,peptidase activity, acting on L-amino acid peptides,catalytic activity, acting on a protein,amide binding,endopeptidase activity,aminopeptidase activity,serine-type endopeptidase activity,enzyme inhibitor activity,extracellular region,proteolysis,peptide metabolic process,molecular function regulator,catabolic process,cellular amide metabolic process,zinc ion bindin…		PREDICTED: uncharacterized protein LOC657086 [Tribolium castaneum]
BMGene00311	Ecdysteroid kinase,Protein of unknown function (DUF1679)	miRNA mediated inhibition of translation,gene silencing by miRNA,posttranscriptional gene silencing by RNA,purine ribonucleoside triphosphate binding,purine nucleoside binding,nucleoside binding,cellular macromolecule localization,macromolecule localization,organic substance transport,nitrogen compound transport,negative regulation of cellular amide metabolic process,regulation of cellular amide …		PREDICTED: LOW QUALITY PROTEIN: uncharacterized protein LOC109609694 [Aethina tumida]
BMGene00312	Proline-rich nuclear receptor coactivator		PREDICTED: proline-rich nuclear receptor coactivator 2-like [Dendroctonus ponderosae] &gt;gb|ENN82488.1| hypothetical protein YQE_01136: partial [Dendroctonus ponderosae]
BMGene00313	-	RNA biosynthetic process,cellular response to stress,nucleobase-containing compound biosynthetic process,methylated-DNA-[protein]-cysteine S-methyltransferase activity,DNA repair,regulation of transcription, DNA-templated,transcription, DNA-templated,DNA metabolic process,response to stress,cellular response to DNA damage stimulus,methyltransferase activity,S-methyltransferase activity,positive r…		PREDICTED: erythroid differentiation-related factor 1 [Tribolium castaneum] &gt;ref|XP_015832919.1| PREDICTED: erythroid differentiation-related factor 1 [Tribolium castaneum] &gt;gb|EEZ97828.2| Erythroid differentiation-related factor 1-like Protein [Tribolium castaneum]
BMGene00314	Trypsin,GCC2 and GCC3,CUB domain,EGF-like domain,F5/8 type C domain,Domain of unknown function (DUF1986),Sushi domain (SCR repeat),-,Low-density lipoprotein receptor domain class A,HYR domain,Human growth factor-like EGF,Concanavalin A-like lectin/glucanases superfamily,Calcium-binding EGF domain,Coagulation Factor Xa inhibitory site	reproduction,establishment or maintenance of apical/basal cell polarity,regulation of tube architecture, open tracheal system,peptidase activity, acting on L-amino acid peptides,catalytic activity, acting on a protein,catalytic activity, acting on DNA,cell fate determination,macromolecule localization,columnar/cuboidal epithelial cell differentiation,epithelial cell development,columnar/cuboidal …		Fibropellin-1 [Melipona quadrifasciata]
BMGene00315	-	eye-antennal disc development,leg disc development,wing disc development,tube morphogenesis,tube development,nuclear chromosome,cellular response to endogenous stimulus,response to transforming growth factor beta,cellular response to transforming growth factor beta stimulus,cellular response to growth factor stimulus,cellular response to organic substance,eye development,morphogenesis of a branch…		zinc finger protein Elbow-like [Leptinotarsa decemlineata]
BMGene00316	eye-antennal disc development,leg disc development,wing disc development,tube morphogenesis,tube development,histone deacetylase complex,protein deacylation,protein modification process,eye development,organelle assembly,morphogenesis of a branching structure,compound eye morphogenesis,compound eye photoreceptor cell differentiation,compound eye photoreceptor fate commitment,eye photoreceptor cel…		PREDICTED: zinc finger protein Noc [Tribolium castaneum] &gt;gb|EEZ99225.1| no ocelli [Tribolium castaneum]
BMGene00317	Fatty acid hydroxylase superfamily	C-4 methylsterol oxidase activity,C-5 sterol desaturase activity,sterol desaturase activity,actin binding,monooxygenase activity,iron ion binding,transporter activity,alcohol metabolic process,mitochondrion,mitochondrial inner membrane,mitochondrial envelope,endoplasmic reticulum,endoplasmic reticulum membrane,endoplasmic reticulum lumen,lipid metabolic process,steroid biosynthetic process,ergost…		PREDICTED: delta(7)-sterol 5(6)-desaturase erg31 [Tribolium castaneum] &gt;gb|EEZ98257.2| putative C-5 sterol desaturase-like Protein [Tribolium castaneum]
BMGene00318	Immunoglobulin I-set domain,Immunoglobulin domain,Immunoglobulin V-set domain	tight junction,cell periphery,cell junction assembly,cell junction organization,septate junction,cell-cell junction,integral component of plasma membrane,plasma membrane,cell-cell junction assembly,apical junction complex,apical junction assembly,plasma membrane part,cellular component biogenesis,cell-cell junction organization,septate junction assembly,tight junction organization,tight junction …		PREDICTED: neurotrimin isoform X2 [Tribolium castaneum]
BMGene00319	Immunoglobulin I-set domain,Immunoglobulin domain,Immunoglobulin V-set domain	tight junction,cell periphery,cell junction assembly,cell junction organization,septate junction,cell-cell junction,integral component of plasma membrane,plasma membrane,cell-cell junction assembly,apical junction complex,apical junction assembly,plasma membrane part,cellular component biogenesis,cell-cell junction organization,septate junction assembly,tight junction organization,tight junction …		PREDICTED: lachesin [Tribolium castaneum]
BMGene00320	Immunoglobulin I-set domain,Immunoglobulin domain,Immunoglobulin V-set domain	tight junction,cell periphery,cell junction assembly,cell junction organization,septate junction,cell-cell junction,integral component of plasma membrane,plasma membrane,cell-cell junction assembly,apical junction complex,apical junction assembly,plasma membrane part,cellular component biogenesis,cell-cell junction organization,septate junction assembly,tight junction organization,tight junction …		PREDICTED: neurotrimin isoform X2 [Tribolium castaneum] &gt;gb|KYB29126.1| Lachesin-like Protein [Tribolium castaneum]
BMGene00321	PH domain	mitotic cell cycle,mitotic cytokinesis,actomyosin contractile ring assembly,assembly of actomyosin apparatus involved in cytokinesis,cytokinesis,contractile ring,protein localization to actomyosin contractile ring,cellular macromolecule localization,macromolecule localization,protein localization to cell cortex,cell periphery,protein localization to organelle,cellular protein localization,protein…		PREDICTED: uncharacterized protein LOC103315177 [Tribolium castaneum] &gt;gb|EEZ98394.2| hypothetical protein TcasGA2_TC000859 [Tribolium castaneum]
BMGene00322	SH2 domain	intracellular signal transduction,growth factor receptor binding,signaling receptor binding,vascular endothelial growth factor receptor binding,cytokine receptor binding,signal transduction,enzyme linked receptor protein signaling pathway,cell surface receptor signaling pathway,TORC1 signaling,transmembrane receptor protein tyrosine kinase signaling pathway,positive regulation of signal transduct…		PREDICTED: uncharacterized protein LOC663672 isoform X2 [Tribolium castaneum] &gt;gb|EEZ98264.2| hypothetical protein TcasGA2_TC000706 [Tribolium castaneum]
BMGene00323	Sof1-like domain,WD domain, G-beta repeat,-	nuclear hormone receptor binding,steroid hormone receptor binding,ubiquitin ligase complex,protein modification by small protein removal,protein modification by small protein conjugation or removal,maturation of SSU-rRNA from tricistronic rRNA transcript (SSU-rRNA, 5.8S rRNA, LSU-rRNA),DNA-binding transcription factor binding,peptidase activity, acting on L-amino acid peptides,protein modificatio…		PREDICTED: DDB1- and CUL4-associated factor 13 isoform X2 [Tribolium castaneum] &gt;gb|EEZ98265.1| POC1 centriolar protein homolog-like Protein [Tribolium castaneum]
BMGene00324	ABC transporter,ABC transporter transmembrane region,RecF/RecN/SMC N terminal domain,AAA domain,Miro-like protein,AAA ATPase domain,-	wing disc pattern formation,wing disc development,response to oxygen levels,tube development,purine ribonucleoside triphosphate binding,response to decreased oxygen levels,response to hypoxia,purine nucleoside binding,nucleoside binding,cell periphery,regionalization,response to anoxia,GTPase activity,GTP binding,ATP binding,structural molecule activity,transporter activity,structural constituent…		probable multidrug resistance-associated protein lethal(2)03659 isoform X3 [Myzus persicae]
BMGene00325	Sir2 family	NAD+ binding,regulation of DNA recombination,tube morphogenesis,organ growth,tube development,nuclear chromosome,NAD-dependent protein deacetylase activity,protein deacylation,telomere maintenance,double-strand break repair via homologous recombination,recombinational repair,nuclear chromatin,chromatin,nuclear chromosome, telomeric region,heterochromatin,chromosome, telomeric region,protein modif…	K11416	PREDICTED: NAD-dependent protein deacetylase Sirt6 [Tribolium castaneum] &gt;gb|EEZ98502.1| NAD-dependent protein deacetylase Sirt6-like Protein [Tribolium castaneum]
BMGene00326	Ribosomal protein S19,UBA/TS-N domain,Ubiquitin family	ribosomal small subunit assembly,nuclear chromosome,rRNA-containing ribonucleoprotein complex export from nucleus,ribonucleoprotein complex export from nucleus,organelle assembly,ribonucleoprotein complex localization,cellular macromolecule localization,macromolecule localization,cytoplasmic translation,ribonucleoprotein complex subunit organization,organic substance transport,nitrogen compound t…	K02958	PREDICTED: ubiquitin-like protein 7 [Tribolium castaneum] &gt;gb|EEZ98142.1| Ubiquitin-like protein 7 [Tribolium castaneum]
BMGene00327	Peptidase family M13	reproduction,peptidase activity, acting on L-amino acid peptides,catalytic activity, acting on a protein,cell periphery,metalloendopeptidase activity,endopeptidase activity,extracellular space,extracellular region,plasma membrane,proteolysis,copulation,mating,insemination,peptidase activity,metallopeptidase activity,multi-multicellular organism process,multi-organism reproductive process,extracel…		PREDICTED: endothelin-converting enzyme 1-like isoform X1 [Tribolium castaneum]
BMGene00328	-		PREDICTED: nucleolar protein 58-like [Chaetura pelagica]
BMGene00329	Amiloride-sensitive sodium channel,Immunoglobulin I-set domain,Immunoglobulin V-set domain,Immunoglobulin domain	cell periphery,system process,ion channel activity,transporter activity,cation channel activity,sodium channel activity,integral component of plasma membrane,plasma membrane,plasma membrane region,sensory perception,sensory perception of chemical stimulus,cation transmembrane transporter activity,plasma membrane part,cell projection part,neuron projection,cell projection,inorganic molecular entit…		hypothetical protein TcasGA2_TC000562 [Tribolium castaneum]
BMGene00330	Domain of unknown function (DUF4490)	cellular response to UV-C,cellular response to light stimulus,cellular response to radiation,cellular response to abiotic stimulus,cellular response to stress,cellular response to environmental stimulus,cellular response to UV,endopeptidase inhibitor activity,enzyme inhibitor activity,extracellular region,response to stress,cellular response to DNA damage stimulus,molecular function regulator,pat…		PREDICTED: UPF0691 protein C9orf116 isoform X2 [Tribolium castaneum] &gt;ref|XP_008201108.1| PREDICTED: UPF0691 protein C9orf116 isoform X2 [Tribolium castaneum] &gt;ref|XP_015840802.1| PREDICTED: UPF0691 protein C9orf116 isoform X2 [Tribolium castaneum] &gt;gb|EEZ98508.1| UPF0691 protein C9orf116-like Protein [Tribolium castaneum]
BMGene00331	Immunoglobulin I-set domain,Immunoglobulin V-set domain,Immunoglobulin domain,-	cell periphery,system process,ion channel activity,transporter activity,cation channel activity,sodium channel activity,integral component of plasma membrane,plasma membrane,plasma membrane region,sensory perception,sensory perception of chemical stimulus,behavior,cation transmembrane transporter activity,response to organic substance,plasma membrane part,cell projection part,response to toxic su…		PREDICTED: peroxidasin homolog isoform X1 [Tribolium castaneum]
BMGene00332	Reprolysin family propeptide,ADAM-TS Spacer 1,-,Metallo-peptidase family M12,Reprolysin (M12B) family zinc metalloprotease,Thrombospondin type 1 domain,Metallo-peptidase family M12B Reprolysin-like	tube morphogenesis,tube development,response to interleukin-1,response to hepatocyte growth factor,cellular response to hepatocyte growth factor stimulus,peptidase activity, acting on L-amino acid peptides,cellular response to endogenous stimulus,catalytic activity, acting on a protein,cellular response to vascular endothelial growth factor stimulus,skeletal system development,cellular response t…	K08624	PREDICTED: A disintegrin and metalloproteinase with thrombospondin motifs 7 [Tribolium castaneum] &gt;gb|EEZ98133.1| A disintegrin and metalloproteinase with thrombospondin motifs 7-like Protein [Tribolium castaneum]
BMGene00333	ADAM-TS Spacer 1,-,Reprolysin (M12B) family zinc metalloprotease,Metallo-peptidase family M12B Reprolysin-like,Metallo-peptidase family M12	tube morphogenesis,tube development,response to interleukin-1,regulation of Rho protein signal transduction,response to hepatocyte growth factor,cellular response to hepatocyte growth factor stimulus,peptidase activity, acting on L-amino acid peptides,intracellular signal transduction,cellular response to endogenous stimulus,catalytic activity, acting on a protein,cellular response to vascular en…		PREDICTED: A disintegrin and metalloproteinase with thrombospondin motifs 7 isoform X2 [Tribolium castaneum]
BMGene00334	DM4/DM12 family	ligase activity		PREDICTED: uncharacterized protein LOC662534 [Tribolium castaneum]
BMGene00335	DM4/DM12 family		PREDICTED: uncharacterized protein LOC107399275 [Tribolium castaneum] &gt;gb|EEZ98516.2| hypothetical protein TcasGA2_TC001017 [Tribolium castaneum]
BMGene00336	Neurotransmitter-gated ion-channel ligand binding domain,Neurotransmitter-gated ion-channel transmembrane region,DM4/DM12 family	transporter complex,cell periphery,system process,ion transmembrane transport,ion channel complex,transmembrane signaling receptor activity,excitatory extracellular ligand-gated ion channel activity,extracellular ligand-gated ion channel activity,ion channel activity,transporter activity,cation channel activity,acetylcholine-gated channel complex,integral component of plasma membrane,plasma membr…	K05312	nicotinic acetylcholine receptor alpha1 subunit precursor [Tribolium castaneum] &gt;gb|ABS86902.1| nicotinic acetylcholine receptor subunit alpha1 [Tribolium castaneum] &gt;gb|EEZ99265.1| nicotinic acetylcholine receptor subunit alpha1 [Tribolium castaneum]
BMGene00337	DENN (AEX-3) domain,-,dDENN domain,uDENN domain	regulation of establishment of protein localization,extracellular matrix constituent secretion,ESCRT I complex,intracellular signal transduction,cellular response to endogenous stimulus,cellular response to peptide hormone stimulus,cellular response to organonitrogen compound,cellular response to organic substance,cellular macromolecule localization,cellular response to chemical stimulus,ESCRT co…		PREDICTED: C-myc promoter-binding protein isoform X2 [Tribolium castaneum] &gt;gb|EEZ98120.2| C-myc promoter-binding protein-like Protein [Tribolium castaneum]
BMGene00338	Ras family,Miro-like protein,ADP-ribosylation factor family,Elongation factor Tu GTP binding domain	reproduction,regulation of hemocyte proliferation,positive regulation of hemocyte proliferation,eye-antennal disc development,leg disc development,leg disc pattern formation,wing disc development,tube morphogenesis,multicellular organism growth,segmentation,tube development,Golgi membrane,hemocyte migration,establishment or maintenance of apical/basal cell polarity,imaginal disc-derived appendage…	K07827	ras-like protein 1 [Anoplophora glabripennis]
BMGene00339	peptidase activity, acting on L-amino acid peptides,ESCRT I complex,catalytic activity, acting on a protein,ESCRT complex,cell periphery,DNA binding,cytosol,plasma membrane,endosome,Golgi apparatus,proteolysis,ubiquitin-dependent protein catabolic process,bounding membrane of organelle,membrane protein complex,whole membrane,methyltransferase activity,catabolic process,macromolecule catabolic pro…		PREDICTED: uncharacterized protein LOC663430 [Tribolium castaneum] &gt;gb|EEZ98121.1| hypothetical protein TcasGA2_TC000539 [Tribolium castaneum]
BMGene00340	DDE superfamily endonuclease	cell periphery,nuclease activity,cytosol,cytoskeleton,plasma membrane,microtubule organizing center,non-membrane-bounded organelle,intracellular non-membrane-bounded organelle,cytoskeletal part,microtubule cytoskeleton,hydrolase activity, acting on ester bonds		PREDICTED: putative nuclease HARBI1 [Rhagoletis zephyria]
BMGene00341	WD domain, G-beta repeat,-,Eukaryotic translation initiation factor eIF2A	reproduction,eye-antennal disc development,tube morphogenesis,DNA damage checkpoint,cell cycle checkpoint,tube development,nuclear ubiquitin ligase complex,ubiquitin ligase complex,protein polyubiquitination,microtubule cytoskeleton organization,HAUS complex,protein modification by small protein conjugation or removal,mitotic cell cycle,nuclear division,lens fiber cell differentiation,intracellul…		PREDICTED: fizzy-related protein homolog [Tribolium castaneum] &gt;ref|XP_008201143.1| PREDICTED: fizzy-related protein homolog [Tribolium castaneum] &gt;gb|EEZ98532.1| Fizzy-related protein homolog-like Protein [Tribolium castaneum]
BMGene00342	-,Cyclic nucleotide-binding domain,RUN domain,Patatin-like phospholipase	cell morphogenesis involved in differentiation,cell morphogenesis,cellular response to endogenous stimulus,protein modification process,cellular response to growth factor stimulus,cellular response to organic substance,neuron death,tissue homeostasis,retina homeostasis,cellular macromolecule localization,cellular response to chemical stimulus,response to growth factor,negative regulation of prote…	K14676	PREDICTED: neuropathy target esterase sws isoform X1 [Tribolium castaneum] &gt;ref|XP_008201149.1| PREDICTED: neuropathy target esterase sws isoform X1 [Tribolium castaneum]
BMGene00343	TEA/ATTS domain family	tube morphogenesis,tube development,embryonic heart tube development,intracellular organelle lumen,intracellular signal transduction,hippo signaling,RNA polymerase II regulatory region DNA binding,proximal promoter sequence-specific DNA binding,RNA polymerase II proximal promoter sequence-specific DNA binding,transcription regulatory region sequence-specific DNA binding,RNA polymerase II regulato…	K09448	PREDICTED: transcriptional enhancer factor TEF-1 isoform X1 [Tribolium castaneum]
BMGene00344	Glycosyltransferase family 28 C-terminal domain	peptidase activity, acting on L-amino acid peptides,glycosylation,protein modification process,catalytic activity, acting on RNA,catalytic activity, acting on a protein,thiol-dependent ubiquitinyl hydrolase activity,5'-3' RNA polymerase activity,RNA binding,RNA-directed 5'-3' RNA polymerase activity,N-acetylglucosaminyldiphosphodolichol N-acetylglucosaminyltransferase activity,ubiquitinyl hydrola…	K07432	PREDICTED: UDP-N-acetylglucosamine transferase subunit ALG13 homolog [Tribolium castaneum] &gt;gb|EEZ98644.1| UDP-N-acetylglucosamine transferase subunit ALG13 homolog-like Protein [Tribolium castaneum]
BMGene00345	emp24/gp25L/p24 family/GOLD	reproduction,wing disc development,tube development,Golgi membrane,SNARE binding,exocytic vesicle,extracellular exosome,intracellular signal transduction,COPI-coated vesicle budding,cellular macromolecule localization,regulation of organelle organization,macromolecule localization,endoplasmic reticulum-Golgi intermediate compartment membrane,secretion by cell,peptide secretion,regionalization,org…	K20346	PREDICTED: transmembrane emp24 domain-containing protein eca-like [Nicrophorus vespilloides]
BMGene00346	DNA polymerase family B, exonuclease domain,DNA polymerase family B,C4-type zinc-finger of DNA polymerase delta	intracellular organelle lumen,DNA synthesis involved in DNA repair,double-strand break repair via homologous recombination,recombinational repair,catalytic activity, acting on DNA,transferase complex,cellular response to stress,DNA biosynthetic process,DNA polymerase activity,nucleobase-containing compound biosynthetic process,DNA binding,DNA-directed DNA polymerase activity,nuclease activity,end…		PREDICTED: DNA polymerase zeta catalytic subunit [Tribolium castaneum] &gt;gb|EEZ99062.1| DNA polymerase zeta catalytic subunit-like Protein [Tribolium castaneum]
BMGene00347	Protein of unknown function (DUF1162),-	social behavior,mitophagy,autophagy of mitochondrion,extracellular exosome,cellular macromolecule localization,regulation of organelle organization,establishment of protein localization to organelle,macromolecule localization,establishment of protein localization to vacuole,protein localization to vacuole,cellular response to stress,protein localization to organelle,organic substance transport,ni…	K19525	PREDICTED: vacuolar protein sorting-associated protein 13C isoform X2 [Tribolium castaneum]
BMGene00348	N-terminal region of Chorein, a TM vesicle-mediated sorter,-	mitophagy,autophagy of mitochondrion,extracellular exosome,cellular macromolecule localization,regulation of organelle organization,establishment of protein localization to organelle,macromolecule localization,establishment of protein localization to vacuole,protein localization to vacuole,cellular response to stress,protein localization to organelle,organic substance transport,nitrogen compound …		PREDICTED: vacuolar protein sorting-associated protein 13C [Papilio polytes]
BMGene00349	Utp11 protein	metalloaminopeptidase activity,intracellular organelle lumen,peptidase activity, acting on L-amino acid peptides,catalytic activity, acting on a protein,ncRNA metabolic process,RNA binding,ncRNA processing,aminopeptidase activity,extracellular space,extracellular region,transporter activity,nucleolus,nucleoplasm,translation,peptide metabolic process,RNA processing,rRNA processing,apoptotic proces…	K14769	PREDICTED: probable U3 small nucleolar RNA-associated protein 11 [Tribolium castaneum] &gt;gb|EEZ98784.1| putative U3 small nucleolar RNA-associated protein 11-like Protein [Tribolium castaneum]
BMGene00350	extracellular exosome,cellular response to organic substance,cellular response to cytokine stimulus,cellular response to chemical stimulus,purine-containing compound biosynthetic process,purine-containing compound metabolic process,cell periphery,response to cytokine,brainstem development,nucleobase-containing compound biosynthetic process,IMP cyclohydrolase activity,phosphoribosylaminoimidazolec…		PREDICTED: bifunctional purine biosynthesis protein PURH [Tribolium castaneum] &gt;ref|XP_008200945.1| PREDICTED: bifunctional purine biosynthesis protein PURH [Tribolium castaneum] &gt;gb|EEZ98830.1| Bifunctional purine biosynthesis protein PURH-like Protein [Tribolium castaneum]
BMGene00351	AICARFT/IMPCHase bienzyme,MGS-like domain	extracellular exosome,cellular response to organic substance,cellular response to cytokine stimulus,cellular response to chemical stimulus,purine-containing compound biosynthetic process,purine-containing compound metabolic process,tetrapyrrole metabolic process,cell periphery,response to cytokine,brainstem development,nucleobase-containing compound biosynthetic process,IMP cyclohydrolase activit…	K00602	PREDICTED: bifunctional purine biosynthesis protein PURH [Tribolium castaneum] &gt;ref|XP_008200945.1| PREDICTED: bifunctional purine biosynthesis protein PURH [Tribolium castaneum] &gt;gb|EEZ98830.1| Bifunctional purine biosynthesis protein PURH-like Protein [Tribolium castaneum]
BMGene00352	Protein of unknown function (DUF1075)	response to oxygen levels,peptidase activity, acting on L-amino acid peptides,cellular response to decreased oxygen levels,response to decreased oxygen levels,cellular response to oxygen levels,cellular response to hypoxia,catalytic activity, acting on a protein,neuron death,response to hypoxia,release of cytochrome c from mitochondria,cellular response to chemical stimulus,regulation of organell…		PREDICTED: UPF0389 protein CG9231 [Tribolium castaneum] &gt;gb|EEZ98829.1| UPF0389 protein CG9231-like Protein [Tribolium castaneum]
BMGene00353	Snf7	mitotic sister chromatid segregation,regulation of microtubule cytoskeleton organization,succinate dehydrogenase activity,microtubule cytoskeleton organization,mitotic cell cycle,mitotic cytokinesis,nuclear division,peptidase activity, acting on L-amino acid peptides,extracellular exosome,cellular response to drug,sister chromatid segregation,ESCRT III complex,cytokinesis,cellular response to end…	K12198	charged multivesicular body protein 5 [Onthophagus taurus]
BMGene00354	Tubulin/FtsZ family, GTPase domain,Tubulin C-terminal domain	microtubule cytoskeleton organization,pericentriolar material,mitotic cell cycle,purine ribonucleoside triphosphate binding,purine nucleoside binding,nucleoside binding,RNA biosynthetic process,nucleobase-containing compound biosynthetic process,mRNA binding,mRNA 3'-UTR binding,RNA binding,DNA binding,GTPase activity,GTP binding,structural molecule activity,structural constituent of cytoskeleton,…	K10391	PREDICTED: tubulin epsilon chain [Tribolium castaneum] &gt;gb|EEZ99070.2| Tubulin beta-3 chain-like Protein [Tribolium castaneum]
BMGene00355	Uncharacterized conserved protein (DUF2215)	purine ribonucleoside triphosphate binding,eye development,actin binding,motor activity,ATP binding,nuclear inner membrane,nuclear envelope,cytoskeleton,sensory organ development,drug binding,cytoskeletal protein binding,protein self-association,nuclear part,cytoskeletal part,endomembrane system,sensory system development,animal organ development,actin cytoskeleton,myosin complex,pyrophosphatase …		PREDICTED: nuclear envelope integral membrane protein 1 [Tribolium castaneum] &gt;gb|EEZ98828.1| Transmembrane protein 194A-like Protein [Tribolium castaneum]
BMGene00356	Leucine Rich repeats (2 copies),Leucine rich repeat,Leucine Rich Repeat,Leucine Rich repeat	wing disc development,tube morphogenesis,tube development,imaginal disc-derived appendage morphogenesis,appendage morphogenesis,MAPK cascade,post-embryonic appendage morphogenesis,anchoring junction,regulation of stress-activated protein kinase signaling cascade,negative regulation of stress-activated protein kinase signaling cascade,extracellular exosome,intracellular signal transduction,protein…		Leucine-rich repeat protein soc-2 homolog-like Protein [Tribolium castaneum]
BMGene00357	5'-nucleotidase, C-terminal domain	peptidase activity, acting on L-amino acid peptides,extracellular exosome,purine ribonucleoside triphosphate binding,catalytic activity, acting on a protein,pyrimidine-containing compound catabolic process,purine-containing compound biosynthetic process,purine-containing compound catabolic process,purine-containing compound metabolic process,pyrimidine-containing compound metabolic process,GTP ph…		PREDICTED: uncharacterized protein LOC661310 [Tribolium castaneum]
BMGene00358	Diacylglycerol kinase accessory domain,Diacylglycerol kinase catalytic domain,Ankyrin repeats (3 copies),Phorbol esters/diacylglycerol binding domain (C1 domain),Ankyrin repeat,Ankyrin repeats (many copies)	synaptic transmission, glutamatergic,exocytic vesicle,purine ribonucleoside triphosphate binding,intracellular signal transduction,cellular response to light stimulus,cellular response to radiation,cellular response to abiotic stimulus,regulation of neurotransmitter levels,cell activation,tissue homeostasis,retina homeostasis,somatodendritic compartment,regulation of long-term synaptic depression…	K00901	PREDICTED: eye-specific diacylglycerol kinase isoform X1 [Tribolium castaneum] &gt;ref|XP_015840617.1| PREDICTED: eye-specific diacylglycerol kinase isoform X1 [Tribolium castaneum]
BMGene00359	Ribosomal L28e protein family,Mak16 protein C-terminal region	reproduction,maturation of LSU-rRNA,maturation of 5.8S rRNA from tricistronic rRNA transcript (SSU-rRNA, 5.8S rRNA, LSU-rRNA),maturation of LSU-rRNA from tricistronic rRNA transcript (SSU-rRNA, 5.8S rRNA, LSU-rRNA),maturation of 5.8S rRNA,ncRNA metabolic process,RNA binding,ncRNA processing,structural molecule activity,transporter activity,nucleolus,ribosome,RNA processing,rRNA processing,gamete …	K14831	PREDICTED: protein MAK16 homolog [Tribolium castaneum] &gt;gb|EEZ98340.1| Protein MAK16 homolog A-like Protein [Tribolium castaneum]
BMGene00360	WD domain, G-beta repeat,Eukaryotic translation initiation factor eIF2A,Nucleoporin Nup120/160,-	haltere disc development,tube development,histone acetyltransferase complex,histone methyltransferase complex,histone lysine methylation,methylated histone binding,modification-dependent protein binding,protein modification process,catalytic activity, acting on a protein,methylation-dependent protein binding,skeletal system development,positive regulation of gluconeogenesis by positive regulation…	K14963	PREDICTED: WD repeat-containing protein 5 [Tribolium castaneum] &gt;gb|EEZ98489.1| Protein will die slowly-like Protein [Tribolium castaneum]
BMGene00361	Adenylate kinase	peptidase activity, acting on L-amino acid peptides,purine ribonucleoside triphosphate binding,sperm flagellum,catalytic activity, acting on RNA,catalytic activity, acting on a protein,catalytic activity, acting on a tRNA,plasma membrane bounded cell projection cytoplasm,nucleobase-containing compound biosynthetic process,RNA binding,aminoacyl-tRNA hydrolase activity,adenylate kinase activity,hel…		PREDICTED: adenylate kinase 8 [Tribolium castaneum]
BMGene00362	Domain of unknown function (DUF4612)	wing disc development,tube morphogenesis,tube development,non-sensory hair organization,imaginal disc-derived wing hair organization,hair cell differentiation,imaginal disc-derived appendage morphogenesis,appendage morphogenesis,post-embryonic appendage morphogenesis,establishment of planar polarity,morphogenesis of a polarized epithelium,morphogenesis of an epithelium,instar larval or pupal deve…		PREDICTED: uncharacterized protein LOC103315134 [Tribolium castaneum] &gt;ref|XP_015840699.1| PREDICTED: uncharacterized protein LOC103315134 [Tribolium castaneum] &gt;gb|EEZ98373.2| hypothetical protein TcasGA2_TC000832 [Tribolium castaneum]
BMGene00363	Leucine Rich repeat,Leucine Rich repeats (2 copies),Leucine Rich Repeat	reproduction,tRNA binding,purine ribonucleoside triphosphate binding,sperm flagellum,catalytic activity, acting on RNA,catalytic activity, acting on a tRNA,plasma membrane bounded cell projection cytoplasm,cell periphery,ncRNA metabolic process,RNA binding,transmembrane signaling receptor activity,ionotropic glutamate receptor activity,aminoacyl-tRNA ligase activity,alanine-tRNA ligase activity,l…		T-complex-associated testis-expressed protein 1-like [Leptinotarsa decemlineata]
BMGene00364	NB-ARC domain,WD domain, G-beta repeat	tube morphogenesis,response to oxygen levels,tube development,tube formation,response to endoplasmic reticulum stress,intrinsic apoptotic signaling pathway in response to endoplasmic reticulum stress,purine ribonucleoside triphosphate binding,DNA catabolic process, endonucleolytic,intracellular signal transduction,response to decreased oxygen levels,cellular response to endogenous stimulus,respon…		PREDICTED: apoptotic protease-activating factor 1 isoform X2 [Tribolium castaneum] &gt;gb|EEZ98372.1| hypothetical protein TcasGA2_TC000831 [Tribolium castaneum]
BMGene00365	-,Basic region leucine zipper	transcription regulator activity,RNA biosynthetic process,nucleobase-containing compound biosynthetic process,transcription coactivator activity,transcription coregulator activity,DNA-binding transcription factor activity,nucleoplasm,transcription by RNA polymerase II,regulation of transcription by RNA polymerase II,regulation of transcription, DNA-templated,transcription, DNA-templated,cell surf…		PREDICTED: neurogenic protein mastermind-like [Aethina tumida]
BMGene00366	PAXNEB protein	RNA polymerase binding,RNA polymerase II complex binding,basal transcription machinery binding,basal RNA polymerase II transcription machinery binding,tRNA wobble uridine modification,tRNA wobble base modification,RNA biosynthetic process,Elongator holoenzyme complex,ncRNA metabolic process,nucleobase-containing compound biosynthetic process,ncRNA processing,nucleoplasm,tRNA modification,tRNA met…	K11375	PREDICTED: elongator complex protein 4 [Tribolium castaneum] &gt;gb|EEZ99433.2| Elongator complex protein 4-like Protein [Tribolium castaneum]
BMGene00367	Leucine rich repeat,Leucine Rich repeats (2 copies),TIR domain,Leucine Rich Repeat	regulation of hemocyte proliferation,positive regulation of hemocyte proliferation,hemocyte proliferation,catalytic activity, acting on a protein,TIR domain binding,response to oomycetes,toll-like receptor signaling pathway,positive regulation of antimicrobial peptide production,defense response to oomycetes,activation of innate immune response,pattern recognition receptor signaling pathway,activ…		PREDICTED: protein toll [Tribolium castaneum]
BMGene00368	Tetratricopeptide repeat,TPR repeat,-,Anaphase-promoting complex, cyclosome, subunit 3	cellular macromolecule localization,macromolecule localization,protein localization to plasma membrane,protein localization to membrane,cell periphery,cellular protein localization,plasma membrane,lipid metabolic process,glycerophospholipid metabolic process,phospholipid metabolic process,phosphate-containing compound metabolic process,phosphorus metabolic process,protein localization,cellular li…	K21843	PREDICTED: tetratricopeptide repeat protein 7B [Aethina tumida]
BMGene00369	2-enoyl-CoA Hydratase C-terminal region,Enoyl-CoA hydratase/isomerase family,-	phosphatidylinositol binding,monocarboxylic acid catabolic process,monocarboxylic acid metabolic process,regulation of localization,cell periphery,potassium ion transmembrane transport,GPI anchor binding,ion transmembrane transport,regulation of transmembrane transport,positive regulation of ion transmembrane transport,regulation of ion transmembrane transport,positive regulation of transmembrane…	K05605	PREDICTED: 3-hydroxyisobutyryl-CoA hydrolase: mitochondrial isoform X2 [Tribolium castaneum] &gt;ref|XP_015839423.1| PREDICTED: 3-hydroxyisobutyryl-CoA hydrolase: mitochondrial isoform X2 [Tribolium castaneum]
BMGene00370	CUB domain,Astacin (Peptidase family M12A),Coagulation Factor Xa inhibitory site,Calcium-binding EGF domain,Complement Clr-like EGF-like,EGF-like domain,-	wing disc development,tube morphogenesis,tube development,embryonic appendage morphogenesis,imaginal disc-derived appendage morphogenesis,appendage morphogenesis,post-embryonic appendage morphogenesis,embryonic medial fin morphogenesis,embryonic caudal fin morphogenesis,caudal fin morphogenesis,medial fin morphogenesis,embryonic hemopoiesis,peptidase activity, acting on L-amino acid peptides,cell…		PREDICTED: tolloid-like protein 1 [Tribolium castaneum] &gt;gb|KYB28517.1| Dorsal-ventral patterning protein tolloid -like protein [Tribolium castaneum]
BMGene00371	7 transmembrane receptor (rhodopsin family),Serpentine type 7TM GPCR chemoreceptor Srsx	reproduction,sperm flagellum,catalytic activity, acting on a protein,peptide receptor activity,aggressive behavior,inter-male aggressive behavior,regulation of localization,cell periphery,system process,transmembrane signaling receptor activity,G protein-coupled receptor activity,neuropeptide Y receptor activity,tachykinin receptor activity,protein kinase activity,positive regulation of locomotio…	K04224	PREDICTED: tachykinin-like peptides receptor 99D isoform X3 [Tribolium castaneum] &gt;ref|XP_015833820.1| PREDICTED: tachykinin-like peptides receptor 99D isoform X3 [Tribolium castaneum]
BMGene00372	Adenosine-deaminase (editase) domain,Double-stranded RNA binding motif	reproduction,multicellular organism growth,response to oxygen levels,gene silencing by miRNA,posttranscriptional gene silencing by RNA,cell morphogenesis involved in differentiation,cell morphogenesis,response to decreased oxygen levels,protein modification process,skeletal system development,neuron death,response to hypoxia,negative regulation of protein phosphorylation,regulation of protein pho…	K13194	PREDICTED: double-stranded RNA-specific editase Adar [Tribolium castaneum] &gt;gb|EEZ97464.2| Double-stranded RNA-specific editase Adar-like Protein [Tribolium castaneum]
BMGene00373	AAA domain,Domain of unknown function (DUF1771),Smr domain	cyclic-nucleotide phosphodiesterase activity,2',3'-cyclic-nucleotide 3'-phosphodiesterase activity,mitochondrion,mitochondrial inner membrane,mitochondrial envelope,membrane protein complex,mitochondrial protein complex,inner mitochondrial membrane protein complex,phosphoric diester hydrolase activity,mitochondrial part,mitochondrial membrane part,phosphoric ester hydrolase activity,TIM22 mitocho…		PREDICTED: NEDD4-binding protein 2 [Tribolium castaneum] &gt;ref|XP_015839992.1| PREDICTED: NEDD4-binding protein 2 [Tribolium castaneum] &gt;gb|EFA12880.1| hypothetical protein TcasGA2_TC011558 [Tribolium castaneum]
BMGene00374	Cullin binding	ubiquitin ligase complex,protein modification by small protein conjugation or removal,protein modification process,transferase complex,cellular protein modification process,macromolecule modification,positive regulation of catalytic activity,positive regulation of metabolic process,negative regulation of metabolic process,ubiquitin-like protein conjugating enzyme binding,positive regulation of mo…	K17824	PREDICTED: DCN1-like protein 4 isoform X1 [Tribolium castaneum] &gt;gb|EFA12878.2| DCN1-like protein [Tribolium castaneum]
BMGene00375	FRG1-like family,Brix domain	ribosomal large subunit assembly,regulation of histone H4-K20 methylation,negative regulation of histone H4-K20 methylation,microtubule cytoskeleton organization,mitotic cell cycle,histone lysine methylation,nuclear division,maturation of LSU-rRNA,maturation of LSU-rRNA from tricistronic rRNA transcript (SSU-rRNA, 5.8S rRNA, LSU-rRNA),intracellular signal transduction,DNA-binding transcription fa…		PREDICTED: protein FRG1 homolog [Tribolium castaneum] &gt;gb|EFA12887.1| Protein FRG1 homolog-like Protein [Tribolium castaneum]
BMGene00376	Sugar (and other) transporter,Major Facilitator Superfamily	DNA binding,transporter activity,apoptotic process,ion transport,cell death,programmed cell death,transferase activity, transferring acyl groups,transmembrane transport,transmembrane transporter activity		PREDICTED: organic cation transporter protein isoform X1 [Tribolium castaneum] &gt;ref|XP_015835504.1| PREDICTED: organic cation transporter protein isoform X2 [Tribolium castaneum] &gt;ref|XP_015835505.1| PREDICTED: organic cation transporter protein isoform X1 [Tribolium castaneum] &gt;gb|EFA04006.1| Organic cation transporter protein-like Protein [Tribolium castaneum]
BMGene00377	CUB domain,-,Astacin (Peptidase family M12A),Calcium-activated BK potassium channel alpha subunit,Coagulation Factor Xa inhibitory site,Ion channel,Ion transport protein,Complement Clr-like EGF-like,Calcium-binding EGF domain	reproduction,transporter complex,somatodendritic compartment,regulation of localization,negative regulation of neuromuscular synaptic transmission,regulation of neuromuscular synaptic transmission,cell periphery,ion transmembrane transport,regulation of transmembrane transport,regulation of ion transmembrane transport,potassium channel complex,cation channel complex,ion channel complex,growth,reg…	K04936	PREDICTED: calcium-activated potassium channel slowpoke [Tribolium castaneum]
BMGene00378	SNF2 family N-terminal domain,ADP-ribosylation factor family,-,Helicase conserved C-terminal domain,Class II histone deacetylase complex subunits 2 and 3	reproduction,nuclear division,homologous recombination,purine ribonucleoside triphosphate binding,meiotic DNA repair synthesis,DNA synthesis involved in DNA repair,double-strand break repair via homologous recombination,recombinational repair,annealing helicase activity,meiotic nuclear division,catalytic activity, acting on DNA,cell fate determination,DNA conformation change,cellular macromolecul…		DNA repair and recombination protein RAD54-like [Anoplophora glabripennis]
BMGene00379	Immunoglobulin I-set domain,Immunoglobulin V-set domain,Immunoglobulin domain	tight junction,cell morphogenesis involved in differentiation,cell morphogenesis,photoreceptor cell axon guidance,cellular component morphogenesis,cell part morphogenesis,cell periphery,cell junction assembly,cell junction organization,locomotion,septate junction,cell-cell junction,integral component of plasma membrane,plasma membrane,cell-cell junction assembly,plasma membrane region,chemotaxis,…		PREDICTED: LOW QUALITY PROTEIN: lachesin-like: partial [Aethina tumida]
BMGene00380	Trypsin,Immunoglobulin I-set domain,Immunoglobulin domain,Immunoglobulin V-set domain	tight junction,peptidase activity, acting on L-amino acid peptides,cell morphogenesis involved in differentiation,cell morphogenesis,catalytic activity, acting on a protein,photoreceptor cell axon guidance,cellular component morphogenesis,cell part morphogenesis,cell periphery,cell junction assembly,cell junction organization,endopeptidase activity,serine-type endopeptidase activity,extracellular…		PREDICTED: lachesin isoform X1 [Tribolium castaneum] &gt;ref|XP_015839038.1| PREDICTED: lachesin isoform X1 [Tribolium castaneum] &gt;gb|EEZ99076.2| Lachesin-like Protein [Tribolium castaneum]
BMGene00381
BMGene00382	Cytochrome P450,Insect pheromone-binding family, A10/OS-D,-	aromatase activity,monooxygenase activity,iron ion binding,cofactor binding,tetrapyrrole binding,transition metal ion binding,oxidoreductase activity,oxidoreductase activity, acting on paired donors, with incorporation or reduction of molecular oxygen,oxidoreductase activity, acting on paired donors, with incorporation or reduction of molecular oxygen, reduced flavin or flavoprotein as one donor,…		hypothetical protein TcasGA2_TC031414 [Tribolium castaneum]
BMGene00383	Cytochrome P450,GDSL-like Lipase/Acylhydrolase	polysaccharide catabolic process,lytic vacuole,protein modification process,monocarboxylic acid metabolic process,extracellular region,calcium ion binding,polysaccharide metabolic process,carbohydrate metabolic process,organic acid metabolic process,lysosome,vacuole,lipid metabolic process,fatty acid metabolic process,glycerophospholipid metabolic process,phospholipid metabolic process,membrane l…		PREDICTED: acyloxyacyl hydrolase [Tribolium castaneum] &gt;gb|EEZ98824.2| Acyloxyacyl hydrolase-like Protein [Tribolium castaneum]
BMGene00384	-	Golgi apparatus,trans-Golgi network,Golgi subcompartment,response to external biotic stimulus,Golgi apparatus part,response to bacterium,response to external stimulus,response to biotic stimulus,endomembrane system,multi-organism process,response to other organism,Rab GTPase binding,Ras GTPase binding,enzyme binding,GTPase binding,organelle subcompartment,small GTPase binding		coiled-coil domain-containing protein 186 [Anoplophora glabripennis]
BMGene00385	Tubulin/FtsZ family, GTPase domain	mitotic sister chromatid segregation,cell cycle checkpoint,microtubule cytoskeleton organization,mitotic cell cycle,nuclear division,ribonucleoprotein granule,purine ribonucleoside triphosphate binding,sister chromatid segregation,mitotic nuclear division,spindle assembly checkpoint,mitotic spindle checkpoint,cellular response to organic substance,cellular response to cytokine stimulus,cellular r…		PREDICTED: tubulin alpha chain [Tribolium castaneum] &gt;gb|EEZ97229.1| Tubulin alpha-2 chain-like Protein [Tribolium castaneum]
BMGene00386	-,HAT (Half-A-TPR) repeat,Tetratricopeptide repeat	tube morphogenesis,tube development,spliceosomal complex assembly,RNA splicing, via transesterification reactions,regulation of alternative mRNA splicing, via spliceosome,alternative mRNA splicing, via spliceosome,RNA splicing, via transesterification reactions with bulged adenosine as nucleophile,mRNA splicing, via spliceosome,Prp19 complex,cellular response to endogenous stimulus,cellular respo…	K12869	protein crooked neck [Anoplophora glabripennis] &gt;ref|XP_018575100.1| protein crooked neck [Anoplophora glabripennis] &gt;ref|XP_018575101.1| protein crooked neck [Anoplophora glabripennis]
BMGene00387	Protein of unknown function (DUF775)	tube development,peptidase activity, acting on L-amino acid peptides,catalytic activity, acting on a protein,cellular macromolecule localization,establishment of protein localization to organelle,macromolecule localization,regulation of cellular response to heat,cellular response to stress,protein localization to organelle,organic substance transport,nitrogen compound transport,cellular protein l…	K23327	protein OPI10 homolog [Leptinotarsa decemlineata]
BMGene00388	Armadillo/beta-catenin-like repeat	reproduction,mitotic sister chromatid segregation,regulation of cyclin-dependent protein serine/threonine kinase activity,cell cycle checkpoint,segmentation,tube development,chitin-based larval cuticle pattern formation,regulation of microtubule cytoskeleton organization,microtubule cytoskeleton organization,protein modification by small protein removal,protein modification by small protein conju…	K02085	PREDICTED: LOW QUALITY PROTEIN: adenomatous polyposis coli protein-like [Aethina tumida]
BMGene00389	AFG1-like ATPase	purine ribonucleoside triphosphate binding,mitochondrial protein catabolic process,purine nucleoside binding,nucleoside binding,nucleobase-containing compound catabolic process,nucleobase-containing compound biosynthetic process,nucleobase-containing small molecule biosynthetic process,GTPase activity,deoxyribose-phosphate aldolase activity,GTP binding,ATP binding,structural molecule activity,gen…	K18798	PREDICTED: putative ATPase N2B [Tribolium castaneum] &gt;gb|EEZ98783.1| Putative ATPase N2B-like Protein [Tribolium castaneum]
BMGene00390	Hypothetical methyltransferase,Methyltransferase domain	chromatin silencing at rDNA,methylated histone binding,chromatin,heterochromatin,intracellular signal transduction,cellular response to external stimulus,modification-dependent protein binding,methylation-dependent protein binding,regulation of cell cycle arrest,positive regulation of cell cycle arrest,intrinsic apoptotic signaling pathway by p53 class mediator,signal transduction by p53 class me…	K14850	Ribosomal RNA-processing protein 8-like Protein [Tribolium castaneum]
BMGene00391	-,Helicase conserved C-terminal domain,DEAD/DEAH box helicase	reproduction,nuclear division,chromosome organization involved in meiotic cell cycle,purine ribonucleoside triphosphate binding,double-strand break repair via homologous recombination,recombinational repair,meiotic nuclear division,catalytic activity, acting on RNA,catalytic activity, acting on DNA,cell fate determination,cellular macromolecule localization,macromolecule localization,cellular res…		PREDICTED: helicase POLQ-like isoform X2 [Tribolium castaneum] &gt;gb|KYB29005.1| Helicase POLQ-like [Tribolium castaneum]
BMGene00392	-,Sec8 exocyst complex component specific domain,WD domain, G-beta repeat	reproduction,mitotic sister chromatid segregation,cell cycle checkpoint,exocyst,meiotic spindle organization,microtubule cytoskeleton organization,mitotic cell cycle,nuclear division,regulation of establishment of protein localization,exocytic vesicle,myelin sheath abaxonal region,sister chromatid segregation,chromosome, centromeric region,kinetochore,intracellular signal transduction,actomyosin …	K06111	PREDICTED: exocyst complex component 4 [Tribolium castaneum] &gt;gb|EEZ97195.1| Exocyst complex component 4-like Protein [Tribolium castaneum]
BMGene00393	WD domain, G-beta repeat,-,NLE (NUC135) domain,Nucleoporin Nup120/160	ribosomal large subunit assembly,segmentation,mitotic cell cycle,proteasome complex,threonine-type peptidase activity,peptidase activity, acting on L-amino acid peptides,catalytic activity, acting on a protein,skeletal system development,urogenital system development,organelle assembly,somitogenesis,in utero embryonic development,blastocyst development,blastocyst formation,inner cell mass cell di…	K14855	notchless protein homolog 1 [Anoplophora glabripennis]
BMGene00394	protein modification by small protein conjugation or removal,protein modification process,proteolysis,ubiquitin-dependent protein catabolic process,cellular protein modification process,catabolic process,macromolecule catabolic process,modification-dependent macromolecule catabolic process,zinc ion binding,macromolecule modification,cellular catabolic process,cellular macromolecule catabolic proc…		PREDICTED: uncharacterized protein LOC655989 [Tribolium castaneum]
BMGene00395	Cyclophilin type peptidyl-prolyl cis-trans isomerase/CLD	response to oxygen levels,response to reactive oxygen species,necroptotic process,necrotic cell death,cellular response to hydrogen peroxide,protein peptidyl-prolyl isomerization,positive regulation of mitochondrial membrane permeability,cellular response to drug,intracellular signal transduction,response to decreased oxygen levels,regulation of granulocyte chemotaxis,granulocyte chemotaxis,prote…		PREDICTED: peptidyl-prolyl cis-trans isomerase [Tribolium castaneum] &gt;gb|EEZ98965.2| Peptidyl-prolyl cis-trans isomerase-like Protein [Tribolium castaneum]
BMGene00396	DBC1,S1-like,-,SAP domain	enhancer binding,RNA splicing, via transesterification reactions,RNA splicing, via transesterification reactions with bulged adenosine as nucleophile,mRNA splicing, via spliceosome,RNA polymerase II regulatory region DNA binding,transcription regulatory region sequence-specific DNA binding,RNA polymerase II regulatory region sequence-specific DNA binding,RNA polymerase II distal enhancer sequence…		PREDICTED: cell division cycle and apoptosis regulator protein 1 [Tribolium castaneum] &gt;gb|EEZ98940.2| hypothetical protein TcasGA2_TC004563 [Tribolium castaneum]
BMGene00397	START domain,-	macromolecule localization,organic substance transport,phospholipid transporter activity,transporter activity,lipid transporter activity,mitochondrion,mitochondrial outer membrane,mitochondrial envelope,lipid metabolic process,glycerophospholipid metabolic process,phospholipid metabolic process,bounding membrane of organelle,whole membrane,ion transport,phosphate-containing compound metabolic pro…		PREDICTED: stAR-related lipid transfer protein 7: mitochondrial isoform X1 [Tribolium castaneum] &gt;gb|KYB29415.1| StAR-related lipid transfer protein 7: mitochondrial-like Protein [Tribolium castaneum]
BMGene00398	Flavin containing amine oxidoreductase,NAD(P)-binding Rossmann-like domain,Pyridine nucleotide-disulphide oxidoreductase,FAD dependent oxidoreductase,FAD binding domain,Thi4 family,Shikimate / quinate 5-dehydrogenase,FAD-NAD(P)-binding	exocyst,peptidase activity, acting on L-amino acid peptides,purine ribonucleoside triphosphate binding,catalytic activity, acting on a protein,secretion by cell,cell periphery,endopeptidase activity,serine-type endopeptidase activity,ATP binding,iron ion binding,cell cortex,cellular biogenic amine metabolic process,polyamine catabolic process,polyamine metabolic process,protein folding,tethering …		PREDICTED: spermine oxidase [Tribolium castaneum] &gt;ref|XP_008200816.1| PREDICTED: spermine oxidase [Tribolium castaneum] &gt;gb|EEZ98941.1| hypothetical protein TcasGA2_TC004564 [Tribolium castaneum]
BMGene00399	Thyroglobulin type-1 repeat	wing disc pattern formation,wing disc development,segmentation,tube development,establishment of protein localization to extracellular region,protein modification process,macromolecule localization,regulation of localization,regionalization,protein localization to extracellular region,serine-type endopeptidase inhibitor activity,endopeptidase inhibitor activity,enzyme inhibitor activity,extracell…	K08136	PREDICTED: testican-2 isoform X2 [Tribolium castaneum] &gt;gb|KYB29414.1| hypothetical protein TcasGA2_TC034543 [Tribolium castaneum]
BMGene00400	V-type ATPase 116kDa subunit family	tube morphogenesis,tube development,vacuolar proton-transporting V-type ATPase, V0 domain,exocytic vesicle,eye development,morphogenesis of a branching structure,morphogenesis of an epithelium,proton-exporting ATPase activity,proton-transporting V-type ATPase, V0 domain,proton-transporting V-type ATPase complex,proton-transporting two-sector ATPase complex, proton-transporting domain,protein-cont…	K02154	PREDICTED: V-type proton ATPase 116 kDa subunit a isoform 1 isoform X3 [Tribolium castaneum]
BMGene00401	N-terminal C2 in EEIG1 and EHBP1 proteins	macromolecule localization,dsRNA transport,organic substance transport,nitrogen compound transport,RNA localization,transport,nucleobase-containing compound transport,establishment of RNA localization,establishment of localization,transferase activity, transferring acyl groups,transferase activity, transferring acyl groups other than amino-acyl groups,nucleic acid transport,RNA transport		uncharacterized protein LOC108916712 isoform X1 [Anoplophora glabripennis]
BMGene00402	posttranscriptional gene silencing by RNA,catalytic activity, acting on RNA,RNA methylation,production of small RNA involved in gene silencing by RNA,ncRNA metabolic process,piRNA metabolic process,RNA binding,regulation of gene expression, epigenetic,RNA processing,methyltransferase activity,O-methyltransferase activity,RNA methyltransferase activity,macromolecule modification,macromolecule meth…		PREDICTED: uncharacterized protein LOC656404 isoform X2 [Tribolium castaneum]
BMGene00403	Repair protein Rad1/Rec1/Rad17,Rad9	reproduction,DNA damage checkpoint,cell cycle checkpoint,nuclear chromosome,nuclear division,intracellular organelle lumen,condensed nuclear chromosome,condensed chromosome,cellular response to ionizing radiation,cellular response to radiation,meiotic nuclear division,catalytic activity, acting on DNA,cellular response to abiotic stimulus,regulation of organelle organization,cellular response to …		PREDICTED: cell cycle checkpoint protein RAD1 [Tribolium castaneum] &gt;gb|EEZ97345.1| Cell cycle checkpoint protein RAD1-like Protein [Tribolium castaneum]
BMGene00404	Poly (ADP-ribose) glycohydrolase (PARG),Protein of unknown function (DUF229),FERM C-terminal PH-like domain,Helix-loop-helix DNA-binding domain,Cytoplasmic dynein 1 intermediate chain 2,WD domain, G-beta repeat	cytoskeleton,cytoplasmic dynein complex,microtubule associated complex,movement of cell or subcellular component,microtubule-based process,microtubule-based movement,non-membrane-bounded organelle,intracellular non-membrane-bounded organelle,cytoskeletal part,dynein heavy chain binding,dynein light chain binding,microtubule cytoskeleton,catalytic complex,dynein complex	K10415	PREDICTED: cytoplasmic dynein 1 intermediate chain isoform X20 [Tribolium castaneum]
BMGene00405	-,MIZ/SP-RING zinc finger	reproduction,tube morphogenesis,tube development,intracellular organelle lumen,vasculogenesis,blood vessel development,cell activation,in utero embryonic development,vasculature development,RNA biosynthetic process,circulatory system development,cardiovascular system development,immune system development,leukocyte differentiation,immune system process,positive regulation of leukocyte activation,r…		PREDICTED: zinc finger MIZ domain-containing protein 1 isoform X1 [Tribolium castaneum] &gt;ref|XP_015840716.1| PREDICTED: zinc finger MIZ domain-containing protein 1 isoform X1 [Tribolium castaneum] &gt;gb|EEZ98412.2| Zinc finger MIZ domain-containing protein 1-like Protein [Tribolium castaneum]
BMGene00406	BESS motif		PREDICTED: uncharacterized protein LOC103315139 [Tribolium castaneum] &gt;ref|XP_015840918.1| PREDICTED: uncharacterized protein LOC103315139 [Tribolium castaneum] &gt;gb|EEZ98409.1| hypothetical protein TcasGA2_TC000877 [Tribolium castaneum]
BMGene00407	Amidase,PHD-finger,F/Y rich C-terminus,SET domain,F/Y-rich N-terminus,PHD-like zinc-binding domain,PHD-zinc-finger like domain,-	reproduction,wing disc development,tube morphogenesis,multicellular organism growth,tube development,response to ecdysone,ecdysone receptor-mediated signaling pathway,histone methyltransferase complex,imaginal disc-derived appendage morphogenesis,appendage morphogenesis,nucleotide binding,post-embryonic appendage morphogenesis,nuclear chromosome,histone lysine methylation,intracellular organelle …		histone-lysine N-methyltransferase 2D-like [Leptinotarsa decemlineata]
BMGene00408	Eukaryotic-type carbonic anhydrase	cell periphery,organic substance transport,DNA binding,carbonate dehydratase activity,structural molecule activity,transporter activity,neurotransmitter transporter activity,neurotransmitter:sodium symporter activity,cytosol,plasma membrane,response to stress,response to oxidative stress,ion transport,transport,anion transport,one-carbon metabolic process,side of membrane,zinc ion binding,cation …		PREDICTED: carbonic anhydrase 3 [Tribolium castaneum]
BMGene00409	Eukaryotic-type carbonic anhydrase	regulation of cellular pH reduction,positive regulation of cellular pH reduction,regulation of localization,organic substance transport,carbonate dehydratase activity,mitochondrion,cytosol,regulation of trans-synaptic signaling,anterograde trans-synaptic signaling,cell communication,inorganic ion homeostasis,ion transport,transport,anion transport,chloride transport,cellular ion homeostasis,regul…		PREDICTED: carbonic anhydrase 1 isoform X1 [Tribolium castaneum] &gt;gb|EEZ98179.1| Carbonic anhydrase 7-like Protein [Tribolium castaneum]
BMGene00410	SRP19 protein	intracellular organelle lumen,protein localization to endoplasmic reticulum,cellular macromolecule localization,establishment of protein localization to endoplasmic reticulum,establishment of protein localization to organelle,macromolecule localization,protein localization to membrane,protein localization to organelle,organic substance transport,nitrogen compound transport,protein transmembrane t…		PREDICTED: signal recognition particle 19 kDa protein [Tribolium castaneum] &gt;gb|EEZ98192.1| Signal recognition particle 19 kDa protein-like Protein [Tribolium castaneum]
BMGene00411	Leucine rich repeat,Leucine Rich repeats (2 copies),Leucine rich repeats (6 copies),Multicopper oxidase,Leucine Rich Repeat,MOSC N-terminal beta barrel domain,Aminotransferase class-V,MOSC domain,Leucine-rich repeat,-,Fibronectin type III domain,Leucine Rich repeat	transition metal ion transport,vitamin B6 binding,catalytic activity, acting on a protein,small molecule binding,ocellus pigmentation,RNA biosynthetic process,cell periphery,molybdenum cofactor sulfurtransferase activity,cellular macromolecule biosynthetic process,nucleobase-containing compound biosynthetic process,ferroxidase activity,phosphoprotein phosphatase activity,copper ion binding,plasma…		Chaoptin-like Protein [Tribolium castaneum]
BMGene00412	tRNA synthetases class I (C) catalytic domain	nucleotide binding,intracellular organelle lumen,purine ribonucleoside triphosphate binding,catalytic activity, acting on RNA,catalytic activity, acting on a tRNA,small molecule binding,neuron migration,ncRNA metabolic process,cellular macromolecule biosynthetic process,aminoacyl-tRNA ligase activity,cysteine-tRNA ligase activity,locomotion,ATP binding,organic acid metabolic process,mitochondrion…	K01883	PREDICTED: probable cysteine--tRNA ligase: mitochondrial [Tribolium castaneum] &gt;gb|EEZ98366.2| putative cysteine--tRNA ligase: mitochondrial-like Protein [Tribolium castaneum]
BMGene00413	reproduction,DNA replication checkpoint,DNA damage checkpoint,cell cycle checkpoint,G2/M transition of mitotic cell cycle,ubiquitin ligase complex,protein modification by small protein conjugation or removal,mitotic cell cycle,proteasome complex,intracellular organelle lumen,protein modification process,transcription regulator activity,preantral ovarian follicle growth,ovarian follicle developmen…	K13104	PREDICTED: zinc finger protein 830 [Tribolium castaneum]
BMGene00414	CutA1 divalent ion tolerance protein	extracellular exosome,macromolecule localization,extracellular space,extracellular region,copper ion binding,protein localization,protein-containing complex subunit organization,extracellular organelle,response to metal ion,response to inorganic substance,extracellular region part,cellular component biogenesis,response to chemical,transition metal ion binding,protein homooligomerization,protein c…	K03926	PREDICTED: protein CutA homolog isoform X1 [Tribolium castaneum]
BMGene00415	Protein of unknown function (DUF229),Sulfatase	reproduction,extracellular space,extracellular region,extracellular region part,multicellular organism reproduction		PREDICTED: uncharacterized protein LOC664141 [Tribolium castaneum] &gt;gb|KYB29146.1| hypothetical protein TcasGA2_TC032098 [Tribolium castaneum]
BMGene00416	Trypsin Inhibitor like cysteine rich domain	catalytic activity, acting on a protein,immune system process,endopeptidase inhibitor activity,enzyme inhibitor activity,extracellular space,extracellular region,response to stress,humoral immune response,defense response,immune response,molecular function regulator,defense response to other organism,hemostasis,metalloendopeptidase inhibitor activity,peptidase activity,response to external biotic…		inducible metalloproteinase inhibitor protein-like [Anoplophora glabripennis]
BMGene00417	Cytosol aminopeptidase family, catalytic domain,Cytosol aminopeptidase family, N-terminal domain	reproduction,intracellular organelle lumen,peptidase activity, acting on L-amino acid peptides,catalytic activity, acting on a protein,aminopeptidase activity,protein kinase activity,extracellular space,extracellular region,mitochondrion,nucleoplasm,cytosol,Golgi apparatus,trans-Golgi network,Golgi subcompartment,mesoderm development,peptidase activity,metalloexopeptidase activity,metallopeptidas…		cytosol aminopeptidase-like [Leptinotarsa decemlineata]
BMGene00418	Pre-mRNA splicing Prp18-interacting factor,WD domain, G-beta repeat,Cytochrome D1 heme domain	spliceosomal complex assembly,RNA splicing, via transesterification reactions,alternative mRNA splicing, via spliceosome,RNA splicing, via transesterification reactions with bulged adenosine as nucleophile,mRNA splicing, via spliceosome,second spliceosomal transesterification activity,mRNA 3'-splice site recognition,intracellular organelle lumen,ribonucleoprotein complex export from nucleus,mRNA-…		PREDICTED: LOW QUALITY PROTEIN: pre-mRNA-splicing factor Slu7 [Aethina tumida]
BMGene00419	Serine carboxypeptidase,Alpha/beta hydrolase family,Prolyl oligopeptidase family	regulation of tube diameter,regulation of tube size,serine-type exopeptidase activity,peptidase activity, acting on L-amino acid peptides,extracellular exosome,catalytic activity, acting on a protein,retinoid metabolic process,monocarboxylic acid metabolic process,vascular process in circulatory system,system process,circulatory system process,cellular hormone metabolic process,carboxypeptidase a…	K09646	PREDICTED: uncharacterized protein LOC664192 [Tribolium castaneum]
BMGene00420	RNA biosynthetic process,cellular macromolecule biosynthetic process,nucleobase-containing compound biosynthetic process,DNA binding,regulation of transcription, DNA-templated,transcription, DNA-templated,macromolecule biosynthetic process,sequence-specific DNA binding,regulation of biosynthetic process,cellular nitrogen compound biosynthetic process,regulation of primary metabolic process,regula…		PREDICTED: homeobox protein abdominal-B isoform X1 [Aethina tumida]
BMGene00421	Homeobox domain	reproduction,genital disc development,genital disc pattern formation,genital disc anterior/posterior pattern formation,determination of genital disc primordium,external genitalia morphogenesis,genital disc sexually dimorphic development,spiracle morphogenesis, open tracheal system,exocrine system development,segmentation,tube development,specification of segmental identity, trunk,trunk segmentati…	K09300	homeobox protein abdominal-B isoform X2 [Leptinotarsa decemlineata]
BMGene00422	enhancer binding,negative regulation of transcription by RNA polymerase II,RNA polymerase II regulatory region DNA binding,transcription regulatory region sequence-specific DNA binding,RNA polymerase II regulatory region sequence-specific DNA binding,RNA polymerase II distal enhancer sequence-specific DNA binding,regulatory region nucleic acid binding,enhancer sequence-specific DNA binding,RNA bi…		PREDICTED: homeobox protein abdominal-A homolog [Nicrophorus vespilloides]
BMGene00423	Homeobox domain,Homeobox protein	enhancer binding,negative regulation of transcription by RNA polymerase II,RNA polymerase II regulatory region DNA binding,transcription regulatory region sequence-specific DNA binding,RNA polymerase II regulatory region sequence-specific DNA binding,RNA polymerase II distal enhancer sequence-specific DNA binding,regulatory region nucleic acid binding,enhancer sequence-specific DNA binding,transc…		abdominal: partial [Tribolium castaneum]
BMGene00424	enhancer binding,negative regulation of transcription by RNA polymerase II,RNA polymerase II regulatory region DNA binding,transcription regulatory region sequence-specific DNA binding,RNA polymerase II regulatory region sequence-specific DNA binding,RNA polymerase II distal enhancer sequence-specific DNA binding,regulatory region nucleic acid binding,enhancer sequence-specific DNA binding,transc…		homeotic protein ultrabithorax [Anoplophora glabripennis]
BMGene00425
BMGene00426	enhancer binding,negative regulation of transcription by RNA polymerase II,RNA polymerase II regulatory region DNA binding,transcription regulatory region sequence-specific DNA binding,RNA polymerase II regulatory region sequence-specific DNA binding,RNA polymerase II distal enhancer sequence-specific DNA binding,regulatory region nucleic acid binding,enhancer sequence-specific DNA binding,transc…		PREDICTED: homeotic protein antennapedia-like [Nicrophorus vespilloides] &gt;ref|XP_017772125.1| PREDICTED: homeotic protein antennapedia-like [Nicrophorus vespilloides]
BMGene00427	enhancer binding,negative regulation of transcription by RNA polymerase II,RNA polymerase II regulatory region DNA binding,transcription regulatory region sequence-specific DNA binding,RNA polymerase II regulatory region sequence-specific DNA binding,RNA polymerase II distal enhancer sequence-specific DNA binding,regulatory region nucleic acid binding,enhancer sequence-specific DNA binding,transc…		fushi tarazu [Tribolium castaneum] &gt;gb|AAK16421.1| Ftz [Tribolium castaneum]
BMGene00428	Homeobox domain	reproduction,tube morphogenesis,endocrine system development,multicellular organism growth,exocrine system development,tube development,enhancer binding,DNA-binding transcription factor binding,intracellular organelle lumen,RNA polymerase II regulatory region DNA binding,proximal promoter sequence-specific DNA binding,RNA polymerase II proximal promoter sequence-specific DNA binding,transcription…	K09311	Homeobox domain-containing protein [Oryctes borbonicus]
BMGene00429	Homeobox domain	reproduction,head segmentation,segmentation,posterior head segmentation,enhancer binding,negative regulation of transcription by RNA polymerase II,DNA-binding transcription factor binding,intracellular organelle lumen,RNA polymerase II regulatory region DNA binding,transcription regulatory region sequence-specific DNA binding,RNA polymerase II regulatory region sequence-specific DNA binding,RNA p…	K09304	homeobox protein Hox-C4 [Anoplophora glabripennis]
BMGene00430	Homeobox domain	clypeo-labral disc development,head segmentation,brain segmentation,segmentation,central nervous system segmentation,tube development,posterior head segmentation,negative regulation of transcription by RNA polymerase II,intracellular organelle lumen,cell morphogenesis involved in differentiation,cell morphogenesis,RNA polymerase II regulatory region DNA binding,proximal promoter sequence-specific…	K09302	homeotic protein proboscipedia [Leptinotarsa decemlineata]
BMGene00431	Homeobox domain	tube morphogenesis,tube development,tube formation,intracellular organelle lumen,cellular response to drug,cell morphogenesis involved in differentiation,cell morphogenesis,response to acid chemical,cellular response to antibiotic,cellular response to acid chemical,skeletal system development,cellular response to ethanol,cellular response to lipid,cellular response to retinoic acid,cellular respo…	K09301	labial [Tribolium castaneum]
BMGene00432	Actin	reproduction,G2/M transition of mitotic cell cycle,nuclear ubiquitin ligase complex,ubiquitin ligase complex,nucleotide binding,mitotic cell cycle,intracellular organelle lumen,extracellular exosome,purine ribonucleoside triphosphate binding,granulocyte activation,small molecule binding,organelle localization by membrane tethering,organelle assembly,cell activation,transferase complex,purine nucl…	K16575	PREDICTED: actin-related protein 1 [Tribolium castaneum]
BMGene00433	Choline/Carnitine o-acyltransferase	ammonium ion binding,regulation of neurotransmitter levels,somatodendritic compartment,choline binding,secretion by cell,system process,choline O-acetyltransferase activity,transporter activity,mitochondrion,cytosol,regulation of trans-synaptic signaling,lipid metabolic process,glycerophospholipid metabolic process,phospholipid metabolic process,anterograde trans-synaptic signaling,cell communica…		Choline O-acetyltransferase-like Protein [Tribolium castaneum]
BMGene00434	exocytic vesicle,regulation of neurotransmitter levels,nematode larval development,larval development,axon part,regulation of localization,secretion by cell,cell periphery,system process,muscle system process,organic substance transport,nitrogen compound transport,regulation of locomotion,locomotion,transporter activity,neurotransmitter transporter activity,acetylcholine transmembrane transporter…		vesicular acetylcholine transporter [Leptinotarsa decemlineata]
BMGene00435	Major Facilitator Superfamily,-,Sugar (and other) transporter	axon part,cell periphery,transporter activity,neurotransmitter transporter activity,acetylcholine transmembrane transporter activity,clathrin-coated pit,plasma membrane,Golgi-associated vesicle,Golgi apparatus,bounding membrane of organelle,membrane protein complex,plasma membrane protein complex,presynapse,whole membrane,transport,axon terminus,cation transmembrane transporter activity,ammonium …		PREDICTED: vesicular acetylcholine transporter [Tribolium castaneum]
BMGene00436	Sodium:solute symporter family,-	ammonium ion binding,exocytic vesicle,regulation of neurotransmitter levels,somatodendritic compartment,choline binding,secretion by cell,cell periphery,organic substance transport,nitrogen compound transport,ion transmembrane transport,amino acid transmembrane transport,transporter activity,neurotransmitter transporter activity,neurotransmitter:sodium symporter activity,organic acid transmembran…		PREDICTED: LOW QUALITY PROTEIN: high-affinity choline transporter 1 [Tribolium castaneum]
BMGene00437	Polyprenyl synthetase	reproduction,tube development,embryonic heart tube development,regulation of sterol biosynthetic process,circulatory system development,developmental process involved in reproduction,geranylgeranyl diphosphate biosynthetic process,geranyl diphosphate biosynthetic process,geranylgeranyl diphosphate metabolic process,geranyl diphosphate metabolic process,dimethylallyltranstransferase activity,geran…	K00804	PREDICTED: geranylgeranyl pyrophosphate synthase [Tribolium castaneum] &gt;gb|EEZ99093.1| Geranylgeranyl pyrophosphate synthase-like Protein [Tribolium castaneum]
BMGene00438	Hsp20/alpha crystallin family	protein modification process,organelle assembly,cellular component morphogenesis,cellular response to stress,regulation of cellular amide metabolic process,cellular macromolecule biosynthetic process,structural molecule activity,structural constituent of eye lens,ribosome,supramolecular polymer,supramolecular complex,regulation of translational initiation,protein folding,translational initiation,…		hypothetical protein TcasGA2_TC000995 [Tribolium castaneum]
BMGene00439	Bromodomain,Kelch motif,Prominin,BAH domain,Pupal cuticle protein C1,BTB/POZ domain,BTB And C-terminal Kelch,GDSL-like Lipase/Acylhydrolase,Galactose oxidase, central domain,HMG (high mobility group) box,-,Ligand-gated ion channel,HMG-box domain	reproduction,leg disc development,tube morphogenesis,tube development,negative regulation of transcription by RNA polymerase II,imaginal disc-derived appendage morphogenesis,appendage morphogenesis,post-embryonic appendage morphogenesis,SWI/SNF superfamily-type complex,nuclear chromosome,brahma complex,intracellular organelle lumen,egg coat formation,nuclear chromatin,chromatin,catalytic activity…	K10442	Protein polybromo-1-like Protein [Tribolium castaneum]
BMGene00440	FAD dependent oxidoreductase	reproduction,nucleotide binding,D-serine metabolic process,intracellular organelle lumen,small molecule binding,D-serine catabolic process,cellular macromolecule localization,establishment of protein localization to organelle,macromolecule localization,protein localization to peroxisome,establishment of protein localization to peroxisome,FAD binding,protein localization to organelle,organic subst…	K00273	PREDICTED: D-aspartate oxidase [Tribolium castaneum] &gt;gb|EEZ98651.1| D-aspartate oxidase-like Protein [Tribolium castaneum]
BMGene00441	Haemolymph juvenile hormone binding protein (JHBP),7 transmembrane receptor (rhodopsin family),Serpentine type 7TM GPCR chemoreceptor Srv	peptide receptor activity,cell periphery,transmembrane signaling receptor activity,G protein-coupled receptor activity,extracellular space,extracellular region,integral component of plasma membrane,plasma membrane,signal transduction,cell communication,signaling receptor activity,neuropeptide signaling pathway,G protein-coupled receptor signaling pathway,lipid binding,G protein-coupled peptide re…		hypothetical protein TcasGA2_TC032201 [Tribolium castaneum]
BMGene00442	Haemolymph juvenile hormone binding protein (JHBP)	reproduction,nucleotide binding,purine ribonucleoside triphosphate binding,catalytic activity, acting on a protein,small molecule binding,peptide receptor activity,cell periphery,transmembrane signaling receptor activity,G protein-coupled receptor activity,protein kinase activity,extracellular space,extracellular region,ATP binding,integral component of plasma membrane,plasma membrane,signal tran…		PREDICTED: protein takeout [Tribolium castaneum]
BMGene00443	Ligand-gated ion channel,Ligated ion channel L-glutamate- and glycine-binding site,Bacterial extracellular solute-binding proteins, family 3	synaptic transmission, glutamatergic,calcium ion import,MAPK cascade,calcium ion transmembrane transport,regulation of stress-activated protein kinase signaling cascade,multicellular organismal signaling,intracellular signal transduction,cellular response to endogenous stimulus,protein modification process,cellular response to growth factor stimulus,action potential,cellular response to organic s…		PREDICTED: glutamate receptor ionotropic: kainate 2-like [Tribolium castaneum] &gt;gb|KYB29341.1| Glutamate receptor 1-like Protein [Tribolium castaneum]
BMGene00444	THAP domain		uncharacterized protein LOC111037917 [Myzus persicae]
BMGene00445	Receptor family ligand binding region,Ligand-gated ion channel,Ligated ion channel L-glutamate- and glycine-binding site,Bacterial extracellular solute-binding proteins, family 3,Periplasmic binding protein	ionotropic glutamate receptor signaling pathway,synaptic transmission, glutamatergic,calcium ion import,calcium ion transmembrane transport,multicellular organismal signaling,small molecule binding,action potential,behavioral fear response,neuron death,transporter complex,somatodendritic compartment,divalent metal ion transport,behavioral defense response,cellular divalent inorganic cation homeos…		Glutamate receptor 1-like Protein [Tribolium castaneum]
BMGene00446	Pectinacetylesterase,Ligand-gated ion channel,Ligated ion channel L-glutamate- and glycine-binding site,Receptor family ligand binding region,Bacterial extracellular solute-binding proteins, family 3	wing disc pattern formation,wing disc development,synaptic transmission, glutamatergic,tube development,protein deacylation,protein modification process,cell periphery,regionalization,transmembrane signaling receptor activity,ionotropic glutamate receptor activity,extracellular space,extracellular region,extracellular ligand-gated ion channel activity,ion channel activity,transporter activity,pla…	K19882	PREDICTED: palmitoleoyl-protein carboxylesterase NOTUM [Tribolium castaneum] &gt;gb|EEZ98657.1| Protein notum homolog-like Protein [Tribolium castaneum]
BMGene00447	Phosphatidylinositol-specific phospholipase C, X domain	peptidase activity, acting on L-amino acid peptides,catalytic activity, acting on a protein,endopeptidase activity,serine-type endopeptidase activity,sedoheptulose-7-phosphate:D-glyceraldehyde-3-phosphate glyceronetransferase activity,carbohydrate metabolic process,pentose-phosphate shunt,generation of precursor metabolites and energy,lipid metabolic process,glycerophospholipid metabolic process,…		PREDICTED: LOW QUALITY PROTEIN: PI-PLC X domain-containing protein 1-like [Aethina tumida]
BMGene00448	Thiolase, N-terminal domain,MIF4G like,Thiolase, C-terminal domain,Sodium:neurotransmitter symporter family,MIF4G domain,-	nuclear-transcribed mRNA catabolic process, nonsense-mediated decay,production of miRNAs involved in gene silencing by miRNA,gene silencing by miRNA,posttranscriptional gene silencing by RNA,spliceosomal complex assembly,RNA 7-methylguanosine cap binding,RNA cap binding,RNA splicing, via transesterification reactions,RNA splicing, via transesterification reactions with bulged adenosine as nucleop…	K12882	PREDICTED: nuclear cap-binding protein subunit 1 [Tribolium castaneum]
BMGene00449	SAC3/GANP/Nin1/mts3/eIF-3 p25 family	phosphatidylinositol binding,microtubule cytoskeleton organization,transcription export complex 2,ribonucleoprotein complex export from nucleus,mRNA-containing ribonucleoprotein complex export from nucleus,organelle assembly,ribonucleoprotein complex localization,cellular macromolecule localization,macromolecule localization,immune system process,organic substance transport,nitrogen compound tran…		SAC3 domain-containing protein 1-like [Anoplophora glabripennis] &gt;ref|XP_018578476.1| SAC3 domain-containing protein 1-like [Anoplophora glabripennis]
BMGene00450	YjeF-related protein N-terminus	nucleotide binding,intracellular organelle lumen,extracellular exosome,small molecule binding,pyridine-containing compound metabolic process,pyridine-containing compound biosynthetic process,nucleobase-containing compound biosynthetic process,NAD biosynthesis via nicotinamide riboside salvage pathway,extracellular space,extracellular region,cilium,mitochondrion,mitochondrial matrix,nucleoplasm,cy…	K17759	PREDICTED: NAD(P)H-hydrate epimerase [Aethina tumida]
BMGene00451	Cadherin domain,Cadherin-like	reproduction,hair cell differentiation,neuromast hair cell development,neuromast hair cell morphogenesis,cell morphogenesis involved in differentiation,cell morphogenesis,cellular macromolecule localization,macromolecule localization,columnar/cuboidal epithelial cell differentiation,epithelial cell development,columnar/cuboidal epithelial cell development,cellular component morphogenesis,cell per…		PREDICTED: cadherin-87A [Tribolium castaneum] &gt;ref|XP_008190436.1| PREDICTED: cadherin-87A [Tribolium castaneum] &gt;gb|EEZ99177.2| cadherin 23 [Tribolium castaneum]
BMGene00452	RNA recognition motif. (a.k.a. RRM, RBD, or RNP domain),RNA recognition motif (a.k.a. RRM, RBD, or RNP domain),Cadherin domain	reproduction,segmentation,negative regulation of transcription by RNA polymerase II,nuclear chromosome,mitotic cell cycle,omega speckle,intracellular organelle lumen,embryonic axis specification,nuclear chromatin,chromatin,RNA polymerase II regulatory region DNA binding,proximal promoter sequence-specific DNA binding,RNA polymerase II proximal promoter sequence-specific DNA binding,transcription …		PREDICTED: myelin expression factor 2 [Tribolium castaneum] &gt;gb|EEZ98376.1| hypothetical protein TcasGA2_TC000835 [Tribolium castaneum]
BMGene00453	-,Putative RNA methylase family UPF0020,DNA methylase	tRNA binding,catalytic activity, acting on RNA,catalytic activity, acting on a tRNA,ncRNA metabolic process,RNA binding,ncRNA processing,tRNA (guanine-N2-)-methyltransferase activity,proteolysis,ubiquitin-dependent protein catabolic process,tRNA metabolic process,RNA processing,methyltransferase activity,N-methyltransferase activity,RNA methyltransferase activity,tRNA methyltransferase activity,t…		tRNA (guanine(10)-N2)-methyltransferase homolog-like Protein [Tribolium castaneum]
BMGene00454	Brix domain	reproduction,ribosomal large subunit assembly,tube development,nucleotide binding,intracellular organelle lumen,purine ribonucleoside triphosphate binding,purinergic receptor activity,cellular response to external stimulus,small molecule binding,G protein-coupled nucleotide receptor activity,purinergic nucleotide receptor activity,organelle assembly,regulation of cell growth by extracellular stim…	K14859	protein Peter pan [Anoplophora glabripennis]
BMGene00455	Sema domain,-	dendrite self-avoidance,cell morphogenesis involved in differentiation,cell morphogenesis,semaphorin-plexin signaling pathway,olfactory bulb axon guidance,neuron projection extension,dendrite guidance,regulation of cell growth,neural crest cell migration,ameboidal-type cell migration,regulation of cell-matrix adhesion,regulation of localization,cellular component morphogenesis,cell part morphogen…		PREDICTED: semaphorin-2A isoform X2 [Tribolium castaneum] &gt;ref|XP_015840641.1| PREDICTED: semaphorin-2A isoform X2 [Tribolium castaneum]
BMGene00456	Tom37 C-terminal domain	SAM complex,macromolecule localization,organic substance transport,nitrogen compound transport,mitochondrion,mitochondrial inner membrane,mitochondrial outer membrane,mitochondrial envelope,bounding membrane of organelle,membrane protein complex,mitochondrial protein complex,outer mitochondrial membrane protein complex,whole membrane,transport,body fluid secretion,lactation,protein localization,m…		PREDICTED: metaxin-1 [Tribolium castaneum] &gt;gb|EEZ98680.1| Metaxin-1 homolog-like Protein [Tribolium castaneum]
BMGene00457	F-box-like	ubiquitin ligase complex,protein modification by small protein conjugation or removal,protein modification process,transferase complex,carbohydrate metabolic process,proteolysis,ubiquitin-dependent protein catabolic process,cellular protein modification process,catabolic process,macromolecule catabolic process,modification-dependent macromolecule catabolic process,macromolecule modification,prote…		hypothetical protein TcasGA2_TC000349 [Tribolium castaneum]
BMGene00458	Coatomer epsilon subunit,Tetratricopeptide repeat	Golgi membrane,intracellular organelle lumen,macromolecule localization,organic substance transport,nitrogen compound transport,structural molecule activity,nucleoplasm,cytosol,endoplasmic reticulum,endoplasmic reticulum membrane,Golgi-associated vesicle,Golgi apparatus,bounding membrane of organelle,membrane protein complex,whole membrane,transport,retrograde vesicle-mediated transport, Golgi to…	K17268	PREDICTED: coatomer subunit epsilon [Tribolium castaneum] &gt;gb|EEZ98676.1| Coatomer subunit epsilon-like Protein [Tribolium castaneum]
BMGene00459	HAUS augmin-like complex subunit 6 N-terminus	microtubule cytoskeleton organization,HAUS complex,mitotic cell cycle,nuclear division,intracellular organelle lumen,condensed chromosome,chromosome, centromeric region,condensed chromosome, centromeric region,kinetochore,condensed chromosome kinetochore,spindle pole,mitotic nuclear division,organelle assembly,regulation of organelle organization,nucleoplasm,chromosome,cytosol,cytoskeleton,microt…	K16589	uncharacterized protein LOC108911568 [Anoplophora glabripennis] &gt;ref|XP_018572059.1| uncharacterized protein LOC108911568 [Anoplophora glabripennis]
BMGene00460	Fructose-1-6-bisphosphatase	negative regulation of transcription by RNA polymerase II,nucleotide binding,intracellular organelle lumen,purine ribonucleoside triphosphate binding,cellular response to drug,intracellular signal transduction,cellular response to endogenous stimulus,cellular response to metal ion,cellular response to inorganic substance,small molecule binding,cellular response to magnesium ion,cellular response …	K03841	PREDICTED: fructose-1:6-bisphosphatase 1 [Dendroctonus ponderosae] &gt;gb|AEE63190.1| unknown [Dendroctonus ponderosae] &gt;gb|ERL93857.1| hypothetical protein D910_11143 [Dendroctonus ponderosae]
BMGene00461
BMGene00462	Tc5 transposase DNA-binding domain,CENP-B N-terminal DNA-binding domain	DNA-binding transcription factor activity, RNA polymerase II-specific,transcription regulator activity,RNA biosynthetic process,nucleobase-containing compound biosynthetic process,DNA-binding transcription factor activity,DNA binding,transcription by RNA polymerase II,regulation of transcription by RNA polymerase II,regulation of transcription, DNA-templated,transcription, DNA-templated,regulatio…		protein tramtrack: alpha isoform-like isoform X5 [Zootermopsis nevadensis]
BMGene00463	KH domain,Zinc finger, C3HC4 type (RING finger)	ribonucleoprotein granule,intracellular organelle lumen,P-body,protein modification process,skeletal system development,cytoplasmic ribonucleoprotein granule,chondrocyte differentiation,chondrocyte development,chondrocyte hypertrophy,RNA binding,growth,calcium ion binding,nucleoplasm,cytosol,protein phosphorylation,cellular protein modification process,phosphate-containing compound metabolic proc…		PREDICTED: RNA-binding protein MEX3B [Nicrophorus vespilloides]
BMGene00464	Groucho/TLE N-terminal Q-rich domain,WD domain, G-beta repeat	repressing transcription factor binding,negative regulation of transcription by RNA polymerase II,DNA-binding transcription factor binding,intracellular organelle lumen,intracellular signal transduction,DNA-binding transcription factor activity, RNA polymerase II-specific,cellular response to endogenous stimulus,cold-induced thermogenesis,transcription regulator activity,cellular response to grow…		PREDICTED: protein groucho-1 isoform X2 [Tribolium castaneum] &gt;gb|KYB29349.1| Protein groucho-like Protein [Tribolium castaneum]
BMGene00465	PIN domain	regulation of dephosphorylation,nuclear-transcribed mRNA catabolic process, nonsense-mediated decay,telomerase RNA binding,telomere maintenance,nuclear-transcribed mRNA catabolic process,ribonucleoprotein complex export from nucleus,mRNA-containing ribonucleoprotein complex export from nucleus,ribonucleoprotein complex localization,cellular macromolecule localization,regulation of organelle organ…		PREDICTED: protein SMG5 [Tribolium castaneum] &gt;gb|EEZ98670.2| hypothetical protein TcasGA2_TC001202 [Tribolium castaneum]
BMGene00466	Est1 DNA/RNA binding domain,Telomerase activating protein Est1,TPR repeat,Tetratricopeptide repeat	regulation of dephosphorylation,nuclear-transcribed mRNA catabolic process, nonsense-mediated decay,protein folding in endoplasmic reticulum,telomerase RNA binding,telomere maintenance,nuclear-transcribed mRNA catabolic process,ribonucleoprotein complex export from nucleus,mRNA-containing ribonucleoprotein complex export from nucleus,ribonucleoprotein complex localization,cellular macromolecule l…	K11125	PREDICTED: protein SMG5 [Tribolium castaneum] &gt;gb|EEZ98670.2| hypothetical protein TcasGA2_TC001202 [Tribolium castaneum]
BMGene00467	Zinc-finger double domain,Zinc finger, C2H2 type,C2H2-type zinc finger,-,Zinc-finger double-stranded RNA-binding	reproduction,RNA polymerase II regulatory region DNA binding,proximal promoter sequence-specific DNA binding,RNA polymerase II proximal promoter sequence-specific DNA binding,transcription regulatory region sequence-specific DNA binding,RNA polymerase II regulatory region sequence-specific DNA binding,DNA-binding transcription factor activity, RNA polymerase II-specific,regulatory region nucleic …		PREDICTED: zinc finger protein 571 [Tribolium castaneum] &gt;gb|EEZ97964.1| hypothetical protein TcasGA2_TC000356 [Tribolium castaneum]
BMGene00468	tRNA-intron endonuclease activity,RNA splicing, via endonucleolytic cleavage and ligation,intracellular signal transduction,catalytic activity, acting on RNA,catalytic activity, acting on a tRNA,cellular macromolecule localization,macromolecule localization,organic substance transport,nitrogen compound transport,ncRNA metabolic process,cellular protein localization,ncRNA processing,ribonuclease a…	K20403	PREDICTED: TELO2-interacting protein 1 homolog [Tribolium castaneum]
BMGene00469	-	nucleotide binding,purine ribonucleoside triphosphate binding,small molecule binding,ATP binding,drug binding,anion binding,ligase activity,purine nucleotide binding,nucleoside phosphate binding,carbohydrate derivative binding,adenyl nucleotide binding,purine ribonucleotide binding,ribonucleotide binding,adenyl ribonucleotide binding		PREDICTED: uncharacterized protein LOC655102 [Tribolium castaneum] &gt;gb|EEZ97965.1| hypothetical protein TcasGA2_TC000357 [Tribolium castaneum]
BMGene00470	Ciliary rootlet component, centrosome cohesion,-,Tropomyosin	ciliary rootlet,microtubule cytoskeleton organization,extracellular exosome,organelle assembly,photoreceptor inner segment,tissue homeostasis,retina homeostasis,cellular macromolecule localization,regulation of organelle organization,macromolecule localization,regulation of localization,regulation of protein localization,cell periphery,system process,protein localization to organelle,actin bindin…		PREDICTED: LOW QUALITY PROTEIN: rootletin-like [Aethina tumida]
BMGene00471	Ribonucleotide reductase, barrel domain,Strabismus protein,MIF4G domain,WD domain, G-beta repeat,-,Ribonucleotide reductase, all-alpha domain,Dip2/Utp12 Family,ATP cone domain	reproduction,ribosomal small subunit assembly,nucleotide binding,mitotic cell cycle,maturation of SSU-rRNA from tricistronic rRNA transcript (SSU-rRNA, 5.8S rRNA, LSU-rRNA),intracellular organelle lumen,purine ribonucleoside triphosphate binding,small molecule binding,eye development,organelle assembly,oxidoreductase complex,somatodendritic compartment,pyrimidine-containing compound biosynthetic …	K10807	periodic tryptophan protein 2 homolog [Anoplophora glabripennis]
BMGene00472	Prefoldin subunit	neuronal stem cell division,regulation of organelle organization,stem cell proliferation,cellular protein-containing complex assembly,mitochondrion,cytosol,protein folding,establishment or maintenance of cell polarity,cell adhesion,asymmetric stem cell division,organelle organization,cytoskeleton organization,tubulin complex assembly,nervous system development,neuroblast proliferation,cytoskeleta…	K09549	PREDICTED: prefoldin subunit 2 [Tribolium castaneum] &gt;gb|EEZ97967.1| putative prefoldin subunit 2-like Protein [Tribolium castaneum]
BMGene00473	Leucine rich repeat,Leucine Rich repeats (2 copies),Leucine Rich Repeat	regulation of establishment of protein localization,peptidase activity, acting on L-amino acid peptides,catalytic activity, acting on a protein,cell activation,lipopolysaccharide receptor activity,regulation of cytokine production,cytokine production,macromolecule localization,toll-like receptor signaling pathway,activation of innate immune response,pattern recognition receptor signaling pathway,…		PREDICTED: chondroadherin [Tribolium castaneum] &gt;gb|EEZ97968.1| Chondroadherin-like Protein [Tribolium castaneum]
BMGene00474	Homeobox domain,Homeobox KN domain	endocrine system development,enhancer binding,lens fiber cell differentiation,cell proliferation involved in compound eye morphogenesis,RNA polymerase II regulatory region DNA binding,transcription regulatory region sequence-specific DNA binding,RNA polymerase II regulatory region sequence-specific DNA binding,RNA polymerase II distal enhancer sequence-specific DNA binding,DNA-binding transcripti…	K19473	homeobox protein SIX3-like [Anoplophora glabripennis]
BMGene00475	Alpha/beta hydrolase family,alpha/beta hydrolase fold	catalytic activity, acting on a protein,cis-stilbene-oxide hydrolase activity,epoxide hydrolase activity,protein kinase activity,non-membrane spanning protein tyrosine kinase activity,protein tyrosine kinase activity,endoplasmic reticulum,lipid metabolic process,small molecule metabolic process,endomembrane system,kinase activity,phosphotransferase activity, alcohol group as acceptor,transferase …		PREDICTED: epoxide hydrolase 4-like isoform X7 [Fopius arisanus]
BMGene00476	ThiF family,MoeZ/MoeB domain	reproduction,adenylyltransferase activity,nucleotide binding,protein modification by small protein conjugation or removal,purine ribonucleoside triphosphate binding,invasive filamentous growth,protein modification process,UFM1 activating enzyme activity,catalytic activity, acting on RNA,catalytic activity, acting on a tRNA,small molecule binding,invasive growth in response to glucose limitation,r…	K21029	PREDICTED: adenylyltransferase and sulfurtransferase MOCS3 [Tribolium castaneum] &gt;gb|EEZ98663.1| Adenylyltransferase and sulfurtransferase MOCS3-like Protein [Tribolium castaneum]
BMGene00477	F-box associated region,F-box-like,F-box domain	DNA damage checkpoint,cell cycle checkpoint,ubiquitin ligase complex,protein polyubiquitination,protein modification by small protein conjugation or removal,response to endoplasmic reticulum stress,protein modification process,catalytic activity, acting on a protein,response to topologically incorrect protein,amyloid-beta binding,transferase complex,ERAD pathway,somatodendritic compartment,macrom…	K10102	PREDICTED: F-box only protein 6 [Tribolium castaneum]
BMGene00478	-	tube development,embryonic appendage morphogenesis,appendage morphogenesis,limb morphogenesis,microtubule cytoskeleton organization,ciliary basal body,ossification,organelle assembly,establishment of planar polarity,morphogenesis of a polarized epithelium,morphogenesis of an epithelium,hair follicle development,macromolecule localization,cell periphery,regionalization,cilium,cytoskeleton,plasma m…		PREDICTED: protein inturned [Tribolium castaneum] &gt;gb|EEZ98662.1| Protein inturned-like Protein [Tribolium castaneum]
BMGene00479	organelle assembly,establishment of planar polarity,morphogenesis of a polarized epithelium,morphogenesis of an epithelium,establishment of tissue polarity,organelle organization,tissue development,cilium organization,cellular component biogenesis,anatomical structure morphogenesis,tissue morphogenesis,plasma membrane bounded cell projection organization,plasma membrane bounded cell projection as…		PREDICTED: protein inturned [Tribolium castaneum] &gt;gb|EEZ98662.1| Protein inturned-like Protein [Tribolium castaneum]
BMGene00480	Inhibitor of Apoptosis domain,Zinc finger, C3HC4 type (RING finger)	reproduction,eye-antennal disc development,tube morphogenesis,tube development,imaginal disc-derived appendage morphogenesis,appendage morphogenesis,protein polyubiquitination,regulation of protein processing,protein modification by small protein conjugation or removal,modification of morphology or physiology of other organism,protein modification process,catalytic activity, acting on a protein,i…	K16061	death-associated inhibitor of apoptosis 2 isoform X2 [Anoplophora glabripennis] &gt;ref|XP_018566787.1| death-associated inhibitor of apoptosis 2 isoform X2 [Anoplophora glabripennis]
BMGene00481	Inhibitor of Apoptosis domain,Zinc finger, C3HC4 type (RING finger)	reproduction,nucleotide-binding oligomerization domain containing signaling pathway,regulation of nucleotide-binding oligomerization domain containing signaling pathway,response to oxygen levels,protein K63-linked ubiquitination,protein polyubiquitination,regulation of protein processing,protein modification by small protein removal,protein modification by small protein conjugation or removal,nec…	K16060	inhibitor of apoptosis 2 [Tribolium castaneum] &gt;ref|XP_015839687.1| PREDICTED: inhibitor of apoptosis 2 isoform X1 [Tribolium castaneum] &gt;gb|EEZ99286.1| Apoptosis 2 inhibitor-like Protein [Tribolium castaneum] &gt;gb|AEQ93553.1| inhibitor of apoptosis 2 protein [Tribolium castaneum]
BMGene00482	hypothetical protein TcasGA2_TC001188 [Tribolium castaneum]
BMGene00483	Lon protease (S16) C-terminal proteolytic domain,Glycosyl hydrolases family 31,ATPase family associated with various cellular activities (AAA),ATP-dependent protease La (LON) domain,-,AAA domain (dynein-related subfamily),AAA domain (Cdc48 subfamily),Subunit ChlI of Mg-chelatase	oxidation-dependent protein catabolic process,mitochondrial genome maintenance,response to oxygen levels,nucleotide binding,DNA polymerase binding,intracellular organelle lumen,peptidase activity, acting on L-amino acid peptides,purine ribonucleoside triphosphate binding,mitochondrial promoter sequence-specific DNA binding,response to decreased oxygen levels,regulatory region nucleic acid binding…	K01338	PREDICTED: lon protease homolog: mitochondrial isoform X2 [Tribolium castaneum] &gt;gb|EEZ98145.1| Lon protease homolog: mitochondrial-like Protein [Tribolium castaneum]
BMGene00484	regulation of microtubule cytoskeleton organization,microtubule cytoskeleton organization,cell morphogenesis involved in differentiation,cell morphogenesis,eye development,neuron death,somatodendritic compartment,regulation of organelle organization,regulation of microtubule-based process,cellular component morphogenesis,cell part morphogenesis,protein-containing complex disassembly,system proces…		PREDICTED: microtubule-associated protein futsch [Tribolium castaneum] &gt;gb|EEZ98500.1| hypothetical protein TcasGA2_TC001001 [Tribolium castaneum]
BMGene00485	-,Apolipoprotein A1/A4/E domain	glutamate receptor binding,ionotropic glutamate receptor binding,regulation of microtubule cytoskeleton organization,microtubule cytoskeleton organization,neuron cellular homeostasis,protein localization to microtubule,cell morphogenesis involved in differentiation,cell morphogenesis,protein localization to synapse,neuron projection organization,neuron death,photoreceptor outer segment,tissue hom…		PREDICTED: microtubule-associated protein futsch [Tribolium castaneum] &gt;gb|EEZ98500.1| hypothetical protein TcasGA2_TC001001 [Tribolium castaneum]
BMGene00486
BMGene00487	synaptic transmission, glutamatergic,nucleotide binding,small molecule binding,cell periphery,transmembrane signaling receptor activity,ionotropic glutamate receptor activity,extracellular ligand-gated ion channel activity,ion channel activity,transporter activity,plasma membrane,regulation of trans-synaptic signaling,anterograde trans-synaptic signaling,postsynaptic neurotransmitter receptor act…		hypothetical protein TcasGA2_TC001246 [Tribolium castaneum]
BMGene00488	Carboxylesterase family,Haemolymph juvenile hormone binding protein (JHBP)	extracellular space,extracellular region,extracellular region part,methyl indole-3-acetate esterase activity,carboxylic ester hydrolase activity,hydrolase activity, acting on ester bonds		PREDICTED: uncharacterized protein LOC100142563 [Tribolium castaneum] &gt;gb|KYB29376.1| hypothetical protein TcasGA2_TC032223 [Tribolium castaneum]
BMGene00489	-,Helicase associated domain (HA2),R3H domain,Helicase conserved C-terminal domain,YT521-B-like domain,Oligonucleotide/oligosaccharide-binding (OB)-fold,Ankyrin repeats (many copies),Ankyrin repeats (3 copies)	reproduction,response to interleukin-1,nucleotide binding,mitotic cell cycle,ribonucleoprotein granule,modification of morphology or physiology of other organism,RNA polymerase binding,purine ribonucleoside triphosphate binding,catalytic activity, acting on RNA,N6-methyladenosine-containing RNA binding,developmental process involved in reproduction,response to cytokine,response to tumor necrosis …	K20099	PREDICTED: probable ATP-dependent RNA helicase YTHDC2 isoform X1 [Tribolium castaneum] &gt;gb|EEZ97709.1| benign gonial cell neoplasm [Tribolium castaneum]
BMGene00490	Cadherin domain	reproduction,tube morphogenesis,multicellular organism growth,tube development,hair cell differentiation,egg coat formation,intracellular signal transduction,cell morphogenesis involved in differentiation,cell morphogenesis,eye development,organelle assembly,photoreceptor outer segment,morphogenesis of an epithelium,startle response,macromolecule localization,clathrin-dependent endocytosis,organ …	K16500	PREDICTED: protocadherin-15 [Tribolium castaneum] &gt;gb|EEZ97736.2| protocadherin 15 [Tribolium castaneum]
BMGene00491	PAS fold,PAS domain	reproduction,eye-antennal disc development,leg disc development,tube morphogenesis,appendage segmentation,segmentation,tube development,enhancer binding,negative regulation of transcription by RNA polymerase II,imaginal disc-derived appendage morphogenesis,appendage morphogenesis,post-embryonic appendage morphogenesis,general transcription initiation factor binding,DNA-binding transcription facto…		aryl hydrocarbon receptor protein 1 [Onthophagus taurus]
BMGene00492	-,tRNA synthetases class II core domain (F)	tRNA binding,negative regulation of transcription by RNA polymerase II,nucleotide binding,purine ribonucleoside triphosphate binding,catalytic activity, acting on RNA,catalytic activity, acting on a tRNA,aminoacyl-tRNA editing activity,RNA biosynthetic process,ncRNA metabolic process,nucleobase-containing compound biosynthetic process,microtubule motor activity,motor activity,structural constitue…		PREDICTED: phenylalanine--tRNA ligase alpha subunit [Tribolium castaneum] &gt;gb|EEZ97297.1| putative phenylalanine--tRNA ligase alpha subunit-like Protein [Tribolium castaneum]
BMGene00493	-		PREDICTED: skin secretory protein xP2-like isoform X1 [Dendroctonus ponderosae]
BMGene00494	-		PREDICTED: proline-rich protein 4-like: partial [Nicrophorus vespilloides]
BMGene00495	Angiotensin-converting enzyme,Putative GTPase activating protein for Arf,-,Ras family,PH domain,Ankyrin repeats (3 copies),Ankyrin repeat	reproduction,tube morphogenesis,response to oxygen levels,tube development,regulation of tube diameter,calcium ion import,metallodipeptidase activity,nucleotide binding,regulation of tube size,lytic vacuole,proteasome complex,regulation of renal sodium excretion,renal sodium excretion,negative regulation of renal sodium excretion,peptidase activity, acting on L-amino acid peptides,extracellular e…	K12486	centaurin-gamma-1A isoform X1 [Anoplophora glabripennis]
BMGene00496	PREDICTED: uncharacterized protein LOC103314469 [Tribolium castaneum]
BMGene00497	-,WD domain, G-beta repeat	axoneme assembly,microtubule cytoskeleton organization,axonemal dynein complex assembly,outer dynein arm,outer dynein arm assembly,microtubule bundle formation,organelle assembly,plasma membrane bounded cell projection cytoplasm,cilium movement,microtubule motor activity,motor activity,cellular protein-containing complex assembly,superoxide dismutase activity,cilium,axoneme,axonemal dynein comple…		PREDICTED: WD repeat-containing protein 63 [Tribolium castaneum] &gt;gb|EFA11749.1| WD repeat-containing protein 63-like Protein [Tribolium castaneum]
BMGene00498	Fatty acid hydroxylase superfamily,-	monooxygenase activity,iron ion binding,endoplasmic reticulum,endoplasmic reticulum membrane,neutral lipid metabolic process,acylglycerol metabolic process,lipid metabolic process,triglyceride metabolic process,membrane lipid metabolic process,glycerol ether metabolic process,lipid biosynthetic process,glycerolipid biosynthetic process,endoplasmic reticulum part,cellular lipid metabolic process,s…		PREDICTED: alkylglycerol monooxygenase [Tribolium castaneum] &gt;gb|EFA11751.1| Alkylglycerol monooxygenase-like Protein [Tribolium castaneum]
BMGene00499	-,Tubulin folding cofactor D C terminal	regulation of microtubule cytoskeleton organization,microtubule cytoskeleton organization,anchoring junction,tight junction,mitotic cell cycle,cell morphogenesis involved in differentiation,cell morphogenesis,eye development,neuronal stem cell division,bicellular tight junction assembly,regulation of organelle organization,RNA biosynthetic process,regulation of microtubule-based process,cellular …	K21767	PREDICTED: tubulin-specific chaperone D [Tribolium castaneum] &gt;gb|EEZ97256.1| Tubulin-specific chaperone D-like Protein [Tribolium castaneum]
BMGene00500	Metallo-peptidase family M12B Reprolysin-like,Metallo-peptidase family M12,Reprolysin family propeptide	reproduction,Golgi membrane,anchoring junction,cardiocyte differentiation,exocytic vesicle,intracellular organelle lumen,peptidase activity, acting on L-amino acid peptides,extracellular exosome,specific granule membrane,regulation of Roundabout signaling pathway,Roundabout signaling pathway,cell morphogenesis involved in differentiation,cell morphogenesis,Notch receptor processing, ligand-depend…	K06704	PREDICTED: disintegrin and metalloproteinase domain-containing protein 10 isoform X2 [Tribolium castaneum] &gt;gb|EFA13242.2| ADAM 17-like protease [Tribolium castaneum]
BMGene00501	PREDICTED: uncharacterized protein LOC107398751 [Tribolium castaneum] &gt;gb|EFA13270.1| hypothetical protein TcasGA2_TC001540 [Tribolium castaneum]
BMGene00502	RNA recognition motif. (a.k.a. RRM, RBD, or RNP domain)	reproduction,spliceosomal complex assembly,RNA splicing, via transesterification reactions,regulation of alternative mRNA splicing, via spliceosome,alternative mRNA splicing, via spliceosome,RNA splicing, via transesterification reactions with bulged adenosine as nucleophile,mRNA splicing, via spliceosome,intracellular organelle lumen,translation repressor activity, mRNA regulatory element bindin…		CUGBP Elav-like family member 4 [Tribolium castaneum]
BMGene00503	RNA recognition motif. (a.k.a. RRM, RBD, or RNP domain),RNA recognition motif (a.k.a. RRM, RBD, or RNP domain)	spliceosomal complex assembly,RNA splicing, via transesterification reactions,regulation of alternative mRNA splicing, via spliceosome,alternative mRNA splicing, via spliceosome,RNA splicing, via transesterification reactions with bulged adenosine as nucleophile,mRNA splicing, via spliceosome,protein-containing complex,ribonucleoprotein complex subunit organization,negative regulation of cellular…	K13207	CUGBP Elav-like family member 4 [Tribolium castaneum]
BMGene00504	Tumour suppressor, Mitostatin,Acyl-CoA dehydrogenase, C-terminal domain,Acyl-CoA dehydrogenase, N-terminal domain,Acyl-CoA dehydrogenase, middle domain,-	nucleotide binding,intracellular organelle lumen,thioester metabolic process,small molecule binding,alcohol-forming fatty acyl-CoA reductase activity,purine-containing compound metabolic process,monocarboxylic acid catabolic process,monocarboxylic acid metabolic process,nucleoside bisphosphate metabolic process,ribonucleoside bisphosphate metabolic process,purine nucleoside bisphosphate metabolic…	K09478	PREDICTED: titin homolog [Aethina tumida] &gt;ref|XP_019866320.1| PREDICTED: titin homolog [Aethina tumida]
BMGene00505	Tricarboxylate carrier	transporter activity,mitochondrion,mitochondrial inner membrane,mitochondrial envelope,inorganic ion homeostasis,mitochondrial part,homeostatic process,chemical homeostasis,ion transmembrane transporter activity,organelle inner membrane,ion homeostasis,metal ion homeostasis,iron ion homeostasis,transition metal ion homeostasis,cation homeostasis,transmembrane transporter activity,regulation of bi…		sideroflexin-2 [Anoplophora glabripennis] &gt;ref|XP_018576491.1| sideroflexin-2 [Anoplophora glabripennis]
BMGene00506	PWWP domain	peptidase activity, acting on L-amino acid peptides,protein deglutamylation,protein modification process,catalytic activity, acting on a protein,carboxypeptidase activity,metallocarboxypeptidase activity,cellular protein modification process,zinc ion binding,macromolecule modification,peptidase activity,metalloexopeptidase activity,metallopeptidase activity,exopeptidase activity,cation binding,ce…		PREDICTED: PWWP domain-containing protein 2A isoform X1 [Tribolium castaneum] &gt;gb|EFA12250.1| hypothetical protein TcasGA2_TC016110 [Tribolium castaneum]
BMGene00507	Prefoldin subunit	nucleotide binding,purine ribonucleoside triphosphate binding,catalytic activity, acting on a protein,catalytic activity, acting on DNA,transcription regulator activity,small molecule binding,eye development,RNA biosynthetic process,regulation of DNA-templated transcription, elongation,positive regulation of DNA-templated transcription, elongation,positive regulation of transcription elongation f…	K04797	PREDICTED: prefoldin subunit 5 [Tribolium castaneum] &gt;gb|EEZ97405.1| putative prefoldin subunit 5-like Protein [Tribolium castaneum]
BMGene00508	CUB domain	transition metal ion transport,synaptic transmission, glutamatergic,nucleotide binding,protein homotrimerization,protein trimerization,lytic vacuole,intracellular organelle lumen,extracellular exosome,small molecule binding,transporter complex,in utero embryonic development,cellular macromolecule localization,thigmotaxis,establishment of protein localization to organelle,macromolecule localizatio…		PREDICTED: suppressor of lurcher protein 1 isoform X3 [Tribolium castaneum]
BMGene00509	zinc ion binding,cation binding,metal ion binding,transition metal ion binding,transferase activity		PREDICTED: uncharacterized protein LOC103314384 [Tribolium castaneum] &gt;gb|EEZ97408.1| hypothetical protein TcasGA2_TC011237 [Tribolium castaneum]
BMGene00510	Glutathione S-transferase, N-terminal domain,Glutathione S-transferase, C-terminal domain,Chitin binding Peritrophin-A domain	glutathione transferase activity,peroxidase activity,glutathione peroxidase activity,extracellular region,cellular modified amino acid metabolic process,peptide metabolic process,sulfur compound metabolic process,glutathione metabolic process,cellular amide metabolic process,response to toxic substance,response to chemical,antioxidant activity,oxidoreductase activity,lyase activity,carbon-halide …		PREDICTED: glutathione S-transferase D1-like isoform X2 [Tribolium castaneum]
BMGene00511	Ras family	Golgi membrane,nucleotide binding,lytic vacuole,purine ribonucleoside triphosphate binding,intracellular signal transduction,small molecule binding,organelle assembly,purine nucleoside binding,nucleoside binding,cellular macromolecule localization,phagolysosome assembly,somatodendritic compartment,macromolecule localization,cell periphery,organic substance transport,nitrogen compound transport,ce…		ras-related protein Rab-39B [Anoplophora glabripennis] &gt;ref|XP_018570533.1| ras-related protein Rab-39B [Anoplophora glabripennis] &gt;ref|XP_018570541.1| ras-related protein Rab-39B [Anoplophora glabripennis]
BMGene00512	Eukaryotic protein of unknown function (DUF914),UAA transporter family	protein modification process,RNA biosynthetic process,cellular macromolecule biosynthetic process,nucleobase-containing compound biosynthetic process,transporter activity,cellular protein modification process,chromatin organization,regulation of transcription, DNA-templated,transcription, DNA-templated,organelle organization,macromolecule biosynthetic process,macromolecule modification,regulation…	K15287	Solute carrier family 35 member F1-like Protein [Tribolium castaneum]
BMGene00513	TPR repeat,-,Tetratricopeptide repeat	reproduction,segmentation,transcriptionally active chromatin,negative regulation of transcription by RNA polymerase II,hatching,protein modification by small protein conjugation or removal,histone lysine methylation,DNA-directed RNA polymerase complex,intracellular organelle lumen,RNA polymerase binding,interleukin-6-mediated signaling pathway,nucleosome,chromatin,RNA polymerase II complex bindin…		PREDICTED: RNA polymerase-associated protein CTR9 homolog [Tribolium castaneum] &gt;gb|EEZ99122.1| RNA polymerase-associated protein CTR9 homolog-like Protein [Tribolium castaneum]
BMGene00514	peptidase activity, acting on L-amino acid peptides,catalytic activity, acting on a protein,peptidase activity,metallopeptidase activity,hydrolase activity		uncharacterized protein LOC111502047 [Leptinotarsa decemlineata]
BMGene00515	cell morphogenesis involved in differentiation,cell morphogenesis,photoreceptor cell axon guidance,axon part,cellular component morphogenesis,cell part morphogenesis,cell periphery,transmembrane signaling receptor activity,locomotion,extracellular ligand-gated ion channel activity,ion channel activity,transporter activity,cilium,plasma membrane,chemotaxis,movement of cell or subcellular component…		hypothetical protein TcasGA2_TC032006 [Tribolium castaneum]
BMGene00516	Cadherin domain,Cadherin-like	hair cell differentiation,neuromast hair cell development,neuromast hair cell morphogenesis,cell morphogenesis involved in differentiation,cell morphogenesis,catalytic activity, acting on a protein,photoreceptor inner segment,tissue homeostasis,retina homeostasis,cellular macromolecule localization,divalent metal ion transport,macromolecule localization,columnar/cuboidal epithelial cell different…		cadherin 23 [Tribolium castaneum]
BMGene00517	Armadillo/beta-catenin-like repeat,Importin beta binding domain,HEAT repeats,HEAT-like repeat,-,HEAT repeat	regulation of DNA recombination,repressing transcription factor binding,ribonucleoprotein granule,DNA-binding transcription factor binding,modification of morphology or physiology of other organism,intracellular organelle lumen,molecular carrier activity,nucleocytoplasmic carrier activity,cellular macromolecule localization,cytoplasmic ribonucleoprotein granule,establishment of protein localizati…	K15043	PREDICTED: importin subunit alpha-5 isoform X2 [Tribolium castaneum] &gt;ref|XP_008201207.1| PREDICTED: importin subunit alpha-5 isoform X2 [Tribolium castaneum] &gt;gb|EEZ98092.1| Importin subunit alpha-like Protein [Tribolium castaneum]
BMGene00518	Alcohol dehydrogenase transcription factor Myb/SANT-like	eye-antennal disc development,tube development,imaginal disc-derived appendage morphogenesis,appendage morphogenesis,nuclear chromosome,intracellular organelle lumen,cell morphogenesis involved in differentiation,cell morphogenesis,basal transcription machinery binding,basal RNA polymerase II transcription machinery binding,transcription regulator activity,eye development,compound eye morphogenes…		PREDICTED: uncharacterized protein LOC107189657 [Dufourea novaeangliae]
BMGene00519	Homeobox domain	endocrine system development,nucleotide binding,purine ribonucleoside triphosphate binding,RNA polymerase II regulatory region DNA binding,proximal promoter sequence-specific DNA binding,RNA polymerase II proximal promoter sequence-specific DNA binding,transcription regulatory region sequence-specific DNA binding,RNA polymerase II regulatory region sequence-specific DNA binding,DNA-binding transc…	K09310	GS homeobox 1-like [Anoplophora glabripennis]
BMGene00520	PREDICTED: uncharacterized protein LOC103314073 isoform X2 [Tribolium castaneum] &gt;gb|KYB29540.1| hypothetical protein TcasGA2_TC010230 [Tribolium castaneum]
BMGene00521	-	synapse,synapse organization		PREDICTED: liprin-alpha-1-like: partial [Dendroctonus ponderosae]
BMGene00522	-	anchoring junction,cell morphogenesis involved in differentiation,cell morphogenesis,neuron projection extension,eye development,regulation of cell growth,compound eye morphogenesis,compound eye photoreceptor cell differentiation,eye photoreceptor cell differentiation,axon part,organelle transport along microtubule,plasma membrane bounded cell projection cytoplasm,regulation of localization,cellu…		Liprin-alpha-1-like Protein [Tribolium castaneum]
BMGene00523	Protein kinase domain,Protein tyrosine kinase,Kinase-like	reproduction,wing disc development,tube morphogenesis,segmentation,tube development,imaginal disc-derived appendage morphogenesis,appendage morphogenesis,nucleotide binding,post-embryonic appendage morphogenesis,tube formation,regulation of protein processing,microtubule cytoskeleton organization,magnesium ion binding,regulation of establishment of protein localization,intracellular organelle lum…	K04345	cAMP-dependent protein kinase catalytic subunit [Athalia rosae] &gt;ref|XP_015519470.1| PREDICTED: cAMP-dependent protein kinase catalytic subunit [Neodiprion lecontei]
BMGene00524	PREDICTED: uncharacterized protein LOC656464 [Tribolium castaneum] &gt;gb|EEZ99097.1| hypothetical protein TcasGA2_TC004988 [Tribolium castaneum]
BMGene00525	Eukaryotic aspartyl protease,Xylanase inhibitor N-terminal,A1 Propeptide	reproduction,lytic vacuole,aspartic-type peptidase activity,intracellular organelle lumen,peptidase activity, acting on L-amino acid peptides,extracellular exosome,specific granule lumen,granulocyte activation,catalytic activity, acting on a protein,eye development,cell activation,tertiary granule,cell activation involved in immune response,immune effector process,neutrophil activation involved i…	K01379	PREDICTED: lysosomal aspartic protease [Nicrophorus vespilloides]
BMGene00526	PHD-finger,-,Ring finger domain	cation binding,metal ion binding		PREDICTED: LOW QUALITY PROTEIN: PHD and RING finger domain-containing protein 1 [Aethina tumida]
BMGene00527	Ribosomal S13/S15 N-terminal domain,Ribosomal protein S15	phosphatidylinositol binding,nucleotide binding,nuclear-transcribed mRNA catabolic process, nonsense-mediated decay,nuclear chromosome,anchoring junction,small ribosomal subunit rRNA binding,maturation of SSU-rRNA from tricistronic rRNA transcript (SSU-rRNA, 5.8S rRNA, LSU-rRNA),intracellular organelle lumen,extracellular exosome,purine ribonucleoside triphosphate binding,intracellular signal tra…		PREDICTED: 40S ribosomal protein S13 [Tribolium castaneum] &gt;ref|XP_967936.1| PREDICTED: 40S ribosomal protein S13 [Tribolium castaneum] &gt;gb|EEZ97313.1| 40S ribosomal protein S13-like Protein [Tribolium castaneum] &gt;gb|EEZ99099.1| 40S ribosomal protein S13-like Protein [Tribolium castaneum]
BMGene00528	PREDICTED: formin-binding protein 4-like [Aethina tumida]
BMGene00529	WW domain		hypothetical protein TcasGA2_TC005008 [Tribolium castaneum]
BMGene00530	ERCC4 domain,XLF (XRCC4-like factor),PA domain	reproduction,nonhomologous end joining complex,DNA damage checkpoint,cell cycle checkpoint,mitotic cell cycle,nuclear division,homologous recombination,intracellular organelle lumen,DNA catabolic process, endonucleolytic,resolution of meiotic recombination intermediates,double-strand break repair via homologous recombination,recombinational repair,non-recombinational repair,double-strand break re…		PREDICTED: crossover junction endonuclease MUS81 [Tribolium castaneum] &gt;gb|EEZ99114.1| Crossover junction endonuclease MUS81-like Protein [Tribolium castaneum]
BMGene00531	PREDICTED: uncharacterized protein LOC103315013 isoform X1 [Tribolium castaneum] &gt;gb|KYB29406.1| hypothetical protein TcasGA2_TC031969 [Tribolium castaneum]
BMGene00532	Sugar (and other) transporter,Major Facilitator Superfamily,-	regulation of neurotransmitter levels,neurotransmitter uptake,cell periphery,organic substance transport,nitrogen compound transport,DNA binding,transporter activity,dopamine:sodium symporter activity,integral component of plasma membrane,plasma membrane,import into cell,cation transport,ion transport,transport,neurotransmitter transport,cation transmembrane transporter activity,ammonium transmem…		PREDICTED: organic cation transporter protein [Tribolium castaneum] &gt;gb|KYB29407.1| Organic cation transporter-like protein [Tribolium castaneum]
BMGene00533	Insect cuticle protein	cell periphery,system process,transmembrane signaling receptor activity,olfactory receptor activity,chitin-based cuticle development,extracellular region,odorant binding,structural molecule activity,structural constituent of chitin-based cuticle,plasma membrane,signal transduction,cell communication,sensory perception,sensory perception of chemical stimulus,sensory perception of smell,signaling r…		Insect cuticle protein [Oryctes borbonicus]
BMGene00534	LSM domain	G1/S transition of mitotic cell cycle,mitotic cell cycle,RNA splicing, via transesterification reactions,regulation of alternative mRNA splicing, via spliceosome,alternative mRNA splicing, via spliceosome,RNA splicing, via transesterification reactions with bulged adenosine as nucleophile,mRNA splicing, via spliceosome,spliceosomal snRNP assembly,ribonucleoprotein granule,intracellular organelle …		PREDICTED: U7 snRNA-associated Sm-like protein LSm11 [Tribolium castaneum]
BMGene00535	-	DNA-binding transcription factor activity, RNA polymerase II-specific,transcription regulator activity,RNA biosynthetic process,cellular macromolecule biosynthetic process,nucleobase-containing compound biosynthetic process,DNA-binding transcription factor activity,DNA binding,transcription by RNA polymerase II,regulation of transcription by RNA polymerase II,regulation of transcription, DNA-temp…		PREDICTED: ecdysone-induced protein 74EF isoform X3 [Tribolium castaneum]
BMGene00536	Ets-domain,Peptidase family M28,Peptidase family M20/M25/M40	metallodipeptidase activity,lytic vacuole,peptidase activity, acting on L-amino acid peptides,extracellular exosome,catalytic activity, acting on a protein,RNA binding,carboxypeptidase activity,aminopeptidase activity,extracellular space,growth,extracellular region,protein binding,lysosome,vacuole,endoplasmic reticulum,Golgi apparatus,cellular modified amino acid metabolic process,thyroid hormone…	K01302	PREDICTED: carboxypeptidase Q isoform X1 [Tribolium castaneum] &gt;gb|EFA11805.1| hypothetical protein TcasGA2_TC008584 [Tribolium castaneum]
BMGene00537	-,Anaphase-promoting complex subunit 1	mitotic sister chromatid segregation,nuclear ubiquitin ligase complex,ubiquitin ligase complex,protein polyubiquitination,protein modification by small protein conjugation or removal,mitotic cell cycle,nuclear division,sister chromatid segregation,mitotic nuclear division,protein modification process,protein K11-linked ubiquitination,transporter complex,transferase complex,regulation of organelle…		PREDICTED: protein unc-80 homolog isoform X11 [Tribolium castaneum]
BMGene00538	Major Facilitator Superfamily,MFS_1 like family	transcription regulator activity,DNA-binding transcription factor activity,transport,aging,multicellular organism development,determination of adult lifespan,multicellular organism aging,anatomical structure development,establishment of localization,localization,transmembrane transport,developmental process		PREDICTED: major facilitator superfamily domain-containing protein 6-A [Tribolium castaneum] &gt;ref|XP_015838616.1| PREDICTED: major facilitator superfamily domain-containing protein 6-A [Tribolium castaneum] &gt;ref|XP_015838623.1| PREDICTED: major facilitator superfamily domain-containing protein 6-A [Tribolium castaneum] &gt;gb|EEZ98879.1| hypothetical protein TcasGA2_TC004493 [Tribolium cast…
BMGene00539	XPG I-region,XPG N-terminal domain	mitotic sister chromatid segregation,cell cycle checkpoint,regulation of microtubule cytoskeleton organization,5'-3' exodeoxyribonuclease activity,DNA secondary structure binding,microtubule cytoskeleton organization,mitotic cell cycle,nuclear division,magnesium ion binding,four-way junction DNA binding,intracellular organelle lumen,DNA catabolic process, exonucleolytic,DNA catabolic process, end…		PREDICTED: flap endonuclease GEN-like [Aethina tumida]
BMGene00540	-,Uracil phosphoribosyltransferase,AAA domain,Part of AAA domain	peptidase activity, acting on L-amino acid peptides,chromosome, centromeric region,catalytic activity, acting on a protein,transcription regulator activity,transferase complex,RNA biosynthetic process,protein-containing complex,cellular response to stress,cellular macromolecule biosynthetic process,nucleobase-containing compound biosynthetic process,RNA binding,DNA-binding transcription factor ac…		PREDICTED: NFX1-type zinc finger-containing protein 1 [Tribolium castaneum] &gt;gb|EFA00122.1| hypothetical protein TcasGA2_TC002938 [Tribolium castaneum]
BMGene00541	XPG I-region,XPG N-terminal domain	mitotic sister chromatid segregation,cell cycle checkpoint,regulation of microtubule cytoskeleton organization,5'-3' exodeoxyribonuclease activity,DNA secondary structure binding,microtubule cytoskeleton organization,mitotic cell cycle,nuclear division,magnesium ion binding,four-way junction DNA binding,intracellular organelle lumen,DNA catabolic process, exonucleolytic,DNA catabolic process, end…		flap endonuclease GEN [Anoplophora glabripennis]
BMGene00542	von Willebrand factor type A domain,Vault protein inter-alpha-trypsin domain,-,vWA found in TerF C terminus	intracellular organelle lumen,extracellular exosome,chondrocyte proliferation,skeletal system development,chondrocyte differentiation,blood microparticle,acute inflammatory response,secretion by cell,platelet degranulation,cell periphery,response to cytokine,secretory granule lumen,serine-type endopeptidase inhibitor activity,endopeptidase inhibitor activity,enzyme inhibitor activity,extracellula…		PREDICTED: inter-alpha-trypsin inhibitor heavy chain H4 isoform X2 [Tribolium castaneum]
BMGene00543	Abl-interactor HHR,-,SH3 domain,Variant SH3 domain	reproduction,nucleotide binding,purine ribonucleoside triphosphate binding,cell morphogenesis involved in differentiation,cell morphogenesis,protein modification process,catalytic activity, acting on a protein,small molecule binding,neuron projection extension,establishment of planar polarity,morphogenesis of a polarized epithelium,ameboidal-type cell migration,morphogenesis of an epithelium,posi…	K05751	PREDICTED: abl interactor 2 [Tribolium castaneum] &gt;gb|EEZ98012.1| Abl interactor 2-like Protein [Tribolium castaneum]
BMGene00544	Cytochrome P450	histone methyltransferase complex,histone lysine methylation,aromatase activity,intracellular organelle lumen,cellular response to xenobiotic stimulus,protein modification process,long-chain fatty acid metabolic process,transferase complex,cellular response to chemical stimulus,monocarboxylic acid metabolic process,protein-containing complex,unsaturated fatty acid metabolic process,methyltransfer…		cytochrome P450 monooxygenase CYP304E2 [Tenebrio molitor]
BMGene00545	reticulocyte-binding protein 2 homolog a-like [Leptinotarsa decemlineata]
BMGene00546	Carboxylesterase family	cholinesterase activity,extracellular space,extracellular region,extracellular region part,methyl indole-3-acetate esterase activity,carboxylic ester hydrolase activity,hydrolase activity, acting on ester bonds,hydrolase activity		carboxylesterase CXE17 [Tenebrio molitor]
BMGene00547	PREDICTED: uncharacterized protein LOC103315243 isoform X4 [Tribolium castaneum] &gt;gb|KYB29310.1| hypothetical protein TcasGA2_TC032186 [Tribolium castaneum]
BMGene00548	organellar ribosome,organellar large ribosomal subunit,proteasome complex,intracellular organelle lumen,mitochondrial translational elongation,mitochondrial translational termination,mitochondrial gene expression,protein-containing complex,protein-containing complex disassembly,cellular macromolecule biosynthetic process,structural constituent of ribosome,RNA binding,scavenger receptor activity,s…	K02911	39S ribosomal protein L32: mitochondrial [Anoplophora glabripennis]
BMGene00549	-	regulation of establishment of protein localization,intracellular organelle lumen,intracellular signal transduction,molecular carrier activity,nucleocytoplasmic carrier activity,cellular macromolecule localization,macromolecule localization,regulation of intracellular protein transport,regulation of localization,regulation of protein localization,protein-containing complex,organic substance trans…		PREDICTED: exportin-4 isoform X1 [Tribolium castaneum] &gt;ref|XP_015840265.1| PREDICTED: exportin-4 isoform X1 [Tribolium castaneum] &gt;gb|KXZ75751.1| Exportin-4-like Protein [Tribolium castaneum]
BMGene00550	Leucine rich repeat,Leucine Rich repeats (2 copies),Leucine Rich Repeat	tube morphogenesis,tube development,non-canonical Wnt signaling pathway,angiogenesis,vasculogenesis,blood vessel development,neuron migration,establishment of planar polarity,morphogenesis of a polarized epithelium,endothelial cell development,sprouting angiogenesis,morphogenesis of an epithelium,vasculature development,epithelial cell development,circulatory system development,cardiovascular sys…	K08462	PREDICTED: adhesion G protein-coupled receptor A3 [Tribolium castaneum] &gt;gb|KYB24876.1| G-protein coupled receptor 124-like Protein [Tribolium castaneum]
BMGene00551	Pyruvate kinase, barrel domain,Pyruvate kinase, alpha/beta domain,7tm Odorant receptor	nucleotide binding,rRNA (adenine-N6,N6-)-dimethyltransferase activity,magnesium ion binding,ribonucleoprotein granule,purine ribonucleoside triphosphate binding,syncytium formation by plasma membrane fusion,cellular response to endogenous stimulus,catalytic activity, acting on RNA,catalytic activity, acting on a rRNA,small molecule binding,cell-cell fusion,cellular response to peptide hormone sti…	K00873	Pyruvate kinase-like Protein [Tribolium castaneum]
BMGene00552	Thioredoxin,Thioredoxin-like domain,Thioredoxin-like,AhpC/TSA family,Redoxin,Thioredoxin domain,Hydrogenase-1 expression protein HyaE,-	response to endoplasmic reticulum stress,intracellular organelle lumen,catalytic activity, acting on a protein,cellular response to topologically incorrect protein,response to topologically incorrect protein,cellular response to organic substance,IRE1-mediated unfolded protein response,cellular response to chemical stimulus,immune system development,immune system process,cellular response to stre…		PREDICTED: protein disulfide-isomerase A5 [Tribolium castaneum] &gt;gb|EEZ97186.1| Protein disulfide-isomerase A5-like Protein [Tribolium castaneum]
BMGene00553	Uncharacterized conserved protein (DUF2346),Essential protein Yae1, N terminal,-	nucleotide binding,purine ribonucleoside triphosphate binding,telomere maintenance,catalytic activity, acting on a protein,catalytic activity, acting on DNA,small molecule binding,cellular response to stress,protein disulfide isomerase activity,DNA helicase activity,helicase activity,ATP binding,endoplasmic reticulum,DNA recombination,DNA repair,DNA metabolic process,signal transduction,cell comm…	K18186	S-antigen protein [Heterocephalus glaber]
BMGene00554	Frag1/DRAM/Sfk1 family,BTB/POZ domain,SET domain	Golgi membrane,embryonic hemopoiesis,nuclear chromosome,histone lysine methylation,intracellular organelle lumen,nuclear chromatin,chromatin,protein modification process,RNA biosynthetic process,immune system development,immune system process,negative regulation of immune system process,regulation of immune system process,cellular macromolecule biosynthetic process,nucleobase-containing compound …		PREDICTED: zinc finger protein 835 isoform X1 [Tribolium castaneum]
BMGene00555	DDRGK domain	mannosyltransferase activity,tRNA binding,repressing transcription factor binding,protein modification by small protein conjugation or removal,response to endoplasmic reticulum stress,DNA-binding transcription factor binding,intracellular organelle lumen,intracellular signal transduction,RNA polymerase II repressing transcription factor binding,cellular response to endogenous stimulus,protein mod…		DDRGK domain-containing protein 1 [Leptinotarsa decemlineata]
BMGene00556	RNA recognition motif. (a.k.a. RRM, RBD, or RNP domain),RNA recognition motif (a.k.a. RRM, RBD, or RNP domain)	reproduction,spliceosomal complex assembly,RNA splicing, via transesterification reactions,regulation of alternative mRNA splicing, via spliceosome,alternative mRNA splicing, via spliceosome,RNA splicing, via transesterification reactions with bulged adenosine as nucleophile,mRNA splicing, via spliceosome,intracellular organelle lumen,catalytic step 2 spliceosome,precatalytic spliceosome,regulati…	K12838	PREDICTED: STE20-like serine/threonine-protein kinase [Tribolium castaneum]
BMGene00557	NADH ubiquinone oxidoreductase subunit NDUFA12	respirasome,regulation of establishment of protein localization,insulin secretion involved in cellular response to glucose stimulus,proton-transporting two-sector ATPase complex assembly,cellular response to monosaccharide stimulus,cellular response to carbohydrate stimulus,cellular response to organic substance,cellular response to glucose stimulus,cellular response to hexose stimulus,cellular g…		NADH dehydrogenase [ubiquinone] 1 alpha subcomplex assembly factor 2 [Anoplophora glabripennis] &gt;ref|XP_018577651.1| NADH dehydrogenase [ubiquinone] 1 alpha subcomplex assembly factor 2 [Anoplophora glabripennis]
BMGene00558	Protein kinase domain,Protein tyrosine kinase,Polo kinase kinase,-	tube morphogenesis,mitotic sister chromatid segregation,tube development,establishment of mitotic spindle orientation,nucleotide binding,microtubule cytoskeleton organization,mitotic cell cycle,mitotic cytokinesis,nuclear division,extracellular exosome,purine ribonucleoside triphosphate binding,sister chromatid segregation,intracellular signal transduction,cytokinesis,cell morphogenesis,mitotic n…	K08836	hypothetical protein TcasGA2_TC000382 [Tribolium castaneum]
BMGene00559	Polo kinase kinase	tube morphogenesis,mitotic sister chromatid segregation,tube development,establishment of mitotic spindle orientation,nucleotide binding,microtubule cytoskeleton organization,mitotic cell cycle,mitotic cytokinesis,nuclear division,purine ribonucleoside triphosphate binding,sister chromatid segregation,intracellular signal transduction,cytokinesis,cell morphogenesis,mitotic nuclear division,protei…		PREDICTED: LOW QUALITY PROTEIN: serine/threonine-protein kinase 10 [Aethina tumida]
BMGene00560	Pyrroline-5-carboxylate reductase dimerisation,NADP oxidoreductase coenzyme F420-dependent	cell periphery,pyrroline-5-carboxylate reductase activity,cell wall,organic acid metabolic process,cytosol,proline metabolic process,proline biosynthetic process,cellular amino acid metabolic process,response to stress,response to osmotic stress,glutamine family amino acid biosynthetic process,glutamine family amino acid metabolic process,oxoacid metabolic process,cellular amino acid biosynthetic…	K00286	PREDICTED: pyrroline-5-carboxylate reductase 3 [Tribolium castaneum] &gt;gb|EEZ98115.1| Pyrroline-5-carboxylate reductase 3-like Protein [Tribolium castaneum]
BMGene00561	PLD-like domain,Phospholipase D Active site motif,-	Golgi membrane,N-acylphosphatidylethanolamine-specific phospholipase D activity,hematopoietic progenitor cell differentiation,immune system development,immune system process,phospholipase activity,phospholipase D activity,endoplasmic reticulum,endoplasmic reticulum membrane,Golgi apparatus,trans-Golgi network,lipid metabolic process,bounding membrane of organelle,Golgi subcompartment,transport,ph…		PREDICTED: phospholipase D3 isoform X2 [Tribolium castaneum]
BMGene00562	WD domain, G-beta repeat,PQQ-like domain	kinase activity,transferase activity, transferring phosphorus-containing groups,ligase activity,transferase activity		PREDICTED: uncharacterized protein LOC662397 [Tribolium castaneum] &gt;gb|EEZ98788.1| hypothetical protein TcasGA2_TC001352 [Tribolium castaneum]
BMGene00563	Hsp70 protein,MreB/Mbl protein	response to oxygen levels,heat shock-mediated polytene chromosome puffing,polytene chromosome puffing,nucleotide binding,purine ribonucleoside triphosphate binding,response to decreased oxygen levels,small molecule binding,cellular response to topologically incorrect protein,response to topologically incorrect protein,cellular response to organic substance,response to hypoxia,cellular response to…	K03283	heat shock protein 70 [Dastarcus helophoroides]
BMGene00564	AhpC/TSA family	extracellular exosome,catalytic activity, acting on a protein,cellular response to chemical stimulus,reactive oxygen species metabolic process,cellular response to stress,cellular response to oxidative stress,peroxidase activity,ubiquitin-protein transferase activity,extracellular space,extracellular region,cytosol,response to stress,response to oxidative stress,mesoderm development,catabolic pro…		PREDICTED: peroxiredoxin-6 [Tribolium castaneum] &gt;gb|EEZ99359.1| Peroxiredoxin 1-like Protein [Tribolium castaneum]
BMGene00565	C-terminal domain of 1-Cys peroxiredoxin	intracellular organelle lumen,extracellular exosome,cellular response to chemical stimulus,reactive oxygen species metabolic process,protein-containing complex,cellular response to stress,cellular response to oxidative stress,peroxidase activity,extracellular space,extracellular region,nucleoplasm,U12-type spliceosomal complex,spliceosomal complex,cytosol,response to stress,response to oxidative …		PREDICTED: U11/U12 small nuclear ribonucleoprotein 48 kDa protein [Tribolium castaneum] &gt;gb|EEZ98612.2| U11/U12 small nuclear ribonucleoprotein 48 kDa protein-like Protein [Tribolium castaneum]
BMGene00566	CUB domain	axon part,varicosity,cell projection part,main axon,neuron projection,cell projection,synapse,hydrolase activity,plasma membrane bounded cell projection part,plasma membrane bounded cell projection,neuron part,axon		PREDICTED: bone morphogenetic protein 1 isoform X1 [Tribolium castaneum] &gt;ref|XP_015832891.1| PREDICTED: bone morphogenetic protein 1 isoform X1 [Tribolium castaneum]
BMGene00567	-,WD domain, G-beta repeat	negative regulation of transcription by RNA polymerase II,ESC/E(Z) complex,histone methyltransferase complex,nuclear chromosome,histone lysine methylation,negative regulation of G0 to G1 transition,regulation of G0 to G1 transition,intracellular organelle lumen,sex chromosome,nuclear chromatin,chromatin,heterochromatin,RNA polymerase II regulatory region DNA binding,proximal promoter sequence-spe…		PREDICTED: uncharacterized protein LOC662535 [Tribolium castaneum] &gt;gb|EEZ98791.1| hypothetical protein TcasGA2_TC001355 [Tribolium castaneum]
BMGene00568	Uncharacterised protein family (UPF0240)	mitotic cell cycle,nuclear division,mitotic nuclear division,catalytic activity, acting on a protein,regulation of organelle organization,mitochondrial respiratory chain complex assembly,RNA biosynthetic process,mitochondrial respiratory chain complex I assembly,protein-containing complex,ncRNA metabolic process,cellular macromolecule biosynthetic process,nucleobase-containing compound biosynthet…	K18161	PREDICTED: protein NDUFAF4 homolog [Tribolium castaneum] &gt;gb|EEZ98853.1| Protein NDUFAF4 homolog-like Protein [Tribolium castaneum]
BMGene00569	Protein kinase domain,-,Protein tyrosine kinase	reproduction,nuclear hormone receptor binding,steroid hormone receptor binding,organ growth,regulation of cyclin-dependent protein serine/threonine kinase activity,G2/M transition of mitotic cell cycle,G1/S transition of mitotic cell cycle,tube development,nucleotide binding,anchoring junction,mitotic cell cycle,magnesium ion binding,regulation of establishment of protein localization,DNA-binding…	K08791	PREDICTED: LOW QUALITY PROTEIN: serine/threonine-protein kinase Warts-like [Aethina tumida]
BMGene00570	Arginosuccinate synthase,Sec1 family	reproduction,synaptic transmission, glutamatergic,segmentation,platelet aggregation,SNARE binding,nucleotide binding,mitotic cell cycle,mitotic cytokinesis,intracellular organelle lumen,embryonic axis specification,extracellular exosome,purine ribonucleoside triphosphate binding,SNARE complex assembly,regulation of SNARE complex assembly,negative regulation of SNARE complex assembly,cytokinesis,c…	K01940	hypothetical protein YQE_09572: partial [Dendroctonus ponderosae] &gt;gb|ERL89654.1| hypothetical protein D910_07019 [Dendroctonus ponderosae]
BMGene00571	Programmed cell death protein 2, C-terminal putative domain	tube morphogenesis,tube development,intracellular signal transduction,blood vessel development,vasculature development,circulatory system development,cardiovascular system development,cell cycle,signal transduction,cell communication,apoptotic process,multicellular organism development,cell death,anatomical structure morphogenesis,programmed cell death,anatomical structure development,system deve…	K14801	PREDICTED: programmed cell death protein 2-like [Tribolium castaneum] &gt;gb|KYB29229.1| Programmed cell death protein 2-like [Tribolium castaneum]
BMGene00572	Metallo-peptidase family M12B Reprolysin-like,Metallo-peptidase family M12,Reprolysin family propeptide,Disintegrin	reproduction,regulation of cyclin-dependent protein serine/threonine kinase activity,response to oxygen levels,G1/S transition of mitotic cell cycle,wound healing, spreading of epidermal cells,MAPK cascade,mitotic cell cycle,ERK1 and ERK2 cascade,positive regulation of ERK1 and ERK2 cascade,regulation of ERK1 and ERK2 cascade,peptidase activity, acting on L-amino acid peptides,receptor transactiv…	K06059	PREDICTED: ADAM 17-like protease isoform X1 [Tribolium castaneum] &gt;gb|EEZ98535.2| ADAM 17-like protease [Tribolium castaneum]
BMGene00573	Glucosidase II beta subunit-like,Glucosidase II beta subunit-like protein,EF hand,EF-hand domain pair	intracellular organelle lumen,intracellular signal transduction,protein modification process,urogenital system development,in utero embryonic development,liver development,kidney development,protein-containing complex,cell periphery,renal system development,RNA binding,cyclic-nucleotide phosphodiesterase activity,3',5'-cyclic-nucleotide phosphodiesterase activity,protein kinase C binding,calcium …	K08288	PREDICTED: glucosidase 2 subunit beta [Tribolium castaneum] &gt;gb|EEZ98119.2| hypothetical protein TcasGA2_TC000537 [Tribolium castaneum]
BMGene00574	Thioredoxin,Thioredoxin-like domain,Thioredoxin-like	lytic vacuole,intracellular organelle lumen,extracellular exosome,azurophil granule lumen,granulocyte activation,catalytic activity, acting on a protein,pseudouridine synthesis,cell activation,cell activation involved in immune response,immune effector process,neutrophil activation involved in immune response,myeloid cell activation involved in immune response,myeloid leukocyte activation,leukocy…	K13984	PREDICTED: thioredoxin domain-containing protein 5 [Tribolium castaneum] &gt;gb|EEZ99095.1| Protein disulfide-isomerase-like Protein [Tribolium castaneum]
BMGene00575	CS domain,Siah interacting protein, N terminal,SGS domain	ubiquitin ligase complex,cardiocyte differentiation,intracellular organelle lumen,extracellular exosome,cellular response to metal ion,cellular response to inorganic substance,cellular response to calcium ion,cellular response to organic substance,cellular response to cytokine stimulus,transferase complex,cellular response to chemical stimulus,circulatory system development,protein-containing com…	K04507	PREDICTED: calcyclin-binding protein [Tribolium castaneum] &gt;gb|EFA13571.1| Calcyclin-binding protein-like Protein [Tribolium castaneum]
BMGene00576	BTB/POZ domain,FLYWCH zinc finger domain	RNA biosynthetic process,cellular macromolecule biosynthetic process,nucleobase-containing compound biosynthetic process,transcription by RNA polymerase II,regulation of transcription by RNA polymerase II,regulation of transcription, DNA-templated,transcription, DNA-templated,macromolecule biosynthetic process,regulation of biosynthetic process,cellular nitrogen compound biosynthetic process,regu…		zinc finger and BTB domain-containing protein 17-like isoform X1 [Anoplophora glabripennis] &gt;ref|XP_018573678.1| zinc finger and BTB domain-containing protein 17-like isoform X1 [Anoplophora glabripennis]
BMGene00577	THAP domain	catalytic activity, acting on DNA,DNA binding,transposase activity,transposition, DNA-mediated,DNA recombination,DNA metabolic process,nucleic acid metabolic process,transposition		hypothetical protein TcasGA2_TC031421 [Tribolium castaneum]
BMGene00578	SAICAR synthetase,AIR carboxylase	G1/S transition of mitotic cell cycle,nucleotide binding,mitotic cell cycle,extracellular exosome,purine ribonucleoside triphosphate binding,small molecule binding,eye development,purine-containing compound biosynthetic process,purine-containing compound metabolic process,protein-containing complex,nucleobase-containing compound biosynthetic process,phosphoribosylaminoimidazole carboxylase activi…	K01587	PREDICTED: multifunctional protein ADE2 isoform X1 [Tribolium castaneum]
BMGene00579	-,Phosphoribosyl transferase domain,Glutamine amidotransferases class-II	reproduction,G1/S transition of mitotic cell cycle,mitotic cell cycle,cellular response to drug,cellular response to endogenous stimulus,cellular response to peptide hormone stimulus,cellular response to organonitrogen compound,cellular response to organic substance,urogenital system development,kidney development,cellular response to chemical stimulus,purine-containing compound biosynthetic proc…	K00764	PREDICTED: amidophosphoribosyltransferase [Tribolium castaneum] &gt;gb|EEZ97659.2| Amidophosphoribosyltransferase-like Protein [Tribolium castaneum]
BMGene00580	Metallopeptidase family M24,Aminopeptidase P, N-terminal domain,-,Ring finger domain	metalloaminopeptidase activity,peptidase activity, acting on L-amino acid peptides,catalytic activity, acting on a protein,system process,renal system process,glomerular filtration,aminopeptidase activity,ubiquitin-protein transferase activity,proline dipeptidase activity,mitochondrion,proteolysis,ubiquitin-dependent protein catabolic process,gastrulation,multicellular organism development,catabo…	K01262	RING finger protein 44 [Anoplophora glabripennis]
BMGene00581	Ion transport protein,Ets-domain,PDZ domain of MCC-2 bdg protein for Usher syndrome,-	nucleotide binding,calcium ion transmembrane transport,social behavior,sodium ion transmembrane transport,purine ribonucleoside triphosphate binding,small molecule binding,transporter complex,somatodendritic compartment,divalent metal ion transport,divalent inorganic cation transport,axon part,response to anesthetic,regulation of localization,protein-containing complex,cell periphery,system proce…		CLUMA_CG013450: isoform A [Clunio marinus]
BMGene00582	TB2/DP1, HVA22 family	mitotic cell cycle,response to endoplasmic reticulum stress,cellular response to stress,endoplasmic reticulum,cell cycle,mitotic nuclear envelope reassembly,response to stress,nuclear envelope organization,organelle organization,nucleus organization,endomembrane system organization,endomembrane system,cellular response to stimulus,cell cycle process,membrane organization,mitotic cell cycle proces…		Receptor expression-enhancing protein 4 [Papilio machaon]
BMGene00583	-,JmjC domain, hydroxylase	reproduction,nuclear hormone receptor binding,steroid hormone receptor binding,response to oxygen levels,histone lysine methylation,DNA-binding transcription factor binding,intracellular organelle lumen,histone lysine demethylation,chromatin,RNA polymerase II regulatory region DNA binding,RNA polymerase II core promoter sequence-specific DNA binding,transcription regulatory region sequence-specif…	K15601	PREDICTED: probable JmjC domain-containing histone demethylation protein 2C isoform X2 [Tribolium castaneum]
BMGene00584	LETM1-like protein	response to oxygen levels,calcium ion transmembrane transport,mitochondrion morphogenesis,cellular response to decreased oxygen levels,response to decreased oxygen levels,cellular response to oxygen levels,cellular response to hypoxia,catalytic activity, acting on DNA,regulation of neurotransmitter levels,response to hypoxia,mitochondrial transmembrane transport,cellular response to chemical stim…	K17800	PREDICTED: LETM1 and EF-hand domain-containing protein anon-60Da: mitochondrial [Tribolium castaneum] &gt;gb|EEZ98994.2| LETM1 and EF-hand domain-containing protein anon-60Da: mitochondrial-like Protein [Tribolium castaneum]
BMGene00585	Domain of unknown function (DUF4603)		hypothetical protein AMK59_657 [Oryctes borbonicus]
BMGene00586	-,PCI domain,COP9 signalosome, subunit CSN8	reproduction,nuclear hormone receptor binding,histone acetyltransferase complex,negative regulation of transcription by RNA polymerase II,protein modification by small protein removal,protein modification by small protein conjugation or removal,protein deneddylation,proteasome complex,DNA-binding transcription factor binding,intracellular organelle lumen,nucleotide-excision repair, DNA damage rec…		PREDICTED: COP9 signalosome complex subunit 2 [Tribolium castaneum] &gt;gb|EEZ98993.1| COP9 signalosome complex subunit 2-like Protein [Tribolium castaneum]
BMGene00587	Fez1,-	microtubule cytoskeleton organization,mitotic cell cycle,mitotic cytokinesis,cytokinesis,cellular response to endogenous stimulus,cellular response to growth factor stimulus,cellular response to organic substance,urogenital system development,organelle assembly,ameboidal-type cell migration,cellular macromolecule localization,kidney development,cellular response to chemical stimulus,morphogenesis…		PREDICTED: leucine zipper putative tumor suppressor 2 homolog [Tribolium castaneum] &gt;gb|EEZ98911.2| Leucine zipper putative tumor suppressor 2 homolog-like Protein [Tribolium castaneum]
BMGene00588	Ligand-gated ion channel,Bacterial extracellular solute-binding proteins, family 3,Ligated ion channel L-glutamate- and glycine-binding site	nucleotide binding,multicellular organismal signaling,intracellular signal transduction,response to acid chemical,cellular response to antibiotic,small molecule binding,extracellular phenylacetaldehyde-gated ion channel activity,cellular response to acid chemical,cellular response to acetate,cellular response to organic substance,transporter complex,somatodendritic compartment,cellular response t…	K05313	chemosensory ionotropic receptor IR6 [Tenebrio molitor]
BMGene00589	Neugrin		PREDICTED: neugrin [Aethina tumida]
BMGene00590	Flavin containing amine oxidoreductase,NAD(P)-binding Rossmann-like domain,FAD dependent oxidoreductase	intracellular organelle lumen,immune system development,immune system process,nuclear envelope,nucleoplasm,cellular biogenic amine metabolic process,polyamine catabolic process,polyamine metabolic process,multicellular organism development,catabolic process,spermine metabolic process,organelle lumen,nuclear part,amine catabolic process,amine metabolic process,cellular catabolic process,cellular a…		PREDICTED: peroxisomal N(1)-acetyl-spermine/spermidine oxidase [Tribolium castaneum] &gt;gb|EEZ98988.1| Protein anon-37Cs-like Protein [Tribolium castaneum]
BMGene00591	Transaldolase	interleukin-12-mediated signaling pathway,intracellular organelle lumen,extracellular exosome,small molecule binding,cellular response to organic substance,cellular response to interleukin-12,cellular response to cytokine stimulus,response to interleukin-12,cellular response to chemical stimulus,response to cytokine,helicase activity,sedoheptulose-7-phosphate:D-glyceraldehyde-3-phosphate glyceron…		PREDICTED: probable transaldolase [Tribolium castaneum] &gt;gb|EEZ98187.1| putative transaldolase-like Protein [Tribolium castaneum]
BMGene00592	Rab-GTPase-TBC domain,Protein kinase domain,-,Protein tyrosine kinase	nucleotide binding,purine ribonucleoside triphosphate binding,intracellular signal transduction,protein modification process,exocytic process,catalytic activity, acting on a protein,small molecule binding,organelle localization by membrane tethering,cellular macromolecule localization,macromolecule localization,mitotic spindle,secretion by cell,organic substance transport,nitrogen compound transp…		PREDICTED: TBC domain-containing protein kinase-like protein [Tribolium castaneum] &gt;gb|EEZ98186.1| TBC domain-containing protein kinase-like protein [Tribolium castaneum]
BMGene00593	Proteasome subunit,Proteasome subunit A N-terminal signature,NAD dependent epimerase/dehydratase family	protein modification by small protein removal,protein modification by small protein conjugation or removal,proteasome complex,ribonucleoprotein granule,DNA-binding transcription factor binding,threonine-type peptidase activity,intracellular organelle lumen,peptidase activity, acting on L-amino acid peptides,extracellular exosome,purine ribonucleoside triphosphate binding,P-body,protein modificati…		PREDICTED: proteasome subunit alpha type-6 [Tribolium castaneum] &gt;gb|EEZ98185.1| Proteasome subunit alpha type-6-like Protein [Tribolium castaneum]
BMGene00594	Putative death-receptor fusion protein (DUF2428)	phosphatidylinositol binding,nucleotide binding,purine ribonucleoside triphosphate binding,catalytic activity, acting on a protein,small molecule binding,RNA methylation,cellular divalent inorganic cation homeostasis,divalent inorganic cation homeostasis,ncRNA metabolic process,ncRNA processing,protein kinase activity,phospholipid binding,ATP binding,cytosol,endoplasmic reticulum,tRNA modificatio…		uncharacterized protein LOC111502024 [Leptinotarsa decemlineata]
BMGene00595	Axonemal dynein light chain	axoneme assembly,nuclear chromosome,microtubule cytoskeleton organization,axonemal dynein complex assembly,lipoprotein particle receptor binding,intracellular organelle lumen,inner dynein arm,inner dynein arm assembly,catalytic activity, acting on RNA,catalytic activity, acting on DNA,catalytic activity, acting on a tRNA,microtubule bundle formation,organelle assembly,cilium or flagellum-dependen…	K10410	PREDICTED: 33 kDa inner dynein arm light chain: axonemal [Tribolium castaneum] &gt;gb|EEZ97276.1| Putative inner dynein arm light chain: axonemal-like Protein [Tribolium castaneum]
BMGene00596	PDZ domain (Also known as DHR or GLGF),Leucine Rich repeats (2 copies),Leucine rich repeat,Leucine Rich Repeat,PDZ domain,-	glutamate receptor binding,ionotropic glutamate receptor binding,establishment or maintenance of apical/basal cell polarity,anchoring junction,protein localization to synapse,catalytic activity, acting on a protein,protein localization to endosome,retrograde transport, endosome to plasma membrane,cellular macromolecule localization,establishment of protein localization to organelle,macromolecule …	K16175	protein lap4 isoform X1 [Agrilus planipennis]
BMGene00597	Spectrin repeat,-,SH3 domain,Variant SH3 domain	reproduction,regulation of microtubule cytoskeleton organization,microtubule cytoskeleton organization,oxidized base lesion DNA N-glycosylase activity,cell morphogenesis involved in differentiation,cell morphogenesis,protein modification process,catalytic activity, acting on a protein,catalytic activity, acting on DNA,cell fate determination,myofilament,regulation of organelle organization,column…	K06114	PREDICTED: spectrin alpha chain isoform X2 [Tribolium castaneum] &gt;ref|XP_015840606.1| PREDICTED: spectrin alpha chain isoform X2 [Tribolium castaneum]
BMGene00598	Ankyrin repeats (3 copies),Ankyrin repeat,Ankyrin repeats (many copies),KH domain,-	immune system process,phospholipase A2 activity (consuming 1,2-dipalmitoylphosphatidylcholine),phospholipase A2 activity consuming 1,2-dioleoylphosphatidylethanolamine),system process,heart process,circulatory system process,negative regulation of cellular amide metabolic process,regulation of cellular amide metabolic process,cellular macromolecule biosynthetic process,RNA binding,phospholipase a…	K16726	ankyrin repeat domain-containing protein 17 isoform X4 [Anoplophora glabripennis]
BMGene00599	Aminotransferase class-V	extracellular exosome,pyridine-containing compound metabolic process,pyridine-containing compound biosynthetic process,cytochrome-c oxidase activity,O-phospho-L-serine:2-oxoglutarate aminotransferase activity,extracellular space,extracellular region,transporter activity,organic acid metabolic process,cytosol,L-serine metabolic process,L-serine biosynthetic process,cellular amino acid metabolic pr…		PREDICTED: probable phosphoserine aminotransferase [Tribolium castaneum] &gt;gb|EEZ98123.1| putative phosphoserine aminotransferase-like Protein [Tribolium castaneum]
BMGene00600	Kazal-type serine protease inhibitor domain	catalytic activity, acting on a protein,serine-type endopeptidase inhibitor activity,endopeptidase inhibitor activity,enzyme inhibitor activity,extracellular region,mitochondrion,molecular function regulator,peptidase activity,cytoplasmic part,hydrolase activity,endopeptidase regulator activity,peptidase regulator activity,peptidase inhibitor activity,enzyme regulator activity		Hypothetical predicted protein [Drosophila guanche]
BMGene00601	Kazal-type serine protease inhibitor domain	wing disc pattern formation,wing disc development,tube development,catalytic activity, acting on a protein,regionalization,glutathione transferase activity,dorsal/ventral pattern formation, imaginal disc,imaginal disc pattern formation,imaginal disc development,pattern specification process,multicellular organism development,peptidase activity,tissue development,dorsal/ventral pattern formation,a…		PREDICTED: turripeptide Pal9.2-like [Nicrophorus vespilloides]
BMGene00602	-,Complement Clr-like EGF-like,Cysteine rich repeat	regulation of localization,immune system process,cell periphery,monooxygenase activity,transmembrane signaling receptor activity,serine-type endopeptidase inhibitor activity,endopeptidase inhibitor activity,olfactory receptor activity,scavenger receptor activity,enzyme inhibitor activity,extracellular region,glycosaminoglycan binding,odorant binding,iron ion binding,plasma membrane,import into ce…		nimrod B [Tribolium castaneum]
BMGene00603	Spermine/spermidine synthase	sulfur amino acid metabolic process,DNA-directed RNA polymerase complex,intracellular organelle lumen,extracellular exosome,protein modification process,transferase complex,RNA biosynthetic process,protein-containing complex,cellular component organization or biogenesis,cellular nitrogen compound metabolic process,cellular macromolecule biosynthetic process,nucleobase-containing compound biosynth…	K00802	PREDICTED: spermine synthase isoform X1 [Tribolium castaneum] &gt;gb|EFA05567.1| Spermine synthase-like Protein [Tribolium castaneum]
BMGene00604	Man1-Src1p-C-terminal domain,-,LEM domain,Sel1 repeat	tube morphogenesis,tube development,sulfur amino acid metabolic process,sulfur amino acid biosynthetic process,aspartic-type peptidase activity,peptidase activity, acting on L-amino acid peptides,intracellular signal transduction,cellular response to endogenous stimulus,response to transforming growth factor beta,cellular response to transforming growth factor beta stimulus,catalytic activity, ac…	K18180	PREDICTED: LOW QUALITY PROTEIN: inner nuclear membrane protein Man1 [Tribolium castaneum]
BMGene00605	Kinesin motor domain	nucleotide binding,intraciliary anterograde transport,intraciliary transport involved in cilium assembly,metalloaminopeptidase activity,peptidase activity, acting on L-amino acid peptides,purine ribonucleoside triphosphate binding,protein initiator methionine removal,protein localization to synapse,cellular response to endogenous stimulus,protein modification process,catalytic activity, acting on…	K20198	PREDICTED: osmotic avoidance abnormal protein 3 isoform X3 [Tribolium castaneum]
BMGene00606	Immunoglobulin I-set domain,Immunoglobulin domain,Immunoglobulin V-set domain,Ankyrin repeats (many copies),Ankyrin repeats (3 copies),Ankyrin repeat,CD80-like C2-set immunoglobulin domain	regulation of tube size,regulation of tube size, open tracheal system,maintenance of epithelial integrity, open tracheal system,regulation of tube architecture, open tracheal system,tight junction,catalytic activity, acting on a protein,tissue homeostasis,morphogenesis of an epithelium,circulatory system development,cell periphery,cellular component organization or biogenesis,heart morphogenesis,…		PREDICTED: lachesin [Tribolium castaneum] &gt;gb|EFA05180.1| Lachesin-like Protein [Tribolium castaneum]
BMGene00607	CD36 family	high-density lipoprotein particle receptor activity,cholesterol import,nucleotide binding,lytic vacuole,triglyceride homeostasis,intracellular organelle lumen,purine ribonucleoside triphosphate binding,vitamin transmembrane transport,sterol import,catalytic activity, acting on a protein,small molecule binding,lipopolysaccharide binding,amyloid-beta binding,phosphatidylserine binding,ameboidal-typ…		PREDICTED: scavenger receptor class B member 1 [Tribolium castaneum] &gt;ref|XP_015836305.1| PREDICTED: scavenger receptor class B member 1 [Tribolium castaneum] &gt;gb|EFA05690.2| Protein croquemort-like Protein [Tribolium castaneum]
BMGene00608	CD36 family	nucleotide binding,lytic vacuole,small molecule binding,cell periphery,cellular component organization or biogenesis,scavenger receptor activity,integral component of plasma membrane,plasma membrane,lysosome,vacuole,organelle organization,cargo receptor activity,multicellular organism development,embryo development,cytoplasmic part,plasma membrane part,quinone binding,cofactor binding,anatomical …		PREDICTED: scavenger receptor class B member 1 isoform X2 [Tribolium castaneum]
BMGene00609	Prefoldin subunit		hypothetical protein TcasGA2_TC014964 [Tribolium castaneum]
BMGene00610	-	regulation of tube size,regulation of tube size, open tracheal system,regulation of tube length, open tracheal system,regulation of tube architecture, open tracheal system,endothelial cell development,epithelial cell development,cell periphery,cellular component organization or biogenesis,endothelium development,cell junction assembly,cell junction organization,integral component of plasma membra…		PREDICTED: uncharacterized protein LOC662125 isoform X2 [Tribolium castaneum] &gt;gb|EFA05545.1| hypothetical protein TcasGA2_TC015733 [Tribolium castaneum]
BMGene00611	ABC transporter,ABC transporter transmembrane region,-,AAA domain,RecF/RecN/SMC N terminal domain,AAA ATPase domain	transition metal ion transport,Golgi membrane,cadmium ion transmembrane transport,nucleotide binding,intracellular organelle lumen,extracellular exosome,purine ribonucleoside triphosphate binding,catalytic activity, acting on a protein,small molecule binding,eye development,transporter complex,divalent metal ion transport,divalent inorganic cation transport,protein-containing complex,tetrapyrrole…	K05661	PREDICTED: ATP-binding cassette sub-family B member 6: mitochondrial isoform X1 [Tribolium castaneum] &gt;gb|EFA05094.1| Multidrug resistance protein homolog 65-like Protein [Tribolium castaneum]
BMGene00612	Zinc-finger double domain,Zinc finger, C2H2 type,C2H2-type zinc finger,-,Zinc-finger of C2H2 type	intracellular organelle lumen,transcription regulatory region sequence-specific DNA binding,DNA-binding transcription factor activity, RNA polymerase II-specific,regulatory region nucleic acid binding,transcription regulator activity,negative regulation of transposon integration,regulation of transposon integration,transposon integration,RNA biosynthetic process,cellular nitrogen compound metabol…		PREDICTED: zinc finger protein 184 [Tribolium castaneum] &gt;gb|EFA04970.2| Zinc finger protein 98-like Protein [Tribolium castaneum]
BMGene00613	PurA ssDNA and RNA-binding protein	RNA polymerase II regulatory region DNA binding,transcription regulatory region sequence-specific DNA binding,RNA polymerase II regulatory region sequence-specific DNA binding,DNA-binding transcription factor activity, RNA polymerase II-specific,regulatory region nucleic acid binding,DNA-binding transcription repressor activity,DNA-binding transcription repressor activity, RNA polymerase II-speci…	K21772	PREDICTED: transcriptional activator protein Pur-alpha isoform X1 [Tribolium castaneum] &gt;gb|KYB26991.1| Transcriptional activator protein Pur-alpha-like Protein [Tribolium castaneum]
BMGene00614	ubiE/COQ5 methyltransferase family,Methyltransferase domain	intracellular organelle lumen,S-adenosylmethionine:2-demethylmenaquinol-7 methyltransferase activity,protein-containing complex,generation of precursor metabolites and energy,mitochondrion,mitochondrial inner membrane,mitochondrial envelope,mitochondrial matrix,ubiquinone metabolic process,ubiquinone biosynthetic process,oxidoreduction coenzyme metabolic process,coenzyme metabolic process,methylt…	K06127	PREDICTED: 2-methoxy-6-polyprenyl-1:4-benzoquinol methylase: mitochondrial [Tribolium castaneum] &gt;gb|KYB27131.1| 2-methoxy-6-polyprenyl-1:4-benzoquinol methylase: mitochondrial-like Protein [Tribolium castaneum]
BMGene00615	LSM domain	reproduction,segmentation,commitment complex,mitotic cell cycle,RNA splicing, via transesterification reactions,RNA splicing, via transesterification reactions with bulged adenosine as nucleophile,mRNA splicing, via spliceosome,spliceosomal snRNP assembly,ribonucleoprotein granule,intracellular organelle lumen,embryonic axis specification,telomerase RNA binding,protein modification process,molecu…	K11088	PREDICTED: small nuclear ribonucleoprotein Sm D3 [Tribolium castaneum] &gt;gb|EFA05269.2| Small nuclear ribonucleoprotein Sm D3-like Protein [Tribolium castaneum]
BMGene00616	TPR repeat,Tetratricopeptide repeat,Anaphase-promoting complex, cyclosome, subunit 3	nucleotide binding,purine ribonucleoside triphosphate binding,catalytic activity, acting on RNA,catalytic activity, acting on a tRNA,small molecule binding,organelle assembly,circulatory system development,cellular component organization or biogenesis,ncRNA metabolic process,cellular nitrogen compound metabolic process,cellular macromolecule biosynthetic process,actin binding,aminoacyl-tRNA ligas…		PREDICTED: tetratricopeptide repeat protein 4 [Tribolium castaneum] &gt;gb|EFA05800.2| Tetratricopeptide repeat protein 4-like Protein [Tribolium castaneum]
BMGene00617	-	carbohydrate metabolic process,oxidoreductase activity, acting on the CH-OH group of donors, NAD or NADP as acceptor,oxidoreductase activity, acting on CH-OH group of donors,oxidoreductase activity		PREDICTED: LOW QUALITY PROTEIN: uncharacterized protein LOC109602569 [Aethina tumida]
BMGene00618	Uncharacterised ACR, YagE family COG1723	nucleotide binding,purine ribonucleoside triphosphate binding,regulation of mitochondrial translation,positive regulation of mitochondrial translation,small molecule binding,mitochondrial gene expression,positive regulation of cellular amide metabolic process,regulation of cellular amide metabolic process,cellular nitrogen compound metabolic process,cellular macromolecule biosynthetic process,nuc…		required for meiotic nuclear division protein 1 homolog [Onthophagus taurus]
BMGene00619	Cytochrome P450,-	nucleotide binding,aromatase activity,purine ribonucleoside triphosphate binding,small molecule binding,DNA conformation change,regulation of organelle organization,regulation of chromosome organization,monocarboxylic acid metabolic process,protein-containing complex,cellular component organization or biogenesis,cellular nitrogen compound metabolic process,cellular macromolecule biosynthetic proc…		PREDICTED: uncharacterized protein LOC661974 [Tribolium castaneum]
BMGene00620	Homeobox domain	cell morphogenesis involved in differentiation,cell morphogenesis,DNA-binding transcription factor activity, RNA polymerase II-specific,transcription regulator activity,cell fate specification,RNA biosynthetic process,cellular component morphogenesis,cell part morphogenesis,cellular component organization or biogenesis,regionalization,cellular nitrogen compound metabolic process,cellular macromol…		homeobox protein DBX1 [Anoplophora glabripennis]
BMGene00621	NAD dependent epimerase/dehydratase family,RmlD substrate binding domain,Polysaccharide biosynthesis protein	extracellular exosome,T cell mediated cytotoxicity,cell killing,leukocyte mediated cytotoxicity,macromolecule localization,immune effector process,adaptive immune response,dsRNA transport,leukocyte mediated immunity,T cell mediated immunity,adaptive immune response based on somatic recombination of immune receptors built from immunoglobulin superfamily domains,lymphocyte mediated immunity,immune …	K02377	PREDICTED: GDP-L-fucose synthase-like [Aethina tumida]
BMGene00622	Ankyrin repeats (3 copies),Ankyrin repeat,Ankyrin repeats (many copies)	spliceosomal complex assembly,commitment complex,RNA splicing, via transesterification reactions,RNA splicing, via transesterification reactions with bulged adenosine as nucleophile,mRNA 5'-splice site recognition,mRNA splicing, via spliceosome,spliceosomal snRNP assembly,prespliceosome,U2-type prespliceosome,protein-containing complex,cellular component organization or biogenesis,ribonucleoprote…		ankyrin repeat domain-containing protein 16-like [Agrilus planipennis]
BMGene00623	Sugar (and other) transporter,Rab-GTPase-TBC domain,Major Facilitator Superfamily,Domain of unknown function (DUF3350)	nucleotide binding,purine ribonucleoside triphosphate binding,intracellular signal transduction,cellular response to endogenous stimulus,small molecule binding,cellular response to peptide hormone stimulus,cellular response to organonitrogen compound,cellular response to organic substance,purine nucleoside binding,nucleoside binding,cellular macromolecule localization,cellular response to chemica…	K17902	PREDICTED: TBC1 domain family member 1 isoform X2 [Tribolium castaneum] &gt;gb|EFA05559.2| TBC1 domain family member 1-like Protein [Tribolium castaneum]
BMGene00624	Fasciclin domain	cell morphogenesis involved in differentiation,cell morphogenesis,cellular component morphogenesis,cell part morphogenesis,cell periphery,cellular component organization or biogenesis,extracellular space,locomotion,extracellular region,protein binding,plasma membrane,cell-cell adhesion,cell adhesion,homophilic cell adhesion via plasma membrane adhesion molecules,chemotaxis,movement of cell or sub…		PREDICTED: fasciclin-1 [Tribolium castaneum] &gt;gb|EFA05558.1| Fasciclin-1-like Protein [Tribolium castaneum]
BMGene00625	-	plasma membrane bounded cell projection cytoplasm,cellular component organization or biogenesis,cilium movement,DNA binding,nucleic acid binding,cilium,axoneme,nucleus,cytoskeleton,movement of cell or subcellular component,organelle organization,microtubule-based process,microtubule-based movement,cytoplasmic region,non-membrane-bounded organelle,intracellular non-membrane-bounded organelle,ciliu…		PREDICTED: LOW QUALITY PROTEIN: cilia- and flagella-associated protein 61-like [Aethina tumida]
BMGene00626	RNA recognition motif. (a.k.a. RRM, RBD, or RNP domain),RNA recognition motif (a.k.a. RRM, RBD, or RNP domain),-,Golgin subfamily A member 5	tube morphogenesis,tube development,regulation of microtubule cytoskeleton organization,nuclear chromosome,microtubule cytoskeleton organization,regulation of establishment of protein localization,response to endoplasmic reticulum stress,RNA splicing, via transesterification reactions,interchromatin granule,regulation of alternative mRNA splicing, via spliceosome,alternative mRNA splicing, via sp…		PREDICTED: TAR DNA-binding protein 43 [Tribolium castaneum] &gt;gb|EFA08408.2| TAR DNA-binding protein 43-like Protein [Tribolium castaneum]
BMGene00627	Spermine/spermidine synthase	cellular response to antibiotic,cellular response to lipid,cellular response to organic substance,cellular response to cytokine stimulus,cellular response to chemical stimulus,response to cytokine,response to lipid,cellular nitrogen compound metabolic process,spermidine synthase activity,extracellular region,protein binding,cytosol,cellular biogenic amine metabolic process,polyamine biosynthetic …		PREDICTED: spermidine synthase [Tribolium castaneum] &gt;gb|EFA05082.1| Spermidine synthase-like Protein [Tribolium castaneum]
BMGene00628	Amiloride-sensitive sodium channel	reproduction,nucleotide binding,turning behavior,larval turning behavior,posttranscriptional gene silencing by RNA,purine ribonucleoside triphosphate binding,small molecule binding,aggressive behavior,inter-male aggressive behavior,cell periphery,system process,DNA binding,nucleic acid binding,adenylate kinase activity,cytidylate kinase activity,regulation of gene expression, epigenetic,ATP bindi…	K03440	PREDICTED: sodium channel protein Nach isoform X1 [Tribolium castaneum] &gt;gb|EFA08448.1| Sodium channel protein Nach-like Protein [Tribolium castaneum]
BMGene00629	Sugar (and other) transporter,Major Facilitator Superfamily,-,Methyltransferase domain	cell periphery,organic substance transport,carbohydrate:cation symporter activity,transporter activity,carbohydrate:proton symporter activity,integral component of plasma membrane,plasma membrane,transport,cation transmembrane transporter activity,carbohydrate transport,plasma membrane part,inorganic molecular entity transmembrane transporter activity,solute:proton symporter activity,solute:catio…		PREDICTED: facilitated trehalose transporter Tret1 [Tribolium castaneum]
BMGene00630	Zinc-finger double domain,Zinc finger, C2H2 type,-,C2H2-type zinc finger,Zinc-finger double-stranded RNA-binding	reproduction,cellular component organization or biogenesis,nucleic acid binding,nucleus,mating,mating behavior,locomotory behavior,behavior,brain development,central nervous system development,nervous system development,multicellular organism development,adult locomotory behavior,multi-organism reproductive process,anatomical structure development,cellular developmental process,neuron development…		PREDICTED: Krueppel homolog 1 isoform X9 [Tribolium castaneum]
BMGene00631
BMGene00632	Male sterility protein,NAD dependent epimerase/dehydratase family,3-beta hydroxysteroid dehydrogenase/isomerase family,Polysaccharide biosynthesis protein	tube morphogenesis,tube development,tube formation,lumen formation, open tracheal system,regulation of tube architecture, open tracheal system,transepithelial transport,liquid clearance, open tracheal system,thioester metabolic process,long-chain fatty-acyl-CoA metabolic process,fatty-acyl-CoA metabolic process,alcohol-forming fatty acyl-CoA reductase activity,purine-containing compound metabolic…	K13356	PREDICTED: putative fatty acyl-CoA reductase CG5065 [Tribolium castaneum] &gt;gb|EFA05090.1| Putative fatty acyl-CoA reductase CG5065-like Protein [Tribolium castaneum]
BMGene00633	Cyclin, N-terminal domain,-	regulation of cyclin-dependent protein serine/threonine kinase activity,intracellular organelle lumen,protein modification process,regulation of protein phosphorylation,RNA biosynthetic process,protein-containing complex,regulation of protein serine/threonine kinase activity,cellular nitrogen compound metabolic process,cellular macromolecule biosynthetic process,nucleobase-containing compound bio…		PREDICTED: cyclin-L1 [Tribolium castaneum] &gt;gb|EFA05631.1| Cyclin-L1-like Protein [Tribolium castaneum]
BMGene00634	Alcohol dehydrogenase GroES-like domain,Zinc-binding dehydrogenase	alcohol dehydrogenase (NAD) activity,L-iditol 2-dehydrogenase activity,NADPH:quinone reductase activity,L-threonine 3-dehydrogenase activity,zinc ion binding,cation binding,metal ion binding,transition metal ion binding,oxidoreductase activity, acting on the CH-OH group of donors, NAD or NADP as acceptor,oxidoreductase activity, acting on CH-OH group of donors,oxidoreductase activity,oxidoreducta…	K00060	PREDICTED: D-arabinitol dehydrogenase 1-like [Aethina tumida] &gt;ref|XP_019878621.1| PREDICTED: D-arabinitol dehydrogenase 1-like [Aethina tumida]
BMGene00635	Ligand-gated ion channel,-	synaptic transmission, glutamatergic,cellular response to endogenous stimulus,cellular response to growth factor stimulus,regulation of neurotransmitter levels,cellular response to organic substance,transporter complex,cellular response to chemical stimulus,response to growth factor,RNA biosynthetic process,regulation of localization,secretion by cell,protein-containing complex,positive regulatio…		PREDICTED: ionotropic receptor 21a [Aethina tumida]
BMGene00636	Male sterility protein,3-beta hydroxysteroid dehydrogenase/isomerase family	tube morphogenesis,tube development,tube formation,lumen formation, open tracheal system,regulation of tube architecture, open tracheal system,transepithelial transport,liquid clearance, open tracheal system,intracellular organelle lumen,thioester metabolic process,long-chain fatty-acyl-CoA metabolic process,fatty-acyl-CoA metabolic process,alcohol-forming fatty acyl-CoA reductase activity,purine…		PREDICTED: putative fatty acyl-CoA reductase CG5065 [Tribolium castaneum] &gt;ref|XP_008194651.1| PREDICTED: putative fatty acyl-CoA reductase CG5065 [Tribolium castaneum] &gt;gb|EFA05103.1| Putative fatty acyl-CoA reductase CG5065-like Protein [Tribolium castaneum]
BMGene00637	Male sterility protein,-,3-beta hydroxysteroid dehydrogenase/isomerase family,Polysaccharide biosynthesis protein	tube morphogenesis,tube development,tube formation,lumen formation, open tracheal system,regulation of tube architecture, open tracheal system,transepithelial transport,liquid clearance, open tracheal system,thioester metabolic process,long-chain fatty-acyl-CoA metabolic process,fatty-acyl-CoA metabolic process,alcohol-forming fatty acyl-CoA reductase activity,purine-containing compound metabolic…		PREDICTED: putative fatty acyl-CoA reductase CG5065 [Tribolium castaneum] &gt;ref|XP_008194651.1| PREDICTED: putative fatty acyl-CoA reductase CG5065 [Tribolium castaneum] &gt;gb|EFA05103.1| Putative fatty acyl-CoA reductase CG5065-like Protein [Tribolium castaneum]
BMGene00638	Ankyrin repeats (3 copies),Ankyrin repeat,Ankyrin repeats (many copies)	allantoin metabolic process,allantoin catabolic process,RNA splicing, via transesterification reactions,RNA splicing, via transesterification reactions with bulged adenosine as nucleophile,mRNA splicing, via spliceosome,aspartic-type peptidase activity,peptidase activity, acting on L-amino acid peptides,cellular response to external stimulus,cellular response to mechanical stimulus,catalytic acti…		PREDICTED: myotrophin [Tribolium castaneum] &gt;gb|EFA04990.1| Tankyrase-like Protein [Tribolium castaneum]
BMGene00639	Major Facilitator Superfamily	lytic vacuole,cell periphery,organic substance transport,transporter activity,organic acid transmembrane transporter activity,integral component of plasma membrane,plasma membrane,lysosome,vacuole,ion transport,transport,anion transport,organic anion transmembrane transporter activity,anion transmembrane transporter activity,cytoplasmic part,plasma membrane part,inorganic molecular entity transme…		sialin [Anoplophora glabripennis] &gt;ref|XP_018561722.1| sialin [Anoplophora glabripennis]
BMGene00640	Pex2 / Pex12 amino terminal region	reproduction,tRNA binding,protein modification by small protein conjugation or removal,protein modification process,catalytic activity, acting on a protein,transporter complex,cellular macromolecule localization,peroxisomal importomer complex,Pex17p-Pex14p docking complex,establishment of protein localization to organelle,macromolecule localization,protein localization to peroxisome,establishment…		PREDICTED: peroxisome assembly protein 12 [Tribolium castaneum] &gt;gb|EFA04853.2| Peroxisome assembly protein 12-like Protein [Tribolium castaneum]
BMGene00641	Tubulin/FtsZ family, GTPase domain,Tubulin C-terminal domain,RNA recognition motif. (a.k.a. RRM, RBD, or RNP domain),RNA recognition motif (a.k.a. RRM, RBD, or RNP domain),RNA binding motif	reproduction,mitotic sister chromatid segregation,G2/M transition of mitotic cell cycle,nucleotide binding,meiotic spindle organization,nuclear chromosome,microtubule cytoskeleton organization,pericentriolar material,mitotic cell cycle,nuclear division,aspartic-type peptidase activity,intracellular organelle lumen,peptidase activity, acting on L-amino acid peptides,purine ribonucleoside triphosph…	K10389	tubulin gamma-1 chain-like [Anoplophora glabripennis]
BMGene00642	Mitochondrial carrier protein	extracellular exosome,tricarboxylic acid transmembrane transport,thioester biosynthetic process,thioester metabolic process,fatty-acyl-CoA metabolic process,acyl-CoA biosynthetic process,mitochondrial tricarboxylic acid transmembrane transport,mitochondrial transmembrane transport,regulation of organelle organization,purine-containing compound biosynthetic process,purine-containing compound metab…	K15100	PREDICTED: putative tricarboxylate transport protein: mitochondrial [Tribolium castaneum] &gt;gb|EFA04991.1| Calcium-binding mitochondrial carrier protein Aralar1-like Protein [Tribolium castaneum]
BMGene00643	SNF5 / SMARCB1 / INI1,-	wing disc development,tube morphogenesis,tube development,imaginal disc-derived appendage morphogenesis,appendage morphogenesis,post-embryonic appendage morphogenesis,SWI/SNF superfamily-type complex,nuclear chromosome,hatching,histone lysine methylation,brahma complex,positive regulation of histone acetylation,regulation of histone acetylation,DNA-binding transcription factor binding,modificatio…	K11648	PREDICTED: SWI/SNF-related matrix-associated actin-dependent regulator of chromatin subfamily B member 1 [Tribolium castaneum] &gt;gb|EFA05453.1| SWI/SNF-related matrix-associated actin-dependent regulator of chromatin subfamily B member 1-like Protein [Tribolium castaneum]
BMGene00644	-	intracellular organelle lumen,transcription regulatory region sequence-specific DNA binding,DNA-binding transcription factor activity, RNA polymerase II-specific,regulatory region nucleic acid binding,transcription regulator activity,RNA biosynthetic process,cellular nitrogen compound metabolic process,cellular macromolecule biosynthetic process,nucleobase-containing compound biosynthetic process…		PREDICTED: zinc finger protein 532-like [Tribolium castaneum] &gt;ref|XP_008201601.1| PREDICTED: zinc finger protein 532-like [Tribolium castaneum] &gt;gb|KYB29313.1| hypothetical protein TcasGA2_TC032188 [Tribolium castaneum]
BMGene00645	Regulatory subunit of type II PKA R-subunit	reproduction,sperm-egg recognition,protein binding,calmodulin binding,single fertilization,binding of sperm to zona pellucida,cell recognition,multi-organism reproductive process,cell-cell recognition,fertilization,multi-organism process,sexual reproduction,reproductive process		uncharacterized protein LOC108915219 [Anoplophora glabripennis]
BMGene00646	MutS domain V,MutS domain III,MutS domain II,MutS family domain IV,MutS domain I	reproduction,regulation of DNA recombination,DNA damage checkpoint,cell cycle checkpoint,nucleotide binding,DNA secondary structure binding,nuclear chromosome,mitotic cell cycle,magnesium ion binding,four-way junction DNA binding,intracellular organelle lumen,purine ribonucleoside triphosphate binding,nuclear chromosome, telomeric region,chromosome, telomeric region,intracellular signal transduct…	K08735	PREDICTED: DNA mismatch repair protein Msh2 [Tribolium castaneum] &gt;gb|EFA12365.1| DNA mismatch repair protein spellchecker 1-like Protein [Tribolium castaneum]
BMGene00647	calcium ion binding,cation binding,metal ion binding,transition metal ion binding		hypothetical protein TcasGA2_TC002081 [Tribolium castaneum]
BMGene00648	THAP domain,-	nucleotide binding,purine ribonucleoside triphosphate binding,DNA-binding transcription factor activity, RNA polymerase II-specific,catalytic activity, acting on a protein,catalytic activity, acting on DNA,transcription regulator activity,small molecule binding,purine nucleoside binding,nucleoside binding,protein-containing complex,MAP kinase phosphatase activity,cellular nitrogen compound metabo…		PREDICTED: uncharacterized protein LOC105455228 isoform X2 [Wasmannia auropunctata]
BMGene00649	Major Facilitator Superfamily	transporter activity,organic acid transmembrane transporter activity,transport,monocarboxylic acid transmembrane transporter activity,organic anion transmembrane transporter activity,anion transmembrane transporter activity,inorganic molecular entity transmembrane transporter activity,ion transmembrane transporter activity,carboxylic acid transmembrane transporter activity,establishment of locali…		PREDICTED: monocarboxylate transporter 3 isoform X1 [Tribolium castaneum] &gt;gb|EEZ98726.1| hypothetical protein TcasGA2_TC001278 [Tribolium castaneum]
BMGene00650	DnaJ domain	protein phosphatase type 2A complex,nucleotide binding,purine ribonucleoside triphosphate binding,small molecule binding,purine nucleoside binding,nucleoside binding,protein-containing complex,DNA binding,nucleic acid binding,GTP binding,nucleus,endoplasmic reticulum,endoplasmic reticulum membrane,protein folding,signal transduction,cell communication,molecular function regulator,protein serine/t…	K19371	PREDICTED: dnaJ homolog subfamily C member 25 homolog [Tribolium castaneum] &gt;gb|EEZ98325.1| DnaJ homolog subfamily C member 25 homolog-like Protein [Tribolium castaneum]
BMGene00651	Nse4 C-terminal	intracellular organelle lumen,condensed chromosome,chromosome, telomeric region,SUMO ligase complex,catalytic activity, acting on a protein,transferase complex,protein-containing complex,cellular response to stress,cellular nitrogen compound metabolic process,arginyltransferase activity,nucleobase-containing compound metabolic process,nucleolus,nucleus,nucleoplasm,chromosome,DNA recombination,DNA…		non-structural maintenance of chromosomes element 4 homolog A-like isoform X2 [Leptinotarsa decemlineata]
BMGene00652	Diacylglycerol kinase accessory domain,Ras association (RalGDS/AF-6) domain,Diacylglycerol kinase catalytic domain,Phorbol esters/diacylglycerol binding domain (C1 domain)	protein kinase C signaling,nucleotide binding,purine ribonucleoside triphosphate binding,intracellular signal transduction,small molecule binding,RNA binding,nucleic acid binding,NAD+ kinase activity,diacylglycerol kinase activity,ATP binding,nucleus,neutral lipid metabolic process,acylglycerol metabolic process,lipid metabolic process,signal transduction,cell communication,phosphate-containing c…	K00901	Diacylglycerol kinase theta-like Protein [Tribolium castaneum]
BMGene00653	Clathrin adaptor complex small chain	Golgi membrane,lytic vacuole,DNA-directed RNA polymerase complex,intracellular organelle lumen,synaptic vesicle budding,cell morphogenesis involved in differentiation,cell morphogenesis,eye development,compound eye morphogenesis,compound eye photoreceptor cell differentiation,eye photoreceptor cell differentiation,transferase complex,cellular macromolecule localization,synaptic vesicle recycling …	K12394	PREDICTED: AP-1 complex subunit sigma-2 isoform X1 [Tribolium castaneum] &gt;gb|EEZ98327.1| AP-1 complex subunit sigma-2-like Protein [Tribolium castaneum]
BMGene00654	Multidrug resistance efflux transporter	transporter activity,cation binding,metal ion binding,transmembrane transporter activity	K15288	PREDICTED: putative thiamine transporter SLC35F3 isoform X1 [Tribolium castaneum] &gt;ref|XP_015839137.1| PREDICTED: putative thiamine transporter SLC35F3 isoform X1 [Tribolium castaneum]
BMGene00655	Protein kinase domain,Protein tyrosine kinase,-	reproduction,nucleotide binding,MAPK cascade,activation of MAPKK activity,response to endoplasmic reticulum stress,regulation of stress-activated protein kinase signaling cascade,positive regulation of stress-activated protein kinase signaling cascade,intrinsic apoptotic signaling pathway in response to endoplasmic reticulum stress,purine ribonucleoside triphosphate binding,telomere maintenance,i…	K04428	PREDICTED: mitogen-activated protein kinase kinase kinase 4 [Tribolium castaneum] &gt;ref|XP_008201376.1| PREDICTED: mitogen-activated protein kinase kinase kinase 4 [Tribolium castaneum] &gt;gb|EEZ98383.1| hypothetical protein TcasGA2_TC000847 [Tribolium castaneum]
BMGene00656	Protein kinase domain,Protein tyrosine kinase,Phosphotransferase enzyme family	endocrine system development,multicellular organism growth,response to oxygen levels,G2/M transition of mitotic cell cycle,segmentation,G1/S transition of mitotic cell cycle,negative regulation of transcription by RNA polymerase II,response to fatty acid,nucleotide binding,tight junction,mitotic cell cycle,cyclin-dependent protein kinase holoenzyme complex,intracellular organelle lumen,purine rib…	K02091	PREDICTED: cyclin-dependent kinase 6 isoform X3 [Tribolium castaneum] &gt;ref|XP_008196450.1| PREDICTED: cyclin-dependent kinase 6 isoform X3 [Tribolium castaneum] &gt;ref|XP_008196451.1| PREDICTED: cyclin-dependent kinase 6 isoform X3 [Tribolium castaneum] &gt;ref|XP_008196453.1| PREDICTED: cyclin-dependent kinase 6 isoform X3 [Tribolium castaneum] &gt;gb|EFA05832.1| Cyclin-dependent kinase 1-li…
BMGene00657	-	DNA binding,nucleic acid binding		PREDICTED: anther-specific proline-rich protein APG-like [Dendroctonus ponderosae] &gt;gb|ENN79695.1| hypothetical protein YQE_03862: partial [Dendroctonus ponderosae]
BMGene00658	-	DNA binding,nucleic acid binding,helicase activity,pyrophosphatase activity,hydrolase activity,hydrolase activity, acting on acid anhydrides,hydrolase activity, acting on acid anhydrides, in phosphorus-containing anhydrides,nucleoside-triphosphatase activity		PREDICTED: anther-specific proline-rich protein APG-like [Dendroctonus ponderosae] &gt;gb|ENN79695.1| hypothetical protein YQE_03862: partial [Dendroctonus ponderosae]
BMGene00659	-,PCI domain	mitotic sister chromatid segregation,cell cycle checkpoint,mitotic cell cycle,nuclear division,transcription export complex 2,sister chromatid segregation,nuclear-transcribed mRNA catabolic process,posttranscriptional tethering of RNA polymerase II gene DNA at nuclear periphery,transcription-dependent tethering of RNA polymerase II gene DNA at nuclear periphery,ribonucleoprotein complex export fr…		PREDICTED: PCI domain-containing protein 2 [Tribolium castaneum] &gt;ref|XP_001816040.2| PREDICTED: PCI domain-containing protein 2 [Tribolium castaneum] &gt;gb|EEZ98385.1| PCI domain-containing protein 2 homolog-like Protein [Tribolium castaneum]
BMGene00660	hypothetical protein TcasGA2_TC000850 [Tribolium castaneum]
BMGene00661	Insect cuticle protein,-	reproduction,double-strand break repair via homologous recombination,recombinational repair,condensed chromosome,SUMO ligase complex,transferase complex,protein-containing complex,cellular response to stress,cellular nitrogen compound metabolic process,extracellular space,chitin-based cuticle development,extracellular region,structural molecule activity,structural constituent of chitin-based cuti…		cuticle protein 21-like [Frankliniella occidentalis]
BMGene00662	Insect cuticle protein,-	reproduction,extracellular space,chitin-based cuticle development,extracellular region,structural molecule activity,structural constituent of chitin-based cuticle,multicellular organism development,structural constituent of chitin-based larval cuticle,extracellular region part,structural constituent of cuticle,cuticle development,anatomical structure development,multicellular organismal process,d…		PREDICTED: larval cuticle protein A2B-like [Aethina tumida]
BMGene00663	Insect cuticle protein	reproduction,double-strand break repair via homologous recombination,recombinational repair,condensed chromosome,SUMO ligase complex,transferase complex,protein-containing complex,cellular response to stress,cellular nitrogen compound metabolic process,extracellular space,chitin-based cuticle development,extracellular region,structural molecule activity,structural constituent of chitin-based cuti…		PREDICTED: larval cuticle protein A2B-like [Aethina tumida]
BMGene00664	Insect cuticle protein	reproduction,double-strand break repair via homologous recombination,recombinational repair,condensed chromosome,SUMO ligase complex,transferase complex,protein-containing complex,cellular response to stress,cellular nitrogen compound metabolic process,extracellular space,chitin-based cuticle development,extracellular region,structural molecule activity,structural constituent of chitin-based cuti…		larval cuticle protein A3A-like [Leptinotarsa decemlineata]
BMGene00665	Insect cuticle protein	reproduction,double-strand break repair via homologous recombination,recombinational repair,condensed chromosome,SUMO ligase complex,transferase complex,protein-containing complex,cellular response to stress,cellular nitrogen compound metabolic process,extracellular space,chitin-based cuticle development,extracellular region,structural molecule activity,structural constituent of chitin-based cuti…		PREDICTED: larval cuticle protein A2B-like [Aethina tumida]
BMGene00666	Insect cuticle protein,-	reproduction,double-strand break repair via homologous recombination,recombinational repair,condensed chromosome,SUMO ligase complex,transferase complex,protein-containing complex,cellular response to stress,cellular nitrogen compound metabolic process,extracellular space,chitin-based cuticle development,extracellular region,structural molecule activity,structural constituent of chitin-based cuti…		PREDICTED: larval cuticle protein A2B-like [Aethina tumida]
BMGene00667	Insect cuticle protein	reproduction,double-strand break repair via homologous recombination,recombinational repair,condensed chromosome,SUMO ligase complex,transferase complex,protein-containing complex,cellular response to stress,cellular nitrogen compound metabolic process,extracellular space,chitin-based cuticle development,extracellular region,structural molecule activity,structural constituent of chitin-based cuti…		PREDICTED: larval cuticle protein A2B-like [Aethina tumida]
BMGene00668	Insect cuticle protein	tRNA-splicing ligase complex,protein-containing complex,chitin-based cuticle development,extracellular region,structural molecule activity,structural constituent of chitin-based cuticle,multicellular organism development,structural constituent of pupal chitin-based cuticle,structural constituent of chitin-based larval cuticle,embryo development,extracellular region part,anatomical structure morph…		PREDICTED: larval cuticle protein A2B [Tribolium castaneum] &gt;gb|EEZ98277.1| Pupal cuticle protein Edg-84A-like Protein [Tribolium castaneum]
BMGene00669	Insect cuticle protein,-	reproduction,tRNA-splicing ligase complex,protein-containing complex,extracellular space,chitin-based cuticle development,extracellular region,structural molecule activity,structural constituent of chitin-based cuticle,multicellular organism development,structural constituent of chitin-based larval cuticle,embryo development,extracellular region part,anatomical structure morphogenesis,structural …		PREDICTED: larval cuticle protein A1A [Bactrocera oleae]
BMGene00670	Insect cuticle protein	tRNA-splicing ligase complex,protein-containing complex,chitin-based cuticle development,extracellular region,structural molecule activity,structural constituent of chitin-based cuticle,multicellular organism development,structural constituent of chitin-based larval cuticle,embryo development,extracellular region part,anatomical structure morphogenesis,structural constituent of cuticle,cuticle de…		PREDICTED: larval cuticle protein A2B [Tribolium castaneum] &gt;gb|EEZ98277.1| Pupal cuticle protein Edg-84A-like Protein [Tribolium castaneum]
BMGene00671	Insect cuticle protein	double-strand break repair via homologous recombination,recombinational repair,condensed chromosome,SUMO ligase complex,transferase complex,tRNA-splicing ligase complex,protein-containing complex,cellular response to stress,cellular nitrogen compound metabolic process,chitin-based cuticle development,extracellular region,structural molecule activity,structural constituent of chitin-based cuticle,…		PREDICTED: larval cuticle protein A2B [Tribolium castaneum] &gt;gb|EEZ98277.1| Pupal cuticle protein Edg-84A-like Protein [Tribolium castaneum]
BMGene00672	PDZ domain (Also known as DHR or GLGF),Guanylate kinase,PDZ domain,-,Variant SH3 domain,SH3 domain	K12076	PREDICTED: disks large 1 tumor suppressor protein isoform X3 [Tribolium castaneum]
BMGene00673	Domain of unknown function (DUF1693),Transketolase, pyrimidine binding domain,Divergent CRAL/TRIO domain,Macro domain,Transketolase, C-terminal domain	adenylyltransferase activity,intracellular organelle lumen,oxidoreductase complex,protein-containing complex,alpha-ketoacid dehydrogenase activity,polynucleotide adenylyltransferase activity,mitochondrial alpha-ketoglutarate dehydrogenase complex,organic acid metabolic process,mitochondrion,mitochondrial matrix,nucleus,nucleoplasm,cytosol,cellular amino acid metabolic process,mitochondrial protei…		PREDICTED: protein GDAP2 homolog [Tribolium castaneum]
BMGene00674	-	organelle localization by membrane tethering,ciliary transition zone,organelle assembly,cellular component organization or biogenesis,RNA binding,nucleic acid binding,cilium,nucleus,cytoskeleton,microtubule organizing center,centriole,centrosome,organelle organization,non-membrane-bounded organelle,intracellular non-membrane-bounded organelle,cilium organization,cytoskeletal part,organelle part,c…		hypothetical protein TcasGA2_TC000710 [Tribolium castaneum]
BMGene00675	-,Tho complex subunit 7,Methyltransferase domain	THO complex,transcription export complex,THO complex part of transcription export complex,ribonucleoprotein complex export from nucleus,mRNA-containing ribonucleoprotein complex export from nucleus,protein modification process,catalytic activity, acting on a protein,ribonucleoprotein complex localization,cellular macromolecule localization,macromolecule localization,mitochondrial respiratory chai…	K18162	PREDICTED: NADH dehydrogenase [ubiquinone] 1 alpha subcomplex assembly factor 5 [Tribolium castaneum] &gt;gb|EEZ98317.1| NADH dehydrogenase [ubiquinone] 1 alpha subcomplex assembly factor 5-like Protein [Tribolium castaneum]
BMGene00676	pyrimidine-containing compound biosynthetic process,pyrimidine-containing compound metabolic process,cellular nitrogen compound metabolic process,nucleobase-containing compound biosynthetic process,orotidine-5'-phosphate decarboxylase activity,nucleobase-containing compound metabolic process,pyrimidine nucleobase metabolic process,'de novo' pyrimidine nucleobase biosynthetic process,pyrimidine nu…		PREDICTED: uncharacterized protein LOC660220 isoform X1 [Tribolium castaneum] &gt;gb|EEZ98319.2| hypothetical protein TcasGA2_TC000773 [Tribolium castaneum]
BMGene00677	negative regulation of transcription by RNA polymerase II,intracellular organelle lumen,RNA polymerase II regulatory region DNA binding,transcription regulatory region sequence-specific DNA binding,RNA polymerase II regulatory region sequence-specific DNA binding,DNA-binding transcription factor activity, RNA polymerase II-specific,regulatory region nucleic acid binding,transcription regulator ac…	K09114	Max-interacting protein 1-like Protein [Tribolium castaneum]
BMGene00678	DALR anticodon binding domain	nucleotide binding,purine ribonucleoside triphosphate binding,catalytic activity, acting on RNA,catalytic activity, acting on a tRNA,small molecule binding,ncRNA metabolic process,cellular nitrogen compound metabolic process,cellular macromolecule biosynthetic process,aminoacyl-tRNA ligase activity,arginine-tRNA ligase activity,ATP binding,organic acid metabolic process,nucleobase-containing comp…		PREDICTED: DALR anticodon-binding domain-containing protein 3 isoform X1 [Tribolium castaneum] &gt;gb|KYB29050.1| DALR anticodon-binding domain-containing protein 3-like Protein [Tribolium castaneum]
BMGene00679	Protein kinase domain,Protein tyrosine kinase,-	leg disc development,tube morphogenesis,appendage segmentation,segmentation,G1/S transition of mitotic cell cycle,tube development,ubiquitin ligase complex,imaginal disc-derived appendage morphogenesis,appendage morphogenesis,nucleotide binding,post-embryonic appendage morphogenesis,protein modification by small protein conjugation or removal,mitotic cell cycle,intracellular organelle lumen,purin…	K02208	PREDICTED: cyclin-dependent kinase 8 [Tribolium castaneum] &gt;gb|EEZ99022.2| Cyclin-dependent kinase 8-like Protein [Tribolium castaneum]
BMGene00680	Ribosomal protein S30	catalytic activity, acting on DNA,cytoplasmic translation,innate immune response in mucosa,organ or tissue specific immune response,immune system process,mucosal immune response,protein-containing complex,cellular response to stress,cellular nitrogen compound metabolic process,cellular macromolecule biosynthetic process,structural constituent of ribosome,RNA binding,nucleic acid binding,extracell…	K02983	ubiquitin/ribosomal protein S30e fusion protein [Hister sp. APV-2005]
BMGene00681	Amino acid permease,Domain of unknown function (DUF4602),TM2 domain	sulfur amino acid transport,sulfur amino acid transmembrane transporter activity,amide binding,sulfur compound transport,modified amino acid transmembrane transporter activity,modified amino acid transport,immune system process,cell periphery,cellular component organization or biogenesis,organic substance transport,nitrogen compound transport,ion transmembrane transport,amino acid transmembrane t…	K03294	PREDICTED: b(0:+)-type amino acid transporter 1 isoform X1 [Tribolium castaneum] &gt;gb|KYB29191.1| b(0:+)-type amino acid transporter 1-like Protein [Tribolium castaneum]
BMGene00682	Trypsin	peptidase activity, acting on L-amino acid peptides,catalytic activity, acting on a protein,activation of immune response,immune effector process,immune system process,cell periphery,regulation of immune system process,positive regulation of immune system process,DNA binding,nucleic acid binding,endopeptidase activity,serine-type endopeptidase activity,extracellular space,extracellular region,pla…		PREDICTED: trypsin alpha-3 isoform X1 [Tribolium castaneum]
BMGene00683	Ras family,Miro-like protein,ADP-ribosylation factor family	reproduction,wing disc development,tube morphogenesis,tube development,non-sensory hair organization,imaginal disc-derived wing hair organization,imaginal disc-derived wing hair outgrowth,hair cell differentiation,incipient cellular bud site,polarisome,hemocyte migration,imaginal disc-derived appendage morphogenesis,appendage morphogenesis,nucleotide binding,MAPK cascade,post-embryonic appendage …		PREDICTED: ras-like GTP-binding protein RhoL isoform X3 [Tribolium castaneum] &gt;ref|XP_015840601.1| PREDICTED: ras-like GTP-binding protein RhoL isoform X3 [Tribolium castaneum] &gt;gb|EEZ98156.1| Cdc42 homolog-like Protein [Tribolium castaneum]
BMGene00684	-,Major Facilitator Superfamily	cell periphery,organic substance transport,transporter activity,organic acid transmembrane transporter activity,integral component of plasma membrane,plasma membrane,ion transport,transport,anion transport,monocarboxylic acid transmembrane transporter activity,organic anion transmembrane transporter activity,anion transmembrane transporter activity,cation binding,plasma membrane part,cofactor bin…		monocarboxylate transporter 12-like [Anoplophora glabripennis]
BMGene00685	Ergosterol biosynthesis ERG4/ERG24 family,Protein of unknown function (DUF1295)	NADPH binding,nucleotide binding,mitotic cell cycle,intracellular organelle lumen,chromo shadow domain binding,small molecule binding,ameboidal-type cell migration,amide binding,immune system development,leukocyte differentiation,immune system process,protein-containing complex,myeloid leukocyte differentiation,RNA binding,DNA binding,nucleic acid binding,nuclear periphery,signal sequence binding…	K19532	PREDICTED: delta(14)-sterol reductase [Tribolium castaneum] &gt;ref|XP_015840598.1| PREDICTED: delta(14)-sterol reductase [Tribolium castaneum] &gt;gb|EEZ98152.1| Lamin-B receptor-like Protein [Tribolium castaneum]
BMGene00686	Protein-tyrosine phosphatase,Ribosomal protein S8e,Succinate dehydrogenase/Fumarate reductase transmembrane subunit,FERM central domain,FERM N-terminal domain,FERM C-terminal PH-like domain,-	intracellular organelle lumen,intracellular signal transduction,positive regulation of hippo signaling,peptidyl-tyrosine dephosphorylation,hippo signaling,regulation of hippo signaling,protein modification process,catalytic activity, acting on a protein,protein-containing complex,regulation of stem cell proliferation,stem cell proliferation,cell periphery,cellular component organization or biogen…	K18025	PREDICTED: LOW QUALITY PROTEIN: tyrosine-protein phosphatase non-receptor type 21 [Tribolium castaneum]
BMGene00687	Ubiquitin family,Ribosomal protein S27a,Ubiquitin-2 like Rad60 SUMO-like,Ubiquitin-like domain	MAPK cascade,activation of MAPK activity,protein modification by small protein conjugation or removal,intracellular organelle lumen,intracellular signal transduction,protein modification process,cellular response to organic substance,cellular response to cytokine stimulus,cellular response to chemical stimulus,positive regulation of protein phosphorylation,regulation of protein phosphorylation,cy…	K02977	PREDICTED: ubiquitin-40S ribosomal protein S27a [Tribolium castaneum]
BMGene00688	GRAM domain	phosphatidic acid binding,response to sterol,cellular response to sterol,small molecule binding,endoplasmic reticulum-plasma membrane contact site,cellular response to cholesterol,cellular response to lipid,cellular response to organic cyclic compound,cellular response to organic substance,phosphatidylserine binding,response to cholesterol,cellular response to chemical stimulus,modified amino aci…		PREDICTED: GRAM domain-containing protein 1B isoform X1 [Tribolium castaneum] &gt;ref|XP_008201680.1| PREDICTED: GRAM domain-containing protein 1B isoform X1 [Tribolium castaneum] &gt;gb|EEZ97945.2| GRAM domain-containing protein 1B-like Protein [Tribolium castaneum]
BMGene00689	Ion channel,-	response to nicotine,sodium ion transmembrane transport,multicellular organismal signaling,molecular carrier activity,small molecule binding,transporter complex,somatodendritic compartment,regulation of localization,protein-containing complex,cell periphery,system process,heart process,circulatory system process,potassium ion transmembrane transport,negative regulation of systemic arterial blood …	K04912	potassium channel subfamily K member 1 isoform X2 [Anoplophora glabripennis]
BMGene00690	-		PREDICTED: uncharacterized protein LOC100142496 isoform X1 [Tribolium castaneum]
BMGene00691	Major Facilitator Superfamily,-	thyroid hormone transport,regulation of organelle organization,ocellus pigmentation,regulation of actin cytoskeleton organization,regulation of actin filament-based process,protein-containing complex,cell periphery,cellular component organization or biogenesis,organic substance transport,nitrogen compound transport,cellular protein-containing complex assembly,Arp2/3 complex-mediated actin nucleat…	K08187	PREDICTED: monocarboxylate transporter 10 isoform X2 [Tribolium castaneum] &gt;gb|EEZ98692.2| Monocarboxylate transporter 10-like Protein [Tribolium castaneum]
BMGene00692	UBA-like domain	mitochondrial proton-transporting ATP synthase complex, coupling factor F(o),phagophore assembly site,transcription regulator activity,macromolecule localization,proton-transporting two-sector ATPase complex, proton-transporting domain,purine-containing compound biosynthetic process,purine-containing compound metabolic process,protein-containing complex,organic substance transport,nitrogen compou…		PREDICTED: uncharacterized protein C6orf106 homolog [Tribolium castaneum] &gt;gb|EEZ97936.1| Uncharacterized protein C6orf106 homolog-like Protein [Tribolium castaneum]
BMGene00693	Fork head domain	reproduction,nuclear hormone receptor binding,steroid hormone receptor binding,DNA damage checkpoint,cell cycle checkpoint,response to oxygen levels,G1/S transition of mitotic cell cycle,tube development,negative regulation of transcription by RNA polymerase II,mitotic cell cycle,embryonic heart tube development,DNA-binding transcription factor binding,DNA catabolic process, endonucleolytic,RNA p…		PREDICTED: forkhead box protein N5 isoform X2 [Tribolium castaneum]
BMGene00694	phosphatidylinositol binding,regulation of tube size,regulation of tube size, open tracheal system,regulation of tube architecture, open tracheal system,transepithelial transport,tight junction,liquid clearance, open tracheal system,regulation of localization,cell periphery,cellular component organization or biogenesis,potassium ion transmembrane transport,GPI anchor binding,ion transmembrane tra…		PREDICTED: uncharacterized protein LOC658778 [Tribolium castaneum] &gt;gb|EEZ97935.1| hypothetical protein TcasGA2_TC000323 [Tribolium castaneum]
BMGene00695	-	organellar ribosome,organellar large ribosomal subunit,intracellular organelle lumen,protein modification process,oxygen metabolic process,protein-containing complex,octanoyl transferase activity (acting on glycine-cleavage complex H protein),lipoyl(octanoyl) transferase activity,cellular nitrogen compound metabolic process,nucleic acid binding,exonuclease activity,nuclease activity,ion channel a…		PREDICTED: putative lipoyltransferase 2: mitochondrial [Tribolium castaneum]
BMGene00696	V-type ATPase 116kDa subunit family,Peptidase family M1,ERAP1-like C-terminal domain,Peptidase MA superfamily,-	vacuolar proton-transporting V-type ATPase, V0 domain,metalloaminopeptidase activity,peptidase activity, acting on L-amino acid peptides,catalytic activity, acting on a protein,proton-exporting ATPase activity,proton-transporting V-type ATPase, V0 domain,proton-transporting V-type ATPase complex,proton-transporting two-sector ATPase complex, proton-transporting domain,plasma membrane proton-trans…	K02154	PREDICTED: V-type proton ATPase 116 kDa subunit a isoform 1 [Tribolium castaneum] &gt;ref|XP_008200952.1| PREDICTED: V-type proton ATPase 116 kDa subunit a isoform 1 [Tribolium castaneum] &gt;gb|EEZ99071.2| V-type proton ATPase 116 kDa subunit a isoform 1-like Protein [Tribolium castaneum]
BMGene00697	Peptidase family M1,ERAP1-like C-terminal domain,Peptidase MA superfamily	metalloaminopeptidase activity,peptidase activity, acting on L-amino acid peptides,catalytic activity, acting on a protein,amide binding,cell periphery,cellular nitrogen compound metabolic process,aminopeptidase activity,plasma membrane,proteolysis,peptide metabolic process,catabolic process,cellular amide metabolic process,zinc ion binding,peptidase activity,metalloexopeptidase activity,metallop…		putative aminopeptidase-2 [Anoplophora glabripennis]
BMGene00698	Peptidase family M1,ERAP1-like C-terminal domain,Peptidase MA superfamily	metalloaminopeptidase activity,peptidase activity, acting on L-amino acid peptides,extracellular exosome,catalytic activity, acting on a protein,regulation of angiotensin levels in blood,angiotensin maturation,regulation of systemic arterial blood pressure by circulatory renin-angiotensin,regulation of systemic arterial blood pressure by hormone,amide binding,cell periphery,regulation of systemic…		membrane alanyl aminopeptidase [Tenebrio molitor]
BMGene00699	-,APC cysteine-rich region,SPRY domain	pupal development,wing disc development,tube morphogenesis,tube development,response to ecdysone,histone methyltransferase complex,imaginal disc-derived appendage morphogenesis,appendage morphogenesis,post-embryonic appendage morphogenesis,embryonic hemopoiesis,nuclear chromosome,histone lysine methylation,intracellular organelle lumen,euchromatin,nuclear chromatin,chromatin,cell morphogenesis in…	K14964	PREDICTED: set1/Ash2 histone methyltransferase complex subunit ASH2 isoform X1 [Tribolium castaneum]
BMGene00700	Domain of unknown function (DUF758),DTW domain,Prenyltransferase-like	exocrine system development,regulation of microtubule cytoskeleton organization,MAPK cascade,microtubule cytoskeleton organization,regulation of stress-activated protein kinase signaling cascade,positive regulation of stress-activated protein kinase signaling cascade,intracellular organelle lumen,intracellular signal transduction,protein modification process,transferase complex,positive regulatio…		DTW domain-containing protein 2-like Protein [Tribolium castaneum]
BMGene00701	Isocitrate/isopropylmalate dehydrogenase,AAA domain (Cdc48 subfamily),C-terminal, D2-small domain, of ClpB protein,ATPase family associated with various cellular activities (AAA),-	nucleotide binding,magnesium ion binding,intracellular organelle lumen,peptidase activity, acting on L-amino acid peptides,purine ribonucleoside triphosphate binding,catalytic activity, acting on a protein,small molecule binding,isocitrate dehydrogenase (NAD+) activity,isocitrate dehydrogenase activity,cysteine-type endopeptidase activity,endopeptidase activity,carboxypeptidase activity,metalloca…	K03544	PREDICTED: ATP-dependent Clp protease ATP-binding subunit clpX-like: mitochondrial isoform X1 [Tribolium castaneum]
BMGene00702	PREDICTED: uncharacterized protein LOC658643 [Tribolium castaneum] &gt;gb|EEZ99083.2| hypothetical protein TcasGA2_TC004963 [Tribolium castaneum]
BMGene00703	-,Leucine-rich repeat,Leucine Rich repeats (2 copies),Leucine rich repeat	regulation of establishment of protein localization,intracellular organelle lumen,RNA polymerase binding,intracellular signal transduction,DNA conformation change,cellular macromolecule localization,vasculature development,macromolecule localization,regulation of intracellular protein transport,circulatory system development,cardiovascular system development,regulation of localization,regulation …	K18646	PREDICTED: acidic leucine-rich nuclear phosphoprotein 32 family member A [Aethina tumida]
BMGene00704	BTB/POZ domain,-,MATH domain	segmentation,negative regulation of transcription by RNA polymerase II,ubiquitin ligase complex,MAPK cascade,protein polyubiquitination,protein modification by small protein conjugation or removal,regulation of establishment of protein localization,response to endoplasmic reticulum stress,regulation of stress-activated protein kinase signaling cascade,positive regulation of stress-activated prote…	K10523	Protein roadkill-like Protein [Tribolium castaneum]
BMGene00705	Origin recognition complex subunit 2	reproduction,mitotic sister chromatid segregation,G1/S transition of mitotic cell cycle,negative regulation of transcription by RNA polymerase II,nuclear chromosome,microtubule cytoskeleton organization,mitotic cell cycle,nuclear division,intracellular organelle lumen,sister chromatid segregation,origin recognition complex,chromatin,nuclear chromosome, telomeric region,condensed chromosome,hetero…	K02604	PREDICTED: origin recognition complex subunit 2 [Tribolium castaneum]
BMGene00706	BAT2 N-terminus,-		protein PRRC2A isoform X2 [Anoplophora glabripennis]
BMGene00707	Myotubularin-like phosphatase domain,GRAM domain	regulation of dephosphorylation,exocytic vesicle,extracellular exosome,inositol phosphate catabolic process,protein modification process,phosphatidylinositol-3,5-bisphosphate phosphatase activity,neuron projection organization,catalytic activity, acting on a protein,somatodendritic compartment,regulation of receptor internalization,negative regulation of receptor internalization,receptor cataboli…	K18081	PREDICTED: myotubularin-related protein 2 [Tribolium castaneum] &gt;gb|EEZ98113.2| Myotubularin-related protein 2-like Protein [Tribolium castaneum]
BMGene00708	Wings apart-like protein regulation of heterochromatin,Protein of unknown function (DUF2962),Brain and reproductive organ-expressed protein (BRE)	reproduction,nuclear chromosome,mitotic cell cycle,nuclear division,organellar ribosome,organellar small ribosomal subunit,intracellular organelle lumen,sister chromatid segregation,chromatin,synaptonemal complex,condensed nuclear chromosome,condensed chromosome,chromosome, centromeric region,negative regulation of chromatin binding,regulation of chromatin binding,meiotic nuclear division,protein…		PREDICTED: protein wings apart-like isoform X1 [Tribolium castaneum]
BMGene00709	Alpha-2-macroglobulin RAP, C-terminal domain,Alpha-2-macroglobulin RAP, N-terminal domain	very-low-density lipoprotein particle receptor binding,lipoprotein particle receptor binding,intracellular organelle lumen,lipase binding,amyloid-beta binding,regulation of receptor internalization,negative regulation of receptor internalization,amide binding,regulation of localization,positive regulation of amyloid-beta clearance,negative regulation of amyloid-beta clearance,regulation of amyloi…		PREDICTED: alpha-2-macroglobulin receptor-associated protein [Tribolium castaneum] &gt;gb|EEZ98539.1| Alpha-2-macroglobulin receptor-associated protein-like Protein [Tribolium castaneum]
BMGene00710	Homeobox domain	tube morphogenesis,tube development,embryonic appendage morphogenesis,appendage morphogenesis,limb morphogenesis,cell morphogenesis involved in differentiation,cell morphogenesis,RNA polymerase II regulatory region DNA binding,transcription regulatory region sequence-specific DNA binding,RNA polymerase II regulatory region sequence-specific DNA binding,DNA-binding transcription factor activity, R…	K09329	PREDICTED: uncharacterized protein LOC103315102 [Tribolium castaneum] &gt;gb|EEZ98111.1| hypothetical protein TcasGA2_TC000528 [Tribolium castaneum]
BMGene00711
BMGene00712	RhoGEF domain,C2 domain,PDZ domain (Also known as DHR or GLGF)	reproduction,nucleotide binding,regulation of Rac protein signal transduction,regulation of Rho protein signal transduction,positive regulation of Rac protein signal transduction,purine ribonucleoside triphosphate binding,intracellular signal transduction,catalytic activity, acting on a protein,small molecule binding,regulation of organelle organization,regulation of actin cytoskeleton organizati…		PREDICTED: uncharacterized protein LOC663795 isoform X1 [Tribolium castaneum]
[truncated: 12,342 more rows]
