# Supplementary material for: Draft Genome of a Blister Beetle Mylabris aulica
Source: Front Genet. 2020 Jan 8;10:1281. doi: 10.3389/fgene.2019.01281 (PMC6972506; doi:10.3389/fgene.2019.01281)
Supplement: Supplementary file 4 [file Table_4.xls]

Table S4.tsv:Identified Orthogroups Gene families.
	GCF_000002335.3_Tcas5.2_protein	GCF_000151625.1_bmori_protein	GCF_000355655.1_DendPond_male_1.0_protein	GCF_000390285.2_Agla_2.0_protein	GCF_000500325.1_Ldec_2.0_protein	GCF_001937115.1_Atum_1.0_protein	GCF_003013835.1_Dvir_v2.0_protein	HCIC.pep	HPHA.pep	banmao.pep
OG0000000	TRCA5836641.1, TRCA5840338.1, TRCA5840446.1	BOMO1202169.1, BOMO1202409.1, BOMO1202992.1, BOMO1204001.1, BOMO1204002.1, BOMO1204154.1, BOMO1204531.1, BOMO1204923.1, BOMO1205353.1, BOMO1205841.1, BOMO1205842.1, BOMO1206064.1, BOMO1206067.1, BOMO1207021.1, BOMO1207652.1, BOMO1207765.1, BOMO1208152.1, BOMO1208760.1, BOMO2543971.2, BOMO2544057.1, BOMO2544083.1, BOMO2544745.1, BOMO2544842.1, BOMO2547115.1, BOMO2547781.1, BOMO2548593.1, BOMO25485…	DEPO9753465.1, DEPO9753822.1, DEPO9756265.1, DEPO9760246.1, DEPO9764749.1, DEPO9765822.1, DEPO9772512.1, DEPO9772822.1	ANGL3309862.1, ANGL3310041.1, ANGL3310042.1, ANGL3310053.1, ANGL3310160.1, ANGL3310414.1, ANGL3310638.1, ANGL3310831.1, ANGL3310872.1, ANGL3310967.1, ANGL3311029.1, ANGL3311189.1, ANGL3311643.1, ANGL3311725.1, ANGL3311726.1, ANGL3311774.1, ANGL3312041.1, ANGL3312074.1, ANGL3312106.1, ANGL3312130.1, ANGL3312157.1, ANGL3312160.1, ANGL3312250.1, ANGL3312339.1, ANGL3312340.1, ANGL3312397.1, ANGL33125…	LEDE3013508.1, LEDE3014002.1, LEDE3014014.1, LEDE3016546.1, LEDE3017492.1, LEDE3017555.1, LEDE3018514.1, LEDE3020169.1, LEDE3021140.1, LEDE3021429.1, LEDE3022012.1, LEDE3023541.1, LEDE3025556.1, LEDE3025761.1, LEDE3025899.1, LEDE3025957.1, LEDE3026679.1, LEDE3026712.1, LEDE3027702.1, LEDE3028310.1, LEDE3028346.1, LEDE3028542.1, LEDE3028641.1, LEDE3028864.1, LEDE3029451.1, LEDE3029635.1, LEDE30300…		DIVI8133299.1, DIVI8134235.1, DIVI8134542.1, DIVI8136122.1, DIVI8137544.1, DIVI8137929.1, DIVI8141103.1, DIVI8141919.1, DIVI8141971.1, DIVI8143916.1, DIVI8145700.1, DIVI8147073.1, DIVI8147280.1, DIVI8147290.1, DIVI8147387.1, DIVI8148282.1, DIVI8148649.1, DIVI8148796.1, DIVI8149366.1, DIVI8150108.1, DIVI8150959.1, DIVI8151143.1, DIVI8151710.1, DIVI8152186.1, DIVI8152751.1, DIVI8152752.1, DIVI81534…	Hcic000516, Hcic003858, Hcic005104, Hcic006656, Hcic010251, Hcic011307	Hpha002484, Hpha004228, Hpha004343, Hpha004344, Hpha004471, Hpha004821, Hpha004863, Hpha006474, Hpha007082, Hpha007270	BMGene00355, BMGene01144, BMGene01344, BMGene01345, BMGene01363, BMGene03752, BMGene04054, BMGene04998, BMGene06381, BMGene07093, BMGene09183, BMGene10657, BMGene10658, BMGene11561, BMGene11562, BMGene11577, BMGene11627, BMGene11681, BMGene11693, BMGene11785, BMGene11802, BMGene11811, BMGene11819, BMGene11856, BMGene11865, BMGene11873, BMGene11910, BMGene12231, BMGene12271, BMGene12277, BMGene123…
OG0000001	TRCA0215.1, TRCA0282.1, TRCA0481.1, TRCA0556.2, TRCA1123875.1, TRCA1137200.1, TRCA1164249.1, TRCA1177722.1, TRCA1280531.1, TRCA1280532.1, TRCA4742.1, TRCA5562.1, TRCA5563.1, TRCA5569.1, TRCA5834314.1, TRCA5834315.1, TRCA5834316.1, TRCA5834510.1, TRCA5834511.1, TRCA5836266.1, TRCA5839996.1, TRCA5839997.1, TRCA5839998.1, TRCA5839999.1, TRCA5840000.1, TRCA5840464.1, TRCA6437.1, TRCA8190374.1, TRCA81…	BOMO1073135.1, BOMO1077080.1, BOMO1103814.1, BOMO1104004.1, BOMO1104005.1, BOMO1104006.1, BOMO1104007.1, BOMO1106226.1, BOMO1135414.1, BOMO1266295.1, BOMO1266427.1, BOMO1296520.1, BOMO2545238.1, BOMO2552063.2, BOMO2552394.1, BOMO4922787.1, BOMO4934039.2, BOMO4934109.1, BOMO4934166.1	DEPO9753888.1, DEPO9754117.1, DEPO9754119.1, DEPO9754209.1, DEPO9754396.1, DEPO9755298.1, DEPO9755300.1, DEPO9756727.1, DEPO9757189.1, DEPO9757190.1, DEPO9763542.1, DEPO9769766.1, DEPO9771816.1, DEPO9771861.1, DEPO9772356.1, DEPO9773020.1	ANGL3310269.1, ANGL3310270.1, ANGL3310271.1, ANGL3310272.1, ANGL3310525.1, ANGL3311068.1, ANGL3311069.1, ANGL3311070.1, ANGL3311071.1, ANGL3311076.1, ANGL3311082.1, ANGL3312330.1, ANGL3312930.1, ANGL8569720.1, ANGL8569721.1, ANGL8569725.1, ANGL8569731.1, ANGL8571700.1, ANGL8571701.1, ANGL8571706.1, ANGL8571707.1, ANGL8571884.1, ANGL8573006.1, ANGL8573007.1, ANGL8573008.1, ANGL8574914.2, ANGL85752…	LEDE3014655.1, LEDE3014703.1, LEDE3017617.1, LEDE3020273.1, LEDE3020274.1, LEDE3020276.1, LEDE3020843.1, LEDE3022391.1, LEDE3022392.1, LEDE3022393.1, LEDE3023336.1, LEDE3023338.1, LEDE3023339.1, LEDE3024022.1, LEDE3029782.1, LEDE3029783.1, LEDE3029784.1, LEDE3029787.1	AETU9866117.1, AETU9866118.1, AETU9866121.1, AETU9866127.1, AETU9866128.1, AETU9866129.1, AETU9866130.1, AETU9866203.1, AETU9873142.1, AETU9874116.1, AETU9874483.1, AETU9875271.1, AETU9875568.1, AETU9875569.1, AETU9875570.1, AETU9876580.1, AETU9876850.1, AETU9878365.1, AETU9878366.1, AETU9881643.1	DIVI8128539.1, DIVI8128542.1, DIVI8128543.1, DIVI8128544.1, DIVI8128546.1, DIVI8128547.1, DIVI8128548.1, DIVI8128577.1, DIVI8128578.1, DIVI8128579.1, DIVI8128686.1, DIVI8128687.1, DIVI8130064.1, DIVI8130065.1, DIVI8130066.1, DIVI8130067.1, DIVI8133054.1, DIVI8133055.1, DIVI8135545.1, DIVI8142438.1, DIVI8143546.1, DIVI8143548.1, DIVI8148028.1, DIVI8148119.1, DIVI8148122.1, DIVI8150428.1, DIVI81504…	Hcic001738, Hcic002233, Hcic002234, Hcic004393, Hcic004394, Hcic007044, Hcic007045, Hcic007333, Hcic010606, Hcic010607, Hcic010608, Hcic011325, Hcic012830, Hcic012985, Hcic013069, Hcic013495, Hcic013788, Hcic013790, Hcic013794, Hcic013799, Hcic013808	Hpha002869, Hpha002870, Hpha003143, Hpha011315, Hpha011316, Hpha011318, Hpha011433, Hpha012728, Hpha012828, Hpha013096, Hpha013717	BMGene00430, BMGene00737, BMGene01075, BMGene01076, BMGene05052, BMGene05054, BMGene05058, BMGene07095, BMGene07096, BMGene07589, BMGene07607, BMGene08247, BMGene10815, BMGene10816, BMGene10817, BMGene10818, BMGene10819, BMGene10820, BMGene10821, BMGene10822, BMGene10823, BMGene10824, BMGene11329
OG0000002	TRCA1107841.1, TRCA5836912.1, TRCA5836913.1, TRCA5836914.1, TRCA5836915.1, TRCA5836916.1, TRCA5836917.1, TRCA5836918.1, TRCA5838873.1, TRCA5838874.1, TRCA5838875.1, TRCA5838876.1, TRCA5838877.1, TRCA5838878.1, TRCA5838879.1, TRCA5838880.1, TRCA5838881.1, TRCA5838882.1, TRCA5838883.1, TRCA5838884.1, TRCA5838885.1, TRCA5838886.1, TRCA5838887.1, TRCA5838888.1, TRCA5838889.1, TRCA5838890.1, TRCA58388…	BOMO1205767.1, BOMO1205768.1, BOMO1205769.1, BOMO1205770.1, BOMO1205771.1, BOMO1205772.1, BOMO1205773.1, BOMO1205774.1, BOMO1205775.1, BOMO1205776.1, BOMO1205777.1, BOMO1205778.1, BOMO1205779.1, BOMO1205780.1, BOMO1205781.1, BOMO1205782.1, BOMO1205783.1, BOMO1205784.1, BOMO1205785.1, BOMO1205786.1, BOMO1208497.1, BOMO2548609.1, BOMO2548613.1, BOMO2548614.1, BOMO2548615.1, BOMO2548616.1, BOMO25486…	DEPO9762136.1, DEPO9762137.1, DEPO9762138.1, DEPO9762140.1, DEPO9762141.1, DEPO9762142.1, DEPO9762143.1, DEPO9762144.1, DEPO9762145.1, DEPO9762146.1, DEPO9762147.1, DEPO9762148.1, DEPO9762149.1, DEPO9762151.1, DEPO9762152.1, DEPO9762153.1, DEPO9762154.1, DEPO9762155.1, DEPO9762157.1, DEPO9762158.1, DEPO9762159.1, DEPO9762160.1, DEPO9762161.1, DEPO9762162.1, DEPO9762163.1, DEPO9762164.1, DEPO97621…	ANGL3309891.1, ANGL3309911.1, ANGL3312123.1, ANGL3312124.1, ANGL8577212.1, ANGL8577213.1, ANGL8577214.1, ANGL8577215.1, ANGL8577216.1, ANGL8577217.1, ANGL8577218.1, ANGL8577219.1, ANGL8577220.1, ANGL8577221.1, ANGL8577226.1, ANGL8577227.1, ANGL8577228.1, ANGL8577229.1, ANGL8577230.1	LEDE3016832.1, LEDE3016833.1, LEDE3016834.1, LEDE3016835.1, LEDE3016836.1, LEDE3016837.1, LEDE3016838.1, LEDE3016839.1, LEDE3016840.1, LEDE3016841.1, LEDE3016843.1, LEDE3016844.1, LEDE3016845.1, LEDE3016846.1, LEDE3016847.1, LEDE3016848.1, LEDE3016849.1, LEDE3016850.1, LEDE3016851.1, LEDE3016852.1, LEDE3016853.1, LEDE3016854.1, LEDE3016855.1, LEDE3016856.1, LEDE3016857.1, LEDE3016859.1, LEDE30168…	AETU9870379.1, AETU9878047.1, AETU9880261.1	DIVI8133342.1, DIVI8133343.1, DIVI8133344.1, DIVI8133345.1, DIVI8143357.1, DIVI8143358.1	Hcic006801, Hcic010334, Hcic012576	Hpha000013, Hpha003905, Hpha008873	BMGene02972, BMGene11205
OG0000003	TRCA5833287.1, TRCA5834841.1, TRCA5834842.1, TRCA5839710.1, TRCA5840034.1, TRCA8193951.1, TRCA8200556.2	BOMO1202507.1, BOMO1204964.1, BOMO2545763.1, BOMO2545764.1, BOMO2547496.1	DEPO9755407.1	ANGL3311184.1, ANGL3311672.1, ANGL3312281.1, ANGL3312856.1, ANGL3313014.1, ANGL8561434.1, ANGL8568341.1, ANGL8568950.1, ANGL8571612.1, ANGL8575001.1, ANGL8575262.1, ANGL8578275.1, ANGL8578328.2	LEDE3015297.1, LEDE3022049.1, LEDE3022057.1, LEDE3025277.1, LEDE3027773.1, LEDE3028732.1		DIVI8146511.1, DIVI8146755.1, DIVI8146828.1, DIVI8147129.1, DIVI8153194.1, DIVI8154003.1, DIVI8154608.1, DIVI8154609.1, DIVI8155361.1	Hcic000779, Hcic000909, Hcic001291, Hcic001292, Hcic001897, Hcic002241, Hcic002274, Hcic002676, Hcic002851, Hcic003193, Hcic003857, Hcic004069, Hcic004158, Hcic005615, Hcic006483, Hcic006484, Hcic006493, Hcic007509, Hcic008060, Hcic008241, Hcic008290, Hcic008411, Hcic008976, Hcic009085, Hcic009636, Hcic010061, Hcic010183, Hcic011247, Hcic011433, Hcic012160, Hcic012532, Hcic013417	Hpha001447, Hpha002221, Hpha002222, Hpha003333, Hpha003392, Hpha003505, Hpha003863, Hpha003903, Hpha004267, Hpha005060, Hpha005838, Hpha005914, Hpha006400, Hpha006479, Hpha008357, Hpha008402, Hpha008495, Hpha008925, Hpha009164, Hpha009190, Hpha009689, Hpha010700, Hpha012018	BMGene00284, BMGene00914, BMGene01215, BMGene01353, BMGene02351, BMGene03738, BMGene04184, BMGene05032, BMGene05456, BMGene06002, BMGene07168, BMGene07710, BMGene07711, BMGene07712, BMGene08274, BMGene08275, BMGene08277, BMGene09072, BMGene09205, BMGene10528, BMGene10601, BMGene10602, BMGene10946, BMGene11457, BMGene11590, BMGene11592, BMGene11595, BMGene11596, BMGene11621, BMGene11622, BMGene116…
OG0000004	TRCA1807041.2, TRCA4231.1, TRCA4258.1, TRCA4284.1, TRCA4310.1, TRCA4405.1, TRCA5836996.1, TRCA5836997.1, TRCA5837002.1, TRCA5837013.1, TRCA5837022.1, TRCA5837331.1, TRCA8195442.1, TRCA8195443.1, TRCA8195473.1, TRCA8195474.2, TRCA8195475.1, TRCA8195476.1, TRCA8195690.1, TRCA8195691.1	BOMO1038956.1, BOMO1207571.1, BOMO1207572.1, BOMO2544119.2, BOMO2550911.1, BOMO2552125.1, BOMO4924154.1, BOMO4925428.1, BOMO4927067.1	DEPO9753692.1, DEPO9754135.1, DEPO9754136.1, DEPO9754455.1, DEPO9754578.1, DEPO9755156.1, DEPO9755157.1, DEPO9755158.1, DEPO9755369.1, DEPO9757454.1, DEPO9758892.1, DEPO9766222.1, DEPO9769071.1, DEPO9771005.1, DEPO9771595.1	ANGL3309948.1, ANGL3310186.1, ANGL3312495.1, ANGL3312538.1, ANGL3312644.1, ANGL8562992.1, ANGL8563003.1, ANGL8563004.1, ANGL8563024.1, ANGL8566194.1, ANGL8566198.1, ANGL8566200.1, ANGL8566809.1, ANGL8566810.1, ANGL8566811.1, ANGL8566812.1, ANGL8566817.1, ANGL8566820.1, ANGL8566825.1, ANGL8566827.1, ANGL8566828.1, ANGL8566829.1, ANGL8566830.1, ANGL8566831.1, ANGL8566832.1, ANGL8566834.1, ANGL85668…	LEDE3012806.1, LEDE3012807.1, LEDE3012808.1, LEDE3012809.1, LEDE3012881.1, LEDE3012887.1, LEDE3013512.1, LEDE3014529.1, LEDE3016278.1, LEDE3016344.1, LEDE3018137.1, LEDE3018341.1, LEDE3018842.1, LEDE3020661.1, LEDE3020904.1, LEDE3023752.1, LEDE3023753.1, LEDE3023754.1, LEDE3023756.1, LEDE3023758.1, LEDE3024456.1, LEDE3026413.1, LEDE3026415.1, LEDE3027231.1, LEDE3028203.1, LEDE3028550.1	AETU9864874.1, AETU9866844.1, AETU9867591.1, AETU9867612.1, AETU9868225.1, AETU9873525.1, AETU9873535.1, AETU9873546.1, AETU9873557.1, AETU9874030.1, AETU9874059.1, AETU9874088.1, AETU9874327.1, AETU9874510.1, AETU9874582.1, AETU9874803.1, AETU9876313.1, AETU9878941.1	DIVI8129760.1, DIVI8129761.1, DIVI8129762.1, DIVI8130549.1, DIVI8131060.1, DIVI8132477.1, DIVI8132478.1, DIVI8132479.1, DIVI8133465.1, DIVI8135118.1, DIVI8136985.1, DIVI8136986.1, DIVI8136987.1, DIVI8136989.1, DIVI8136990.1, DIVI8136993.1, DIVI8136994.1, DIVI8136995.1, DIVI8136997.1, DIVI8137599.1, DIVI8138838.1, DIVI8141696.1, DIVI8143660.1, DIVI8144198.1, DIVI8144854.1, DIVI8144855.1, DIVI81448…	Hcic000287, Hcic000288, Hcic003427, Hcic003794, Hcic006874, Hcic008994, Hcic008995, Hcic008997, Hcic009266, Hcic013156, Hcic013169, Hcic013333	Hpha001183, Hpha001184, Hpha003453, Hpha004548, Hpha004893, Hpha005081, Hpha005467, Hpha010179, Hpha012758, Hpha013471	BMGene02541, BMGene02542, BMGene02544, BMGene02545, BMGene02546, BMGene02549, BMGene02553, BMGene03013, BMGene03442, BMGene03572, BMGene03574, BMGene03575, BMGene03577, BMGene03578, BMGene03579, BMGene03580, BMGene03581, BMGene03582, BMGene03585, BMGene03586, BMGene03587, BMGene13078, BMGene15394, BMGene15395
OG0000005	TRCA2534.1, TRCA3693.2, TRCA5835263.1, TRCA5835265.1, TRCA5835266.1, TRCA5835527.1, TRCA5835557.1, TRCA5835858.1, TRCA5835859.1, TRCA8193834.1, TRCA8194033.2, TRCA8194092.1, TRCA8194093.1, TRCA8200429.1, TRCA8200430.1, TRCA8748.1, TRCA9781.1, TRCA9849.1	BOMO1205339.1, BOMO1208996.1, BOMO1243945.1, BOMO2547900.1, BOMO2547919.1, BOMO2547933.1, BOMO4927667.2	DEPO9754366.1, DEPO9755372.1, DEPO9756053.1, DEPO9756054.1, DEPO9756098.1, DEPO9756099.1, DEPO9756100.1, DEPO9756101.1, DEPO9756102.1, DEPO9756447.1, DEPO9757681.1, DEPO9757682.1, DEPO9757683.1, DEPO9757691.1, DEPO9758225.1, DEPO9759456.1, DEPO9759864.1, DEPO9759865.1, DEPO9763391.1, DEPO9763605.1, DEPO9773163.1	ANGL3310958.1, ANGL3310959.1, ANGL3311372.1, ANGL3311377.1, ANGL3311743.1, ANGL8561045.1, ANGL8561046.1, ANGL8564830.1, ANGL8565514.1, ANGL8565517.1, ANGL8565518.1, ANGL8565520.1, ANGL8565521.1, ANGL8565522.1, ANGL8565523.1, ANGL8565531.1, ANGL8565534.1, ANGL8565535.1, ANGL8565536.1, ANGL8570688.1, ANGL8571144.1, ANGL8572717.1, ANGL8575091.1, ANGL8575092.1, ANGL8576131.1, ANGL8576132.1, ANGL85764…	LEDE3011907.1, LEDE3011908.1, LEDE3011909.1, LEDE3011910.1, LEDE3011971.1, LEDE3011972.1, LEDE3012969.1, LEDE3014259.1, LEDE3014260.1, LEDE3014262.1, LEDE3014263.1, LEDE3015460.1, LEDE3016283.1, LEDE3018988.1, LEDE3020915.1, LEDE3021441.1, LEDE3022905.1, LEDE3023160.1, LEDE3023834.1, LEDE3023843.1, LEDE3023852.1, LEDE3023861.1, LEDE3024297.1, LEDE3024298.1, LEDE3027176.1, LEDE3027224.1, LEDE30281…	AETU9864965.1, AETU9868556.1, AETU9871457.1, AETU9871464.1, AETU9872933.1, AETU9875080.1, AETU9875081.1, AETU9877933.1, AETU9877934.1, AETU9877936.1, AETU9877937.1, AETU9881383.1	DIVI8128494.1, DIVI8128980.1, DIVI8128982.1, DIVI8129738.1, DIVI8129739.1, DIVI8129740.1, DIVI8129741.1, DIVI8129811.1, DIVI8130888.1, DIVI8130889.1, DIVI8130890.1, DIVI8131285.1, DIVI8131286.1, DIVI8131287.1, DIVI8131526.1, DIVI8131527.1, DIVI8131528.1, DIVI8131529.1, DIVI8131530.1, DIVI8131531.1, DIVI8131532.1, DIVI8131533.1, DIVI8131539.1, DIVI8134639.1, DIVI8134943.1, DIVI8134944.1, DIVI81349…	Hcic001331, Hcic003101, Hcic004980, Hcic004981, Hcic007067, Hcic011614, Hcic011694, Hcic012813, Hcic012953, Hcic012957, Hcic013073, Hcic013360, Hcic013459	Hpha000817, Hpha000825, Hpha002426, Hpha004452, Hpha004985, Hpha005842, Hpha007218, Hpha009144, Hpha010915, Hpha012767, Hpha013023, Hpha013083, Hpha013260	BMGene00351, BMGene00980, BMGene01756, BMGene04667, BMGene04737, BMGene04915, BMGene04916, BMGene04917, BMGene04919, BMGene04920, BMGene04921, BMGene04950, BMGene05140, BMGene05203, BMGene08100, BMGene08165
OG0000006	TRCA5837964.1, TRCA5837965.1, TRCA5837966.1, TRCA5837967.1, TRCA5837969.1	BOMO1202050.1, BOMO1203270.1, BOMO1204528.1, BOMO2546308.1, BOMO2546752.1, BOMO2547514.1, BOMO2552378.1		ANGL3309737.1, ANGL3310561.1, ANGL3310757.1, ANGL3310997.1, ANGL3311009.1, ANGL3311315.1, ANGL3311325.1, ANGL3311337.1, ANGL3311447.1, ANGL3311449.1, ANGL3311559.1, ANGL3311560.1, ANGL3311561.1, ANGL3311663.1, ANGL3311969.1, ANGL3312016.1, ANGL3312097.1, ANGL3312111.1, ANGL3312161.1, ANGL3312239.1, ANGL3312264.1, ANGL3312377.1, ANGL3312658.1, ANGL3312981.1, ANGL8566077.1, ANGL8567999.2, ANGL85716…	LEDE3011702.1, LEDE3013510.1, LEDE3014828.1, LEDE3014829.1, LEDE3016277.1, LEDE3016296.1, LEDE3017923.1, LEDE3018923.1, LEDE3020507.1, LEDE3021258.1, LEDE3023329.1, LEDE3023859.1, LEDE3025118.1, LEDE3025206.1, LEDE3025481.1, LEDE3026416.1, LEDE3026996.1, LEDE3027003.1, LEDE3027147.1, LEDE3027813.1, LEDE3028001.1, LEDE3028162.1, LEDE3028235.1, LEDE3028734.1	AETU9880496.1	DIVI8129645.1, DIVI8129724.1, DIVI8129794.1, DIVI8129795.1, DIVI8129842.1, DIVI8130324.1, DIVI8131543.1, DIVI8132028.1, DIVI8132346.1, DIVI8132453.1, DIVI8132958.1, DIVI8133486.1, DIVI8134274.1, DIVI8134891.1, DIVI8137072.1, DIVI8138355.1, DIVI8138689.1, DIVI8138691.1, DIVI8139673.1, DIVI8140337.1, DIVI8140606.1, DIVI8141735.1, DIVI8143991.1, DIVI8143992.1, DIVI8144205.1, DIVI8145483.1, DIVI81456…	Hcic000913, Hcic001250, Hcic002352, Hcic002835, Hcic002882, Hcic003187, Hcic004995, Hcic005491, Hcic006079, Hcic006836, Hcic007508, Hcic008408, Hcic009341, Hcic009821, Hcic010269, Hcic010343, Hcic011311, Hcic012170, Hcic012398, Hcic012637, Hcic012719, Hcic012917, Hcic013109, Hcic013168, Hcic013373	Hpha000998, Hpha001372, Hpha002790, Hpha004314, Hpha006472, Hpha007130, Hpha008759, Hpha009911, Hpha010043, Hpha012601, Hpha012931, Hpha013531	BMGene05061, BMGene09196, BMGene09203, BMGene11448, BMGene11809, BMGene11849, BMGene11861, BMGene11894, BMGene12324, BMGene12424, BMGene12429, BMGene12542, BMGene12548, BMGene12567, BMGene12713, BMGene12716, BMGene12763, BMGene12768, BMGene12931, BMGene12954, BMGene12998, BMGene13411, BMGene13513, BMGene13565, BMGene13625, BMGene13659, BMGene13796, BMGene13872, BMGene14052, BMGene14132, BMGene142…
OG0000007	TRCA0837.2, TRCA5839560.1, TRCA5839561.1, TRCA5839562.1, TRCA5839563.1, TRCA5839564.1, TRCA8198840.1, TRCA8198841.1, TRCA8198842.1, TRCA8198843.1, TRCA8198844.1, TRCA8198845.1, TRCA8198846.1, TRCA8198847.1, TRCA8198848.1, TRCA8198849.1, TRCA8198850.1, TRCA8198851.1, TRCA8198853.1, TRCA8198854.1, TRCA8198855.1, TRCA8198856.1, TRCA8198857.1, TRCA8198858.1, TRCA8198859.1, TRCA8198860.1, TRCA8198861.…	BOMO1106229.1	DEPO9761303.1, DEPO9761304.1, DEPO9761305.1, DEPO9761307.1, DEPO9761308.1	ANGL3310718.1, ANGL8573580.1, ANGL8573581.1, ANGL8573582.1, ANGL8573583.1, ANGL8573584.1, ANGL8573585.1, ANGL8573586.1, ANGL8573587.1, ANGL8573588.1, ANGL8573589.1, ANGL8573590.1, ANGL8573591.1, ANGL8573593.1, ANGL8573594.1, ANGL8573595.1, ANGL8573596.1, ANGL8573597.1, ANGL8573598.1, ANGL8573599.1, ANGL8573600.1, ANGL8573601.1, ANGL8573602.1, ANGL8573604.1, ANGL8573605.1, ANGL8573606.1, ANGL85736…	LEDE3014942.1, LEDE3014943.1, LEDE3014944.1, LEDE3014945.1, LEDE3014946.1, LEDE3014947.1, LEDE3014948.1, LEDE3014949.1, LEDE3014950.1, LEDE3014952.1, LEDE3014953.1, LEDE3014954.1, LEDE3014955.1, LEDE3014956.1, LEDE3014957.1, LEDE3014958.1, LEDE3014959.1, LEDE3014960.1, LEDE3014961.1, LEDE3014963.1, LEDE3014964.1, LEDE3014965.1, LEDE3014966.1, LEDE3014967.1, LEDE3014968.1, LEDE3014970.1, LEDE30149…	AETU9880589.1, AETU9880590.1, AETU9880591.1, AETU9880592.1, AETU9880593.1, AETU9880594.1, AETU9880595.1, AETU9880596.1, AETU9880597.1, AETU9880599.1, AETU9880600.1, AETU9880601.1, AETU9880602.1, AETU9880603.1, AETU9880604.1, AETU9880605.1, AETU9880606.1, AETU9880607.1, AETU9880608.1, AETU9880609.1, AETU9880610.1, AETU9880611.1, AETU9880612.1, AETU9880613.1, AETU9880615.1, AETU9880616.1, AETU98806…	DIVI8153104.1, DIVI8153112.1, DIVI8153118.1, DIVI8153123.1, DIVI8153131.1, DIVI8153135.1, DIVI8153143.1, DIVI8153151.1, DIVI8153158.1, DIVI8153165.1, DIVI8153169.1, DIVI8153175.1, DIVI8153182.1, DIVI8153191.1, DIVI8153198.1, DIVI8153205.1, DIVI8153213.1, DIVI8153220.1, DIVI8153226.1, DIVI8153233.1, DIVI8153237.1, DIVI8153246.1, DIVI8153253.1	Hcic005678	Hpha000877	BMGene06951
OG0000008	TRCA8191471.1, TRCA8191547.1	BOMO1202952.1, BOMO1203302.1, BOMO1204856.1, BOMO1204903.1, BOMO1207124.1, BOMO1207648.1, BOMO1207873.1, BOMO1207874.1, BOMO1208092.1, BOMO2546230.1, BOMO2546918.1, BOMO2547139.2, BOMO2547149.1, BOMO2548402.1, BOMO2548403.1, BOMO2548919.1	DEPO9771314.1	ANGL3310320.1, ANGL3310945.1, ANGL3311621.1, ANGL8563071.1, ANGL8569138.1, ANGL8572025.1, ANGL8572067.1, ANGL8574608.1, ANGL8574610.1, ANGL8574623.1, ANGL8576382.1, ANGL8576513.1, ANGL8577406.1, ANGL8577865.1	LEDE3013116.1, LEDE3017689.1, LEDE3019087.1, LEDE3019429.1, LEDE3020313.1, LEDE3022565.1, LEDE3022696.1, LEDE3024660.1, LEDE3026443.1, LEDE3027091.1, LEDE3027234.1, LEDE3027496.1, LEDE3027498.1, LEDE3027791.1, LEDE3028113.1, LEDE3028291.1, LEDE3028449.1, LEDE3028666.1, LEDE3028856.1			Hcic000246, Hcic000248, Hcic000515, Hcic000711, Hcic000959, Hcic001532, Hcic001533, Hcic002108, Hcic002112, Hcic002215, Hcic002320, Hcic002347, Hcic002450, Hcic002723, Hcic002903, Hcic002906, Hcic003227, Hcic003247, Hcic003575, Hcic003924, Hcic003925, Hcic004032, Hcic004041, Hcic004621, Hcic004996, Hcic005235, Hcic005439, Hcic005704, Hcic006014, Hcic006954, Hcic007220, Hcic007233, Hcic007352, Hci…	Hpha002975, Hpha002977, Hpha003398, Hpha003777, Hpha003778, Hpha003912, Hpha004213, Hpha004270, Hpha004530, Hpha004569, Hpha004650, Hpha005119, Hpha005195, Hpha005436, Hpha005439, Hpha005497, Hpha005588, Hpha005832, Hpha005854, Hpha006101, Hpha006683, Hpha006940, Hpha007091, Hpha008056, Hpha008123, Hpha008712, Hpha009142, Hpha009392, Hpha009410, Hpha009935, Hpha010753, Hpha010937, Hpha012220, Hph…	BMGene02550, BMGene03573, BMGene09168, BMGene09207, BMGene12332, BMGene12365, BMGene12682, BMGene12684, BMGene12779, BMGene12874, BMGene13208, BMGene13404, BMGene13552, BMGene13755, BMGene13786, BMGene13843, BMGene13848, BMGene13857, BMGene14049, BMGene14073, BMGene14104, BMGene14105, BMGene14338, BMGene14490, BMGene14502, BMGene14518, BMGene14610, BMGene14612, BMGene14613, BMGene14614, BMGene146…
OG0000009	TRCA5834077.1, TRCA5839984.1, TRCA5839985.1, TRCA8199215.1	BOMO1203191.1, BOMO1203410.1, BOMO1204147.1, BOMO1204255.1, BOMO1208863.1, BOMO2546795.1, BOMO2548373.1, BOMO4923571.2, BOMO4927109.3, BOMO4932994.1, BOMO4933999.1		ANGL3311206.1, ANGL3311336.1, ANGL3311351.1, ANGL3311352.1, ANGL3311353.1, ANGL3311354.1, ANGL3311355.1, ANGL3311479.1, ANGL3311623.1, ANGL3311751.1, ANGL3311822.1, ANGL3311823.1, ANGL3311824.1, ANGL3311825.1, ANGL3311826.1, ANGL3312092.1, ANGL3312093.1, ANGL3312094.1, ANGL3312095.1, ANGL3312190.1, ANGL3312336.1, ANGL3312354.1, ANGL3312434.1, ANGL8565375.1, ANGL8566202.1, ANGL8568484.1, ANGL85724…	LEDE3012131.1, LEDE3012132.1, LEDE3015484.1, LEDE3023168.1, LEDE3023171.1, LEDE3023635.1, LEDE3024539.1, LEDE3024594.1, LEDE3025253.1, LEDE3028755.1, LEDE3029803.1, LEDE3030417.1, LEDE3030418.1	AETU9864734.1, AETU9876671.1	DIVI8137372.1, DIVI8140334.1, DIVI8140392.1, DIVI8143738.1, DIVI8144384.1, DIVI8144499.1, DIVI8145494.1, DIVI8146702.1, DIVI8148337.1, DIVI8150126.1, DIVI8150665.1, DIVI8150666.1, DIVI8151342.1, DIVI8151504.1, DIVI8151505.1, DIVI8151506.1, DIVI8153507.1, DIVI8154195.1, DIVI8155383.1	Hcic000877, Hcic001381, Hcic003555, Hcic004120, Hcic004121, Hcic005248, Hcic005480, Hcic005868, Hcic006609, Hcic007547, Hcic008812, Hcic008813, Hcic010657	Hpha001308, Hpha004436, Hpha006254	BMGene01365, BMGene01366, BMGene02453, BMGene02543, BMGene02548, BMGene03576, BMGene03583, BMGene03584, BMGene03626, BMGene03644, BMGene03646, BMGene05056, BMGene08245, BMGene09186, BMGene09204, BMGene09215, BMGene11576, BMGene11579, BMGene11593, BMGene11640, BMGene11644, BMGene11876, BMGene11882, BMGene11903, BMGene12311, BMGene12376, BMGene12743, BMGene12792, BMGene12807, BMGene13069, BMGene130…
OG0000010	TRCA5835156.1	BOMO2547423.1, BOMO2549673.1, BOMO2551633.1, BOMO4923068.1	DEPO9756911.1	ANGL3309818.1, ANGL3310002.1, ANGL3310294.1, ANGL3310354.1, ANGL3310433.1, ANGL3310565.1, ANGL3310860.1, ANGL3311695.1, ANGL3311831.1, ANGL3311994.1, ANGL3312062.1, ANGL3312081.1, ANGL3312194.1, ANGL3312221.1, ANGL3312249.1, ANGL3312282.1, ANGL3312359.1, ANGL3312361.1, ANGL3312376.1, ANGL3312440.1, ANGL3312650.1, ANGL3312698.1, ANGL3312971.1, ANGL8560770.2, ANGL8560771.1, ANGL8560825.1, ANGL85631…	LEDE3011718.1, LEDE3011872.1, LEDE3012611.1, LEDE3012902.1, LEDE3012926.1, LEDE3013386.1, LEDE3013986.1, LEDE3014921.1, LEDE3014922.1, LEDE3015053.1, LEDE3015128.1, LEDE3017566.1, LEDE3018356.1, LEDE3018579.1, LEDE3019368.1, LEDE3020648.1, LEDE3020863.1, LEDE3020973.1, LEDE3021116.1, LEDE3021874.1, LEDE3022533.1, LEDE3022960.1, LEDE3022966.1, LEDE3023174.1, LEDE3023956.1, LEDE3024975.1, LEDE30253…		DIVI8141000.1, DIVI8146614.1, DIVI8147067.1, DIVI8150530.1	Hcic000280, Hcic001713, Hcic002441, Hcic002442, Hcic002928, Hcic003036, Hcic003189, Hcic003951, Hcic004623, Hcic004908, Hcic005021, Hcic005757, Hcic005810, Hcic005811, Hcic006006, Hcic006046, Hcic007491, Hcic008045, Hcic008097, Hcic008212, Hcic008461, Hcic008550, Hcic008724, Hcic008993, Hcic010965, Hcic011275, Hcic011597, Hcic012737	Hpha003281, Hpha004018, Hpha004019, Hpha004633, Hpha004668, Hpha005640, Hpha006494, Hpha006537, Hpha008203, Hpha008471, Hpha009485	BMGene07005, BMGene11469, BMGene11604, BMGene12229, BMGene12310, BMGene12317, BMGene12355, BMGene12536, BMGene12546, BMGene12559, BMGene12765, BMGene12774, BMGene12811, BMGene12849, BMGene12912, BMGene13051, BMGene13522, BMGene13582, BMGene13731, BMGene13803, BMGene13824, BMGene14045, BMGene14058, BMGene14220, BMGene14228, BMGene14420, BMGene14621, BMGene14757, BMGene14845, BMGene14848, BMGene149…
OG0000011	TRCA1123895.1, TRCA1127706.1, TRCA1164248.1, TRCA2546.1, TRCA3619.2, TRCA5385.1, TRCA5838026.1, TRCA5838027.1, TRCA5838170.1, TRCA5838490.1, TRCA5838493.1, TRCA8194628.1, TRCA8197409.1, TRCA8197432.2, TRCA8197433.1, TRCA8200085.1	BOMO1077079.1, BOMO1095934.1, BOMO1103394.1, BOMO1103404.1, BOMO1108456.1, BOMO1203810.1, BOMO1203811.1, BOMO1203812.1, BOMO2546018.1, BOMO2546019.1, BOMO2546020.1, BOMO2546023.1, BOMO2546024.1, BOMO2546025.1, BOMO2546027.1	DEPO9755669.1, DEPO9761739.1, DEPO9761742.1, DEPO9764934.1, DEPO9765540.1, DEPO9765541.1, DEPO9765542.1, DEPO9765543.1, DEPO9765545.1, DEPO9765546.1, DEPO9772614.1	ANGL3310973.1, ANGL3310975.1, ANGL3310982.1, ANGL3312541.1, ANGL3312643.1, ANGL8561888.1, ANGL8561891.2, ANGL8561892.2, ANGL8570837.1, ANGL8570838.1, ANGL8570839.1, ANGL8571684.1, ANGL8571685.1	LEDE3014564.1, LEDE3017030.1, LEDE3017890.1, LEDE3018113.1, LEDE3018114.1, LEDE3018115.1, LEDE3018123.1, LEDE3018124.1, LEDE3018125.1, LEDE3019070.1, LEDE3020266.1, LEDE3020268.1, LEDE3020330.1, LEDE3030479.1, LEDE3030480.1, LEDE3030481.1, LEDE3030482.1	AETU9866454.1, AETU9866455.1, AETU9866741.1, AETU9866815.1, AETU9875548.1, AETU9875685.1, AETU9875687.1, AETU9875688.1, AETU9875690.1, AETU9875691.1, AETU9875692.1, AETU9875693.1, AETU9875694.1, AETU9875695.1, AETU9875696.1, AETU9875697.1, AETU9875698.1	DIVI8132558.1, DIVI8132559.1, DIVI8132560.1, DIVI8133915.1, DIVI8133916.1, DIVI8133917.1, DIVI8133918.1, DIVI8133919.1, DIVI8133922.1, DIVI8138658.1, DIVI8139676.1, DIVI8139682.1, DIVI8139683.1, DIVI8139684.1, DIVI8139685.1, DIVI8141047.1, DIVI8141060.1, DIVI8141068.1, DIVI8141076.1, DIVI8141407.1, DIVI8141408.1, DIVI8141409.1, DIVI8141410.1, DIVI8141412.1, DIVI8141413.1, DIVI8142446.1, DIVI81482…	Hcic001215, Hcic001575, Hcic001997, Hcic003142, Hcic009781, Hcic010111, Hcic011791, Hcic012173, Hcic012842, Hcic013080, Hcic013205, Hcic013405, Hcic013781, Hcic013782, Hcic013785, Hcic013786, Hcic013789, Hcic013791, Hcic013793, Hcic013795, Hcic013797, Hcic013798	Hpha000028, Hpha002522, Hpha003374, Hpha006832, Hpha006833, Hpha010160, Hpha012426, Hpha012737, Hpha012869, Hpha012887, Hpha013122, Hpha013210, Hpha013266, Hpha013311, Hpha013715, Hpha013716	BMGene01865, BMGene01874, BMGene01881, BMGene01891, BMGene03413
OG0000012	TRCA3188.1, TRCA5833980.1, TRCA5833981.1, TRCA5837683.1, TRCA8191380.1, TRCA9004.1	BOMO1040425.1, BOMO1135960.1, BOMO1202660.1, BOMO1243955.1, BOMO1243956.1, BOMO1243957.1, BOMO1243958.1, BOMO1243959.1, BOMO1243962.1, BOMO1243963.1, BOMO1243978.1, BOMO1243991.1, BOMO1243995.1	DEPO9755646.1, DEPO9755647.1, DEPO9755648.1, DEPO9770828.1, DEPO9770829.1, DEPO9771209.1, DEPO9771210.1	ANGL3310147.1, ANGL3310202.1, ANGL3310231.1, ANGL3312053.1, ANGL3312439.1, ANGL3312958.1, ANGL8561499.1, ANGL8561504.1, ANGL8561506.1, ANGL8561507.1, ANGL8561520.1, ANGL8561527.1, ANGL8561528.1, ANGL8561529.1, ANGL8561584.1, ANGL8561622.1, ANGL8561623.1, ANGL8564526.1, ANGL8565801.2, ANGL8565808.1, ANGL8565809.1, ANGL8566903.1, ANGL8568770.1, ANGL8568771.1, ANGL8568773.2, ANGL8572801.1, ANGL85735…	LEDE3017936.1, LEDE3017937.1, LEDE3017939.1, LEDE3019040.1, LEDE3019046.1, LEDE3019246.1, LEDE3019247.1, LEDE3019248.1, LEDE3019250.1, LEDE3020371.1, LEDE3020378.1, LEDE3022954.1, LEDE3024872.1, LEDE3024873.1, LEDE3025286.1, LEDE3028409.1, LEDE3028450.1, LEDE3028495.1, LEDE3029674.1, LEDE3029679.1	AETU9866233.1, AETU9867288.1, AETU9867289.1, AETU9867291.1, AETU9867311.1, AETU9870060.1, AETU9870765.1, AETU9870767.1, AETU9871122.1, AETU9871123.1, AETU9871129.1, AETU9873429.1, AETU9873442.1, AETU9874678.1, AETU9874681.1, AETU9874682.1, AETU9874683.1, AETU9874684.1, AETU9875119.1, AETU9875120.1, AETU9875121.1, AETU9875122.1, AETU9875131.1, AETU9875957.1, AETU9875958.1, AETU9875959.1, AETU98759…	DIVI8128904.1, DIVI8128949.1, DIVI8128950.1, DIVI8132188.1, DIVI8132189.1, DIVI8133811.1, DIVI8133812.1, DIVI8133814.1, DIVI8135634.1, DIVI8138211.1	Hcic000910, Hcic001137, Hcic001420, Hcic001698, Hcic003431, Hcic003558, Hcic003992, Hcic004068, Hcic005625, Hcic006531, Hcic007172, Hcic007270, Hcic009537, Hcic009658, Hcic009714, Hcic011259, Hcic011808, Hcic012829, Hcic012919, Hcic012964, Hcic013179, Hcic013408	Hpha002372, Hpha003754, Hpha003776, Hpha004807, Hpha007855, Hpha008407, Hpha009527, Hpha009954, Hpha011611, Hpha011623, Hpha012276, Hpha013224	BMGene03795, BMGene05875, BMGene06885, BMGene06886, BMGene06914, BMGene07102, BMGene11038, BMGene11916, BMGene11958, BMGene11967, BMGene13936, BMGene14542, BMGene14604, BMGene15146, BMGene15219, BMGene15894, BMGene16006, BMGene16027
OG0000013	TRCA5832973.1, TRCA5832974.1, TRCA5832975.1, TRCA5832976.1, TRCA5833661.1, TRCA5834420.1, TRCA5834421.1, TRCA5834442.1, TRCA5834443.1, TRCA5834807.1, TRCA5835303.1, TRCA5835421.1, TRCA5835422.1, TRCA5835428.1, TRCA5835429.1, TRCA5835430.1, TRCA5835631.1, TRCA5835676.1, TRCA5837761.1, TRCA5837951.1, TRCA5837952.1, TRCA5837953.1, TRCA5838287.1, TRCA5838962.1, TRCA5839083.1, TRCA5839089.1, TRCA58393…			ANGL8568490.1		AETU9877812.1		Hcic000520, Hcic001614, Hcic001902, Hcic002206, Hcic002370, Hcic003016, Hcic003422, Hcic003460, Hcic003536, Hcic003987, Hcic004136, Hcic004751, Hcic004756, Hcic005398, Hcic005832, Hcic006772, Hcic007062, Hcic007084, Hcic007158, Hcic007390, Hcic007683, Hcic007986, Hcic008243, Hcic008331, Hcic008581, Hcic008913, Hcic009712, Hcic010121, Hcic010570, Hcic011827, Hcic011891, Hcic012057, Hcic012497, Hci…	Hpha002855, Hpha004574, Hpha005084, Hpha005137, Hpha005269, Hpha005632, Hpha005659, Hpha007152, Hpha007166, Hpha007795, Hpha007796, Hpha008173, Hpha009940, Hpha011298, Hpha012618, Hpha012953, Hpha013114, Hpha013493, Hpha013669, Hpha013671, Hpha013680, Hpha013696, Hpha013697, Hpha013698, Hpha013699, Hpha013701, Hpha013702	BMGene03705, BMGene03750, BMGene03751, BMGene03996, BMGene03998, BMGene04012, BMGene04014, BMGene05582, BMGene05859, BMGene06385, BMGene06716, BMGene06717, BMGene07092, BMGene07097, BMGene07178, BMGene07517, BMGene08288, BMGene10767, BMGene10769, BMGene10770, BMGene11072, BMGene11952, BMGene12465, BMGene12890, BMGene12893, BMGene14670, BMGene15433, BMGene15434
OG0000014	TRCA5835146.1, TRCA5840131.1, TRCA8192457.2	BOMO1204029.1, BOMO1205620.1, BOMO1205927.1, BOMO1207097.1, BOMO1207745.1, BOMO2544437.1, BOMO2545031.1, BOMO2551118.1, BOMO4923554.1, BOMO4932428.2, BOMO4933140.1	DEPO9769460.1, DEPO9769461.1	ANGL3309819.1, ANGL3309820.1, ANGL3309969.1, ANGL3309970.1, ANGL3310351.1, ANGL3310575.1, ANGL3311223.1, ANGL3311556.1, ANGL3311557.1, ANGL3312010.1, ANGL3312011.1, ANGL3312659.1, ANGL3312660.1, ANGL8562778.1, ANGL8567071.1, ANGL8569175.1, ANGL8569785.1, ANGL8569786.1, ANGL8573043.1, ANGL8573234.1, ANGL8577481.1, ANGL8578243.1, ANGL8579155.1	LEDE3012020.1, LEDE3012847.1, LEDE3013716.1, LEDE3015352.1, LEDE3018373.1, LEDE3018374.1, LEDE3018461.1, LEDE3019017.1, LEDE3019134.1, LEDE3021596.1, LEDE3021598.1, LEDE3021599.1, LEDE3021600.1, LEDE3022563.1, LEDE3023084.1, LEDE3023440.1, LEDE3024938.1, LEDE3026397.1, LEDE3026552.1, LEDE3027331.1, LEDE3027912.1, LEDE3028156.1, LEDE3028830.1, LEDE3029448.1		DIVI8128152.1, DIVI8132064.1, DIVI8133294.1, DIVI8134942.1, DIVI8135032.1, DIVI8135175.1, DIVI8135818.1, DIVI8135958.1, DIVI8136900.1, DIVI8137440.1, DIVI8137710.1, DIVI8138074.1, DIVI8138569.1, DIVI8138571.1, DIVI8138572.1, DIVI8139233.1, DIVI8139296.1, DIVI8139599.1, DIVI8140757.1, DIVI8140758.1, DIVI8141823.1, DIVI8142692.1, DIVI8144909.1, DIVI8145116.1, DIVI8145117.1, DIVI8145254.1, DIVI81455…	Hcic005462, Hcic007065, Hcic008339, Hcic009415	Hpha004520, Hpha005561, Hpha006392, Hpha008892	BMGene01322, BMGene02514, BMGene02515, BMGene05744, BMGene06930, BMGene09174, BMGene09194, BMGene09198, BMGene11471, BMGene11888, BMGene12283, BMGene12501, BMGene12564, BMGene12697, BMGene12803, BMGene12875, BMGene12925, BMGene13177, BMGene13365, BMGene13378, BMGene13521, BMGene13528, BMGene13672, BMGene13734, BMGene13902, BMGene13968, BMGene14084, BMGene14296, BMGene14719, BMGene14768, BMGene150…
OG0000015	TRCA0056.2, TRCA0128.4, TRCA0153.3, TRCA0629.1, TRCA0890.1, TRCA5836190.1, TRCA5836275.1, TRCA5836276.1, TRCA5836389.1, TRCA5836390.1, TRCA5836397.1, TRCA6714.3, TRCA8194723.1, TRCA8195025.1, TRCA8453.1, TRCA8973.1, TRCA9481.3, TRCA9782.3, TRCA9915.1	BOMO2546424.1, BOMO4927557.2	DEPO9753458.1, DEPO9753459.1, DEPO9755126.1, DEPO9755129.1, DEPO9755132.1, DEPO9755133.1, DEPO9755134.1, DEPO9755948.1, DEPO9758890.1, DEPO9759549.1, DEPO9761281.1, DEPO9766826.1, DEPO9766827.1, DEPO9770641.1, DEPO9770937.1, DEPO9771068.1, DEPO9772507.1	ANGL3310387.1, ANGL3310388.1, ANGL3310389.1, ANGL3312927.1, ANGL8565951.1, ANGL8565965.1, ANGL8565970.1, ANGL8572839.1, ANGL8572842.1, ANGL8572867.1, ANGL8572868.1, ANGL8572869.1, ANGL8575997.1, ANGL8575998.1, ANGL8575999.1, ANGL8576000.1, ANGL8576001.1, ANGL8576642.1, ANGL8576643.1, ANGL8576644.1, ANGL8576645.1, ANGL8576646.1, ANGL8576828.1, ANGL8576886.1	LEDE3013173.1, LEDE3013174.1, LEDE3014673.1, LEDE3014674.1, LEDE3018419.1, LEDE3021487.1, LEDE3021488.1, LEDE3021489.1, LEDE3022923.1, LEDE3027972.1, LEDE3028671.1	AETU9868450.1, AETU9871344.1, AETU9872975.1, AETU9872979.1, AETU9872980.1, AETU9876339.1, AETU9876340.1, AETU9876345.1, AETU9876856.1, AETU9880097.1	DIVI8128100.1, DIVI8136139.1, DIVI8136140.1, DIVI8136141.1, DIVI8136142.1, DIVI8137141.1, DIVI8138586.1, DIVI8138587.1, DIVI8138588.1, DIVI8138589.1, DIVI8138590.1, DIVI8138592.1, DIVI8138593.1, DIVI8140114.1, DIVI8140115.1, DIVI8140116.1, DIVI8140117.1, DIVI8140118.1, DIVI8140945.1, DIVI8151461.1, DIVI8151462.1, DIVI8155256.1	Hcic000457, Hcic001576, Hcic001577, Hcic001578, Hcic002030, Hcic005845, Hcic007050, Hcic007528, Hcic008288, Hcic008289, Hcic009282, Hcic009928, Hcic010495, Hcic010496, Hcic010497, Hcic012472, Hcic012863, Hcic012940, Hcic013100, Hcic013163, Hcic013170, Hcic013273, Hcic013504, Hcic013520	Hpha000410, Hpha001169, Hpha003152, Hpha003153, Hpha003154, Hpha004571, Hpha004572, Hpha010294, Hpha010541, Hpha010965, Hpha010966, Hpha011594, Hpha011888, Hpha011961, Hpha012085, Hpha012455, Hpha012497, Hpha012682, Hpha012757, Hpha012966, Hpha013055, Hpha013118, Hpha013332	BMGene01875, BMGene01876, BMGene01877, BMGene01878, BMGene01879, BMGene01880, BMGene01890, BMGene06470, BMGene10829, BMGene10836
OG0000016	TRCA2090.2, TRCA2349.2, TRCA2444.1, TRCA2496.1, TRCA2644.2, TRCA5837019.1, TRCA5838641.1, TRCA5838642.1, TRCA5838653.1, TRCA5838775.1, TRCA5838776.1, TRCA5838840.1, TRCA5838842.1, TRCA5838843.1, TRCA5838844.1, TRCA5838857.1, TRCA7685.3, TRCA7762.1, TRCA7924.1, TRCA8197534.1, TRCA8197584.1, TRCA8197585.1, TRCA8197586.1, TRCA8197588.1, TRCA8197589.1	BOMO1037040.1, BOMO1161187.1, BOMO1182386.1, BOMO1182387.1, BOMO1182388.1, BOMO1182390.1, BOMO1182395.1, BOMO1207024.1, BOMO1207027.1, BOMO1243964.1, BOMO1243965.1, BOMO1243980.1, BOMO1243981.1, BOMO2550236.1, BOMO2550238.1, BOMO2550240.1, BOMO2550243.1, BOMO4931385.1	DEPO9753777.1, DEPO9754233.1, DEPO9755347.1, DEPO9755348.1, DEPO9756281.1, DEPO9758640.1, DEPO9770850.1, DEPO9771421.1, DEPO9771422.1, DEPO9771423.1, DEPO9771424.1	ANGL8562683.1, ANGL8562714.1, ANGL8562715.1, ANGL8562716.1, ANGL8563256.1, ANGL8563264.1, ANGL8563266.1, ANGL8563273.1, ANGL8563276.1, ANGL8563298.1, ANGL8563299.1, ANGL8563300.1, ANGL8579870.1, ANGL8579875.1, ANGL8579876.1, ANGL8579878.1, ANGL8579879.1, ANGL8579880.1, ANGL8579881.1, ANGL8579882.1	LEDE3012471.1, LEDE3012472.1, LEDE3012473.1, LEDE3012474.1, LEDE3014643.1, LEDE3024205.1, LEDE3024207.1, LEDE3025370.1, LEDE3025371.1, LEDE3025419.1, LEDE3025421.1, LEDE3025422.1, LEDE3027173.1, LEDE3027752.1, LEDE3028039.1, LEDE3028475.1, LEDE3028544.1, LEDE3030313.1	AETU9865779.1, AETU9865790.1, AETU9866473.1, AETU9866601.1, AETU9868374.1, AETU9868384.1, AETU9870606.1, AETU9870607.1, AETU9870612.1, AETU9870615.1, AETU9870617.1, AETU9870955.1, AETU9875456.1, AETU9875458.1, AETU9875462.1, AETU9879360.1, AETU9879387.1	DIVI8129750.1, DIVI8134383.1, DIVI8135381.1, DIVI8135382.1, DIVI8135383.1, DIVI8135386.1, DIVI8140110.1, DIVI8141536.1, DIVI8141537.1, DIVI8141539.1, DIVI8141540.1, DIVI8141544.1, DIVI8141545.1, DIVI8141546.1, DIVI8141548.1, DIVI8144498.1, DIVI8144760.1, DIVI8144761.1, DIVI8145368.1, DIVI8145507.1, DIVI8145508.1, DIVI8145509.1, DIVI8145510.1, DIVI8150638.1, DIVI8151741.1, DIVI8153692.1, DIVI81537…	Hcic000759, Hcic012465, Hcic012466, Hcic012467, Hcic012468, Hcic012469, Hcic012470, Hcic012471, Hcic012988, Hcic013305, Hcic013550	Hpha001170, Hpha001171, Hpha001172, Hpha002971, Hpha004217, Hpha004697, Hpha007469, Hpha008829, Hpha012779	BMGene08727, BMGene08728, BMGene08729, BMGene08730
OG0000017	TRCA0224.1, TRCA2082.1, TRCA2134.1, TRCA2182.1, TRCA2231.1, TRCA2386.3, TRCA5665.2, TRCA5666.1, TRCA5833762.1, TRCA5837080.1, TRCA5837318.1, TRCA6332.1, TRCA8195643.1, TRCA8195645.1	BOMO1037073.1, BOMO1203635.1, BOMO1203645.1, BOMO1203646.1, BOMO1203651.1, BOMO1203652.1, BOMO1203654.1, BOMO1203655.1, BOMO1203656.1, BOMO1203657.1, BOMO1203658.1, BOMO1203659.1, BOMO1208166.1, BOMO2545628.1, BOMO2545806.1, BOMO2551634.1, BOMO4923866.1, BOMO4926154.1, BOMO4926168.1, BOMO4926194.2, BOMO4926196.1, BOMO4931097.1, BOMO4932336.1, BOMO4934084.1	DEPO9753989.1, DEPO9755616.1, DEPO9755904.1, DEPO9755905.1, DEPO9755906.1, DEPO9755907.1, DEPO9755936.1, DEPO9757344.1, DEPO9757624.1, DEPO9764449.1, DEPO9764511.1, DEPO9764512.1, DEPO9764591.1, DEPO9766466.1	ANGL3310397.1, ANGL3310604.1, ANGL3310664.1, ANGL3310665.1, ANGL3310666.1, ANGL3311341.1, ANGL3311342.1, ANGL3311343.1, ANGL3311495.1, ANGL3311496.1, ANGL3311712.1, ANGL3312484.1, ANGL3312869.1, ANGL8564640.1, ANGL8564647.1, ANGL8565386.1, ANGL8565413.1, ANGL8565422.1, ANGL8565423.1, ANGL8565438.1, ANGL8565439.1, ANGL8567100.1, ANGL8567960.1, ANGL8567975.1, ANGL8568746.1, ANGL8568747.1, ANGL85687…	LEDE3016824.1, LEDE3019415.1, LEDE3019416.1, LEDE3019417.1, LEDE3020548.1, LEDE3020549.1, LEDE3021868.1, LEDE3022880.1, LEDE3025915.1, LEDE3025916.1, LEDE3026821.1, LEDE3026885.1, LEDE3026886.1, LEDE3026975.1, LEDE3026976.1, LEDE3029423.1, LEDE3029424.1, LEDE3029425.1, LEDE3029426.1	AETU9865103.1, AETU9866289.1, AETU9875349.1, AETU9875746.1, AETU9880470.1	DIVI8129562.1, DIVI8132061.1, DIVI8132062.1, DIVI8132800.1, DIVI8132801.1, DIVI8132802.1, DIVI8132803.1, DIVI8132804.1, DIVI8132805.1, DIVI8133139.1, DIVI8133140.1, DIVI8134781.1, DIVI8137807.1, DIVI8138419.1, DIVI8139023.1, DIVI8142169.1, DIVI8143930.1, DIVI8143931.1, DIVI8143932.1, DIVI8143933.1, DIVI8146915.1, DIVI8146916.1, DIVI8149430.1	Hcic007192, Hcic009631, Hcic012930	Hpha003484, Hpha009798, Hpha012603, Hpha012854	BMGene02815, BMGene02818, BMGene10991
OG0000018	TRCA1161275.1, TRCA3942.1, TRCA4019.1, TRCA4125.1, TRCA4938.1, TRCA5836178.1, TRCA8194205.2, TRCA8194337.1, TRCA8194340.1, TRCA8434.1, TRCA8515.1, TRCA9263.1	BOMO1036827.1, BOMO1036828.1, BOMO1036869.1, BOMO1166706.1, BOMO1166710.1, BOMO1166711.1, BOMO1166714.1, BOMO1166718.1, BOMO1166719.1, BOMO1166742.1, BOMO1166744.1, BOMO1204647.1, BOMO2544117.1, BOMO2550708.1	DEPO9756130.1, DEPO9757202.1, DEPO9764279.1, DEPO9764831.1, DEPO9767671.1, DEPO9767674.1, DEPO9767676.1	ANGL3311143.1, ANGL8569101.1, ANGL8570532.1, ANGL8570534.1, ANGL8571567.1, ANGL8571569.1, ANGL8571571.1, ANGL8571572.1, ANGL8571578.1, ANGL8571579.1, ANGL8574122.1, ANGL8574963.1, ANGL8574964.1, ANGL8575897.1, ANGL8575898.1, ANGL8577183.1, ANGL8577184.1, ANGL8577186.1, ANGL8578409.2, ANGL8578429.1, ANGL8580236.2, ANGL8580237.1, ANGL8580252.1, ANGL8580256.1, ANGL8580260.1, ANGL8580261.1, ANGL85802…	LEDE3017220.1, LEDE3017221.1, LEDE3021417.1, LEDE3021421.1, LEDE3021423.1, LEDE3021425.1, LEDE3021426.1, LEDE3021427.1, LEDE3028499.1, LEDE3029427.1, LEDE3029428.1, LEDE3029429.1, LEDE3029438.1, LEDE3029439.1, LEDE3029440.1	AETU9867080.1, AETU9867085.1, AETU9867088.1, AETU9867089.1, AETU9867091.1, AETU9867095.1, AETU9867105.1, AETU9867116.1, AETU9867117.1, AETU9867121.1, AETU9867122.1, AETU9870021.1, AETU9870235.1, AETU9870246.1, AETU9870290.1, AETU9870320.1, AETU9870353.1, AETU9870431.1, AETU9870512.1, AETU9876035.1, AETU9876042.1, AETU9876045.1, AETU9876047.1, AETU9876048.1, AETU9876049.1, AETU9876051.1, AETU98786…	DIVI8129622.1, DIVI8129636.1, DIVI8129637.1, DIVI8129642.1, DIVI8129643.1, DIVI8129646.1, DIVI8129647.1, DIVI8129648.1, DIVI8129649.1, DIVI8129650.1, DIVI8129651.1, DIVI8129656.1, DIVI8129657.1, DIVI8129658.1	Hcic003370, Hcic004588, Hcic004589, Hcic004590, Hcic004591, Hcic010826, Hcic011608, Hcic011645	Hpha003531, Hpha004442, Hpha005730, Hpha007240, Hpha007241, Hpha007242, Hpha007243, Hpha007244, Hpha007245, Hpha010922, Hpha011175	BMGene04459, BMGene04680, BMGene04681, BMGene04682, BMGene04683, BMGene04684, BMGene04685, BMGene05147, BMGene05186, BMGene05207, BMGene06299, BMGene08093, BMGene08122, BMGene08157, BMGene08159
OG0000019	TRCA5837943.1, TRCA5837944.1, TRCA5837946.1, TRCA5837947.1, TRCA5837948.1, TRCA5839705.1, TRCA5839930.1, TRCA5840220.1, TRCA5840259.1, TRCA5840443.1, TRCA5840444.1, TRCA8194621.1, TRCA8194622.1, TRCA8196089.1, TRCA9027.1			ANGL3310398.1, ANGL3310517.1, ANGL3310934.1, ANGL3311213.1, ANGL3311299.1, ANGL3311365.1, ANGL3311415.1, ANGL3311533.1, ANGL3311669.1, ANGL3311727.1, ANGL3311748.1, ANGL3311752.1, ANGL3311974.1, ANGL3312147.1, ANGL3312201.1, ANGL3312202.1, ANGL3312220.1, ANGL3312223.1, ANGL3312237.1, ANGL3312246.1, ANGL3312254.1, ANGL3312289.1, ANGL3312306.1, ANGL3312338.1, ANGL3312523.1, ANGL3312617.1, ANGL85749…	LEDE3018520.1, LEDE3020607.1, LEDE3022015.1, LEDE3028031.1, LEDE3028510.1, LEDE3028728.1		DIVI8132258.1, DIVI8133220.1, DIVI8133221.1, DIVI8134002.1, DIVI8139664.1, DIVI8141800.1, DIVI8142716.1, DIVI8146042.1, DIVI8146716.1, DIVI8146717.1, DIVI8146718.1, DIVI8146908.1, DIVI8148462.1, DIVI8149415.1, DIVI8149488.1, DIVI8149490.1, DIVI8149740.1, DIVI8150172.1, DIVI8151072.1, DIVI8151157.1, DIVI8152008.1, DIVI8152401.1, DIVI8152402.1, DIVI8152415.1, DIVI8152814.1, DIVI8152965.1, DIVI81529…	Hcic002296, Hcic005830, Hcic008307, Hcic010952, Hcic012528, Hcic013132	Hpha000542, Hpha003966, Hpha005071, Hpha005087, Hpha007219, Hpha007943, Hpha008883, Hpha009484, Hpha012816	BMGene02499, BMGene04270, BMGene09145, BMGene10775, BMGene11828, BMGene11964, BMGene12183, BMGene12252, BMGene12266, BMGene12303, BMGene12356, BMGene12422, BMGene12471, BMGene12484, BMGene12543, BMGene12818, BMGene12847, BMGene12887, BMGene12970, BMGene12972, BMGene12988, BMGene13114, BMGene13511, BMGene13537, BMGene13550, BMGene13598, BMGene13621, BMGene13965, BMGene13990, BMGene14002, BMGene143…
OG0000020	TRCA5837780.1, TRCA5837781.1, TRCA5837782.1, TRCA5837783.1, TRCA5837784.1, TRCA5837785.1, TRCA5837786.1, TRCA5837787.1, TRCA5837788.1, TRCA8196506.1, TRCA8196508.1, TRCA8196509.1, TRCA8196513.1, TRCA8196514.1, TRCA8196518.1, TRCA8196519.1, TRCA8196520.1, TRCA8196529.1	BOMO1203147.1	DEPO9770161.1, DEPO9770162.1, DEPO9770163.1, DEPO9770164.1, DEPO9770165.1, DEPO9770166.1, DEPO9770167.1, DEPO9770169.1, DEPO9770170.1, DEPO9770171.1, DEPO9770172.1, DEPO9770173.1, DEPO9770174.1, DEPO9770175.1	ANGL8561139.1, ANGL8561140.1, ANGL8561141.1, ANGL8561142.1, ANGL8561143.1, ANGL8561144.1, ANGL8561145.1, ANGL8561146.1, ANGL8561147.1, ANGL8561148.1, ANGL8561149.1, ANGL8561150.1, ANGL8561151.1, ANGL8561152.1, ANGL8561154.1, ANGL8561155.1	LEDE3023687.1, LEDE3023688.1, LEDE3023689.1, LEDE3023690.1, LEDE3023691.1, LEDE3023693.1, LEDE3023694.1, LEDE3023695.1, LEDE3023696.1, LEDE3023697.1, LEDE3023698.1, LEDE3023699.1, LEDE3023700.1, LEDE3023701.1, LEDE3023702.1, LEDE3023703.1, LEDE3023704.1, LEDE3023705.1, LEDE3023706.1, LEDE3023707.1, LEDE3023709.1, LEDE3023710.1, LEDE3023711.1, LEDE3023712.1, LEDE3023713.1, LEDE3023714.1, LEDE30237…	AETU9869422.1	DIVI8130043.1, DIVI8130048.1, DIVI8130053.1, DIVI8130056.1, DIVI8130057.1, DIVI8130063.1, DIVI8130071.1, DIVI8130079.1, DIVI8130088.1, DIVI8130092.1, DIVI8130101.1, DIVI8130108.1, DIVI8130116.1, DIVI8130123.1, DIVI8130131.1, DIVI8130141.1, DIVI8130149.1, DIVI8130154.1, DIVI8130163.1, DIVI8130171.1, DIVI8130179.1, DIVI8130185.1, DIVI8130192.1, DIVI8130196.1, DIVI8130201.1, DIVI8130207.1, DIVI81302…	Hcic008650	Hpha006155	BMGene01605, BMGene02385
OG0000021	TRCA1137206.1, TRCA1180578.1, TRCA1182164.1, TRCA1306191.1, TRCA1306192.1, TRCA1306194.1, TRCA1306195.1, TRCA1306196.1, TRCA4033.1, TRCA5833598.1, TRCA5839869.1, TRCA5839870.1, TRCA5839872.1, TRCA5839873.1, TRCA5839874.1, TRCA5840008.1, TRCA5840009.1, TRCA5840580.1, TRCA7943.1, TRCA8191083.1, TRCA8191084.1, TRCA8191086.1, TRCA8194542.2, TRCA8194716.1, TRCA8197171.1, TRCA8197185.1, TRCA8197190.1, …	BOMO1036914.1, BOMO1036971.1, BOMO1037017.2, BOMO1037018.1, BOMO1040141.1, BOMO1166839.1, BOMO1166840.1, BOMO1203267.1, BOMO1205712.1, BOMO1205713.1, BOMO1206503.1, BOMO1209229.1, BOMO1209230.1, BOMO1274330.1, BOMO1296474.1, BOMO1296477.1, BOMO1296494.1, BOMO1296505.1, BOMO1296508.1, BOMO1296524.1, BOMO1296530.1, BOMO2545279.1, BOMO2553085.1, BOMO2553086.1, BOMO2553087.1, BOMO4925565.1, BOMO49338…	DEPO9755346.1, DEPO9757350.1, DEPO9757357.1, DEPO9759800.1, DEPO9759803.1, DEPO9759804.1, DEPO9759805.1, DEPO9759806.1, DEPO9759998.1, DEPO9762450.1, DEPO9762451.1, DEPO9762452.1, DEPO9765983.1, DEPO9765984.1, DEPO9765991.1, DEPO9765992.1	ANGL3310323.1, ANGL3313032.1, ANGL8565922.1, ANGL8565923.1, ANGL8565934.1, ANGL8576960.1, ANGL8577030.1, ANGL8579048.1, ANGL8579049.1, ANGL8579055.1, ANGL8579056.1, ANGL8579057.1, ANGL8579059.1, ANGL8579060.1, ANGL8579074.1, ANGL8579075.1	LEDE3018731.1, LEDE3018733.1, LEDE3018830.1, LEDE3019240.1, LEDE3020550.1, LEDE3020551.1	AETU9866594.1, AETU9866595.1, AETU9866600.1, AETU9871573.1, AETU9871589.1, AETU9871590.1, AETU9871591.1, AETU9872948.1, AETU9878935.1, AETU9880747.1	DIVI8138315.1, DIVI8138316.1, DIVI8138317.1, DIVI8138493.1, DIVI8138494.1, DIVI8142608.1, DIVI8142610.1, DIVI8142611.1, DIVI8142612.1, DIVI8145497.1, DIVI8145498.1, DIVI8147642.1, DIVI8148128.1, DIVI8148129.1, DIVI8148130.1, DIVI8151083.1, DIVI8151404.1, DIVI8151405.1, DIVI8152124.1, DIVI8152719.1, DIVI8154086.1, DIVI8154454.1	Hcic000752, Hcic002271, Hcic005349, Hcic010701, Hcic010702	Hpha000381, Hpha001800, Hpha002152, Hpha003056, Hpha007136, Hpha008386	BMGene06921, BMGene06922
OG0000022	TRCA5837582.1, TRCA5837583.1, TRCA5837584.1, TRCA5840125.1, TRCA8196223.1, TRCA8200958.2	BOMO1204451.1, BOMO1205654.1, BOMO1208830.1, BOMO1209078.1, BOMO2543806.1, BOMO2544738.1, BOMO2552278.1, BOMO4931387.1, BOMO4934184.3	DEPO9754167.1, DEPO9756344.1, DEPO9757518.1, DEPO9759320.1, DEPO9760937.1, DEPO9771661.1, DEPO9772121.1	ANGL3310355.1, ANGL3310420.1, ANGL3310596.1, ANGL3310597.1, ANGL3310598.1, ANGL3310599.1, ANGL3311253.1, ANGL3311465.1, ANGL3311805.1, ANGL3311821.1, ANGL3311855.1, ANGL3312227.1, ANGL3312308.1, ANGL3312349.1, ANGL3312542.1, ANGL3312753.1, ANGL3312922.1, ANGL3313220.1, ANGL8560876.1, ANGL8563591.1, ANGL8565347.1, ANGL8565348.1, ANGL8568585.1, ANGL8569031.1, ANGL8570980.1, ANGL8570982.1, ANGL85709…	LEDE3011762.1, LEDE3016761.1, LEDE3017934.1, LEDE3019033.1, LEDE3020606.1, LEDE3021925.1, LEDE3022657.1, LEDE3027420.1, LEDE3027997.1, LEDE3028683.1	AETU9879043.1, AETU9879297.1	DIVI8140651.1, DIVI8144512.1, DIVI8145255.1, DIVI8147772.1, DIVI8148451.1, DIVI8149239.1, DIVI8149322.1, DIVI8149940.1, DIVI8152704.1, DIVI8153177.1, DIVI8153551.1, DIVI8154778.1, DIVI8154873.1, DIVI8155068.1, DIVI8155405.1	Hcic000561, Hcic001540, Hcic005426, Hcic006015, Hcic007539, Hcic008685, Hcic011458, Hcic012427, Hcic013470, Hcic013557	Hpha002243, Hpha004255, Hpha008083, Hpha008205, Hpha008355, Hpha009089, Hpha009929, Hpha011806	BMGene01757, BMGene02599, BMGene06390, BMGene09140, BMGene09176, BMGene09216, BMGene09217, BMGene10989, BMGene11470, BMGene11575, BMGene11791, BMGene11880, BMGene12347, BMGene12570, BMGene12775, BMGene12982, BMGene13127, BMGene13223, BMGene13246, BMGene13297, BMGene13737, BMGene13756, BMGene13818, BMGene13869, BMGene13871, BMGene14300, BMGene14369, BMGene14396, BMGene14679, BMGene14880, BMGene149…
OG0000023	TRCA5833200.1, TRCA5833201.1, TRCA5833749.1, TRCA5833750.1, TRCA5834323.1, TRCA5834539.1, TRCA5834540.1, TRCA5835215.1, TRCA5835289.1, TRCA5835290.1, TRCA5835534.1, TRCA5835569.1, TRCA5836111.1, TRCA5836112.1, TRCA5837488.1, TRCA5837489.1, TRCA5837861.1, TRCA5837862.1, TRCA5837869.1, TRCA5837870.1, TRCA5839374.1, TRCA5839375.1, TRCA5839388.1, TRCA5839880.1, TRCA5839881.1, TRCA5839894.1, TRCA58398…			ANGL3309739.1, ANGL3309754.1, ANGL3309898.1, ANGL3309899.1, ANGL3310012.1, ANGL3310126.1, ANGL3310156.1, ANGL3310183.1, ANGL3310188.1, ANGL3310239.1, ANGL3310395.1, ANGL3310449.1, ANGL3310450.1, ANGL3310532.1, ANGL3310593.1, ANGL3310642.1, ANGL3310669.1, ANGL3310700.1, ANGL3310923.1, ANGL3310924.1, ANGL3311102.1, ANGL3311124.1, ANGL3311129.1, ANGL3311130.1, ANGL3311407.1, ANGL3311959.1, ANGL33119…	LEDE3012518.1, LEDE3012526.1, LEDE3012534.1, LEDE3012586.1, LEDE3018391.1	AETU9878532.1, AETU9878660.1	DIVI8128384.1, DIVI8128405.1, DIVI8128525.1, DIVI8130623.1, DIVI8132029.1, DIVI8132030.1, DIVI8132337.1, DIVI8135895.1, DIVI8135899.1, DIVI8139214.1, DIVI8139968.1, DIVI8143542.1, DIVI8144170.1, DIVI8144425.1, DIVI8145795.1, DIVI8150042.1, DIVI8153149.1, DIVI8153150.1, DIVI8153848.1, DIVI8154716.1	Hcic000750, Hcic005179, Hcic011438, Hcic012174, Hcic012771	Hpha002524, Hpha003079, Hpha005557, Hpha009984, Hpha011452, Hpha012720, Hpha012969	BMGene00576, BMGene01951, BMGene02305, BMGene05388, BMGene05539, BMGene12512, BMGene12609, BMGene12658, BMGene12796, BMGene13604, BMGene13630, BMGene13691, BMGene14082, BMGene15153, BMGene15979, BMGene16295
OG0000024	TRCA5837165.1, TRCA5837166.1, TRCA5837167.1, TRCA5837168.1, TRCA5837169.1, TRCA5837170.1, TRCA5837171.1, TRCA5837172.1, TRCA5837173.1, TRCA5837174.1, TRCA5837175.1, TRCA5837176.1, TRCA5837177.1, TRCA5837178.1, TRCA5837179.1, TRCA5837180.1, TRCA5837181.1, TRCA5837182.1, TRCA5837183.1, TRCA5837184.1, TRCA5837185.1, TRCA5837186.1, TRCA5837187.1, TRCA5837188.1, TRCA5837189.1, TRCA5837190.1, TRCA58371…	BOMO1206993.1	DEPO9764361.1, DEPO9764362.1, DEPO9764363.1, DEPO9764364.1, DEPO9764366.1, DEPO9764367.1, DEPO9764368.1, DEPO9764369.1, DEPO9764370.1, DEPO9764371.1, DEPO9764372.1, DEPO9764373.1, DEPO9764374.1, DEPO9764375.1, DEPO9764376.1, DEPO9764377.1, DEPO9764378.1, DEPO9764379.1, DEPO9764380.1, DEPO9764381.1, DEPO9764382.1, DEPO9764383.1, DEPO9764384.1, DEPO9764385.1, DEPO9764386.1	ANGL8566011.1, ANGL8566013.1, ANGL8566014.1, ANGL8566015.1, ANGL8566016.1, ANGL8566017.1, ANGL8566018.1, ANGL8566019.1, ANGL8566020.1, ANGL8566021.1, ANGL8566022.1, ANGL8566024.1, ANGL8566025.1, ANGL8566026.1, ANGL8566027.1, ANGL8566028.1, ANGL8566029.1, ANGL8566030.1, ANGL8566031.1, ANGL8566032.1, ANGL8566033.1, ANGL8566035.1, ANGL8566036.1, ANGL8566037.1, ANGL8566038.1, ANGL8566039.1, ANGL85660…	LEDE3020419.1	AETU9876672.1	DIVI8131958.1, DIVI8131959.1, DIVI8131960.1, DIVI8131962.1, DIVI8131963.1, DIVI8131964.1, DIVI8131965.1, DIVI8131966.1, DIVI8131967.1, DIVI8131968.1, DIVI8131969.1, DIVI8131970.1, DIVI8131971.1, DIVI8131972.1, DIVI8131973.1, DIVI8131974.1, DIVI8131975.1, DIVI8131976.1, DIVI8131978.1, DIVI8131979.1, DIVI8131980.1, DIVI8131981.1, DIVI8131982.1, DIVI8131983.1, DIVI8131984.1, DIVI8131985.1, DIVI81319…	Hcic003501	Hpha004813	BMGene02947
OG0000025	TRCA1157310.1, TRCA1157311.1, TRCA1157312.1, TRCA1157313.1, TRCA1157314.1, TRCA1157315.1, TRCA1157316.1, TRCA1157317.1, TRCA1157318.1	BOMO2546868.1	DEPO9766186.1, DEPO9766187.1, DEPO9766188.1, DEPO9766189.1, DEPO9766190.1, DEPO9766191.1, DEPO9766192.1	ANGL3310085.1, ANGL3310086.1	LEDE3019667.1, LEDE3019675.1, LEDE3019685.1, LEDE3019693.1, LEDE3019700.1, LEDE3019709.1, LEDE3019716.1, LEDE3019725.1, LEDE3019730.1, LEDE3019738.1, LEDE3019745.1, LEDE3019752.1, LEDE3019761.1, LEDE3019768.1, LEDE3019778.1, LEDE3019786.1, LEDE3019793.1, LEDE3019801.1, LEDE3019810.1, LEDE3019819.1, LEDE3019827.1, LEDE3019835.1, LEDE3019841.1, LEDE3019848.1, LEDE3019857.1, LEDE3019865.1, LEDE30198…	AETU9881115.1, AETU9881116.1, AETU9881117.1, AETU9881118.1, AETU9881119.1, AETU9881121.1, AETU9881122.1, AETU9881123.1, AETU9881124.1, AETU9881125.1, AETU9881126.1, AETU9881127.1, AETU9881128.1, AETU9881129.1, AETU9881130.1, AETU9881131.1, AETU9881132.1, AETU9881133.1, AETU9881134.1, AETU9881135.1, AETU9881136.1, AETU9881137.1, AETU9881138.1, AETU9881139.1, AETU9881140.1, AETU9881142.1, AETU98811…	DIVI8142144.1, DIVI8142145.1	Hcic003719	Hpha000837, Hpha013498	BMGene04264, BMGene05732
OG0000026	TRCA5833294.1, TRCA5833295.1, TRCA5833296.1, TRCA5833297.1, TRCA5834543.1, TRCA5834544.1, TRCA5834545.1, TRCA5834546.1, TRCA5834547.1, TRCA5834548.1, TRCA5834549.1, TRCA5834550.1, TRCA5834751.1, TRCA5834752.1, TRCA5834753.1, TRCA5834754.1, TRCA5835116.1, TRCA5835117.1, TRCA5835118.1, TRCA5835119.1, TRCA5835177.1, TRCA5835178.1, TRCA5835180.1, TRCA5835309.1, TRCA5835310.1, TRCA5835312.1, TRCA58373…		DEPO9758418.1, DEPO9758421.1, DEPO9758422.1, DEPO9758423.1, DEPO9758424.1, DEPO9759937.1	ANGL3312421.1, ANGL8573229.2, ANGL8575951.1, ANGL8576963.1, ANGL8577280.1	LEDE3012459.1, LEDE3012461.1, LEDE3022016.1, LEDE3024037.1, LEDE3024304.1, LEDE3024305.1, LEDE3024306.1, LEDE3029656.1		DIVI8128158.1, DIVI8128612.1, DIVI8130055.1, DIVI8131541.1, DIVI8131791.1, DIVI8132033.1, DIVI8133102.1, DIVI8134441.1, DIVI8143941.1, DIVI8144511.1, DIVI8145272.1, DIVI8145730.1, DIVI8146387.1, DIVI8146388.1, DIVI8146769.1, DIVI8146882.1, DIVI8146883.1, DIVI8147479.1, DIVI8148605.1, DIVI8148781.1, DIVI8148782.1, DIVI8150597.1, DIVI8151792.1, DIVI8152776.1, DIVI8153208.1, DIVI8153223.1, DIVI81533…	Hcic002405, Hcic002971, Hcic006554, Hcic010761	Hpha002057, Hpha007566, Hpha010583, Hpha012535, Hpha013000, Hpha013318	BMGene01347, BMGene01722, BMGene01738, BMGene02505, BMGene03650, BMGene09163, BMGene11691, BMGene11846, BMGene12202, BMGene12339, BMGene12358, BMGene12634, BMGene12677, BMGene12800, BMGene13235, BMGene13409, BMGene13415, BMGene13827, BMGene13863, BMGene14316, BMGene14335, BMGene14365, BMGene14492, BMGene14620, BMGene14747, BMGene14758, BMGene14875, BMGene14897, BMGene15089, BMGene15529, BMGene155…
OG0000027	TRCA0253.1, TRCA2251.1, TRCA5835092.1, TRCA5837949.1, TRCA5837950.1, TRCA5839734.1, TRCA5840855.1, TRCA5840856.1, TRCA5840857.1, TRCA5840858.1, TRCA8191640.1, TRCA8191641.1, TRCA8191747.1, TRCA8196061.2, TRCA8881.2		DEPO9754133.1, DEPO9754206.1, DEPO9756397.1, DEPO9756739.1, DEPO9757154.1, DEPO9757155.1, DEPO9758307.1, DEPO9761168.1, DEPO9764024.1, DEPO9764192.1, DEPO9764254.1, DEPO9770897.1	ANGL3310181.1, ANGL3310399.1, ANGL3310400.1, ANGL3310403.1, ANGL3310404.1, ANGL3310412.1, ANGL3310706.1, ANGL3311237.1, ANGL3311238.1, ANGL3311239.1, ANGL3311240.1, ANGL3311241.1, ANGL3311244.1, ANGL3311247.1, ANGL3311248.1, ANGL3311249.1, ANGL3311250.1, ANGL3312433.1, ANGL3312899.1, ANGL8563545.1, ANGL8563677.1, ANGL8563683.1, ANGL8565110.1, ANGL8567740.2, ANGL8567741.1, ANGL8568319.1, ANGL85683…	LEDE3012261.1, LEDE3012262.1, LEDE3016365.1, LEDE3018316.1, LEDE3018317.1, LEDE3018318.1, LEDE3018319.1, LEDE3018362.1, LEDE3018363.1, LEDE3018364.1, LEDE3018367.1, LEDE3023448.1, LEDE3023449.1, LEDE3024429.1, LEDE3025119.1, LEDE3025254.1, LEDE3026553.1, LEDE3027565.1	AETU9865873.1, AETU9866720.1, AETU9872761.1, AETU9872762.1, AETU9880525.1	DIVI8128526.1, DIVI8128527.1, DIVI8133682.1, DIVI8134421.1, DIVI8134422.1, DIVI8137448.1, DIVI8138831.1, DIVI8138833.1, DIVI8139197.1, DIVI8139198.1, DIVI8139200.1, DIVI8139201.1, DIVI8139298.1, DIVI8139299.1, DIVI8139300.1, DIVI8139301.1, DIVI8139302.1, DIVI8140431.1, DIVI8146178.1, DIVI8146184.1, DIVI8146616.1, DIVI8149429.1, DIVI8149431.1, DIVI8149432.1, DIVI8150791.1, DIVI8151429.1, DIVI81514…	Hcic002696, Hcic002698, Hcic011240	Hpha002566, Hpha007669, Hpha009688, Hpha012450	BMGene06544
OG0000028	TRCA6980.1	BOMO1208495.1, BOMO1208496.1, BOMO1208641.1, BOMO2543932.1, BOMO2547131.1, BOMO2552422.1, BOMO2552493.1, BOMO4922555.1, BOMO4923235.1, BOMO4923932.1, BOMO4923991.1, BOMO4925320.1, BOMO4929604.1	DEPO9761745.1, DEPO9773008.1, DEPO9773009.1, DEPO9773010.1	ANGL3311010.1, ANGL3311338.1, ANGL3311657.1, ANGL3312096.1, ANGL8563282.1, ANGL8567255.1, ANGL8574684.1, ANGL8577741.1, ANGL8578006.1	LEDE3016762.1, LEDE3017014.1, LEDE3017512.1, LEDE3020622.1, LEDE3024449.1, LEDE3024777.1, LEDE3024980.1, LEDE3025163.1, LEDE3026004.1, LEDE3029141.1	AETU9876657.1	DIVI8128154.1, DIVI8130545.1, DIVI8132006.1, DIVI8132007.1, DIVI8132032.1, DIVI8135400.1, DIVI8139803.1, DIVI8140600.1, DIVI8143309.1, DIVI8143990.1, DIVI8146115.1, DIVI8148574.1, DIVI8149636.1, DIVI8149726.1, DIVI8149727.1, DIVI8152685.1, DIVI8152778.1, DIVI8152823.1, DIVI8154883.1	Hcic000240, Hcic000385, Hcic000677, Hcic000823, Hcic001075, Hcic002353, Hcic002744, Hcic002834, Hcic005195, Hcic006490, Hcic006510, Hcic006837, Hcic007339, Hcic007575, Hcic007874, Hcic007946, Hcic008256, Hcic009243, Hcic009268, Hcic009496, Hcic010085, Hcic010202, Hcic011012, Hcic011171, Hcic011925, Hcic012171, Hcic012526, Hcic012582	Hpha002396, Hpha006473, Hpha007202, Hpha008329, Hpha008727, Hpha009211, Hpha011019, Hpha011084, Hpha011225, Hpha011837, Hpha013434	BMGene03702, BMGene03852, BMGene07053, BMGene12539, BMGene12550, BMGene12558, BMGene12773, BMGene13131, BMGene13763, BMGene13806, BMGene13908, BMGene13938, BMGene13939, BMGene13978, BMGene14294, BMGene14388, BMGene14619, BMGene14839, BMGene14881, BMGene14889, BMGene14934, BMGene15157, BMGene15291, BMGene15649, BMGene15706, BMGene15876
OG0000029	TRCA1813143.1, TRCA2874.1, TRCA3063.1, TRCA3103.2, TRCA3187.1, TRCA5834337.1, TRCA8192577.2, TRCA8192578.1	BOMO1201954.1, BOMO1203269.1, BOMO1204181.1, BOMO1205678.1, BOMO2545204.1, BOMO2545205.1, BOMO4922003.1, BOMO4924270.3, BOMO4925522.1, BOMO4927001.1, BOMO4931474.1, BOMO4933838.2, BOMO4933839.1	DEPO9754337.1, DEPO9754338.1, DEPO9754458.1, DEPO9754575.1, DEPO9759367.1, DEPO9763727.1, DEPO9763736.1, DEPO9764241.1, DEPO9769155.1, DEPO9770068.1	ANGL3309798.1, ANGL3310249.1, ANGL8563457.1, ANGL8563465.2, ANGL8563469.1, ANGL8563470.1, ANGL8563471.1, ANGL8563472.1, ANGL8572988.1, ANGL8573009.1, ANGL8573025.1	LEDE3015672.1, LEDE3015674.1, LEDE3015679.1, LEDE3019284.1, LEDE3019290.1, LEDE3019875.1, LEDE3019876.1, LEDE3025802.1, LEDE3025813.1, LEDE3025870.1, LEDE3025886.1	AETU9872664.1, AETU9872667.1, AETU9872674.1, AETU9872675.1, AETU9872676.1, AETU9872677.1, AETU9872678.1, AETU9872680.1, AETU9876906.1, AETU9876912.1, AETU9876917.1	DIVI8134102.1, DIVI8134105.1, DIVI8134106.1, DIVI8134107.1, DIVI8138228.1, DIVI8138401.1, DIVI8138402.1, DIVI8138404.1, DIVI8138405.1, DIVI8138406.1, DIVI8138407.1, DIVI8140170.1, DIVI8147256.1, DIVI8150965.1, DIVI8151531.1, DIVI8151600.1, DIVI8152787.1, DIVI8152897.1, DIVI8154947.1, DIVI8155093.1	Hcic000688, Hcic002817, Hcic003307, Hcic003325, Hcic005931, Hcic006897, Hcic006898, Hcic007802, Hcic009723, Hcic011501, Hcic012334, Hcic012675, Hcic013464	Hpha000966, Hpha003357, Hpha008183, Hpha009474, Hpha009475, Hpha010123, Hpha010124, Hpha010125	BMGene03629, BMGene06682, BMGene07185, BMGene07633, BMGene07634, BMGene07635, BMGene07638, BMGene07640, BMGene07641, BMGene07643, BMGene07675, BMGene07676, BMGene07733, BMGene07734, BMGene07735, BMGene12722
OG0000030	TRCA1161920.1, TRCA1161921.1, TRCA1161922.1, TRCA1161923.1, TRCA1161926.1, TRCA1161928.1, TRCA1161929.1, TRCA1280544.1, TRCA5832956.1, TRCA5833016.1, TRCA5835140.1, TRCA5836780.1, TRCA5836781.1, TRCA8190489.1, TRCA8192409.1, TRCA8192414.1, TRCA8197168.1	BOMO1204595.1, BOMO1205887.1, BOMO1205889.1, BOMO1208321.1, BOMO1243938.1, BOMO1296559.1, BOMO4928563.1, BOMO4929748.1, BOMO4934115.1, BOMO4934232.1	DEPO9753743.1, DEPO9756186.1, DEPO9756187.1, DEPO9766598.1, DEPO9766599.1, DEPO9766600.1, DEPO9766601.1, DEPO9766614.1, DEPO9768526.1	ANGL3309894.1, ANGL3309895.1, ANGL3310091.1, ANGL3310095.1, ANGL3312889.1, ANGL3312972.1, ANGL8563920.1, ANGL8564003.1, ANGL8568786.1, ANGL8568787.1, ANGL8572522.1, ANGL8575811.2, ANGL8575826.1, ANGL8575837.1, ANGL8575846.1, ANGL8575856.1, ANGL8575900.1	LEDE3015448.1, LEDE3015449.1, LEDE3015450.1, LEDE3015451.1, LEDE3015452.1, LEDE3015453.1, LEDE3016970.1, LEDE3016972.1, LEDE3016973.1, LEDE3018660.1, LEDE3021570.1, LEDE3026011.1, LEDE3026279.1, LEDE3027916.1	AETU9865106.1, AETU9865136.1, AETU9869271.1, AETU9870326.1, AETU9870327.1, AETU9870328.1, AETU9876354.1, AETU9877476.1	DIVI8130871.1, DIVI8134170.1, DIVI8139446.1, DIVI8139447.1, DIVI8140698.1, DIVI8141791.1, DIVI8144021.1, DIVI8144046.1, DIVI8144311.1, DIVI8144326.1, DIVI8144347.1, DIVI8144354.1, DIVI8144362.1, DIVI8144369.1, DIVI8144377.1, DIVI8144381.1, DIVI8144387.1, DIVI8144395.1, DIVI8144403.1, DIVI8144411.1, DIVI8144422.1, DIVI8144429.1, DIVI8145183.1, DIVI8145184.1, DIVI8145185.1, DIVI8145186.1, DIVI81451…	Hcic001257, Hcic001258, Hcic002445, Hcic003236, Hcic009708, Hcic013510	Hpha008452, Hpha008453, Hpha008454, Hpha011784, Hpha013307	BMGene03112
OG0000031	TRCA8193154.2, TRCA8199457.1		DEPO9756379.1		LEDE3025630.1, LEDE3027818.1		DIVI8139194.1, DIVI8149016.1	Hcic001517, Hcic001518, Hcic002472, Hcic002973, Hcic003265, Hcic003454, Hcic003455, Hcic003570, Hcic004036, Hcic004057, Hcic004384, Hcic004385, Hcic004399, Hcic004414, Hcic004564, Hcic004736, Hcic005141, Hcic005803, Hcic006555, Hcic006776, Hcic006804, Hcic007355, Hcic007895, Hcic009120, Hcic009504, Hcic009633, Hcic009721, Hcic010096, Hcic010757, Hcic012118, Hcic012161	Hpha001254, Hpha001255, Hpha001256, Hpha001804, Hpha001805, Hpha002832, Hpha002835, Hpha003081, Hpha003262, Hpha003263, Hpha003322, Hpha003323, Hpha003325, Hpha003326, Hpha003562, Hpha003563, Hpha003734, Hpha003735, Hpha004208, Hpha004461, Hpha004634, Hpha004635, Hpha004824, Hpha004825, Hpha005820, Hpha005878, Hpha006044, Hpha006429, Hpha006495, Hpha006670, Hpha007080, Hpha007606, Hpha007616, Hph…	BMGene01164, BMGene01719, BMGene01730, BMGene01731, BMGene02512, BMGene02513, BMGene03645, BMGene03753, BMGene04346, BMGene06376, BMGene07957, BMGene11618, BMGene11830, BMGene12225, BMGene12340, BMGene12387, BMGene12703, BMGene12822, BMGene13043, BMGene13218, BMGene13837, BMGene13838, BMGene13892, BMGene14160, BMGene14222, BMGene14374, BMGene14445, BMGene14446, BMGene14546, BMGene14548, BMGene145…
OG0000032	TRCA1034512.1, TRCA1034534.1, TRCA1107845.1, TRCA1107862.1, TRCA5836789.1, TRCA5838022.1, TRCA5838032.1, TRCA5838352.1, TRCA7268.2, TRCA7439.2, TRCA7835.1, TRCA7916.2, TRCA8195481.1, TRCA8195484.1	BOMO1040174.1, BOMO1104822.1, BOMO1203196.1, BOMO4927161.1, BOMO4927163.1, BOMO4932947.1	DEPO9754363.1, DEPO9756255.1, DEPO9756256.1, DEPO9762518.1, DEPO9765893.1, DEPO9766553.1, DEPO9769801.1, DEPO9772093.1, DEPO9772094.1, DEPO9773718.1, DEPO9773719.1	ANGL8571949.2, ANGL8571955.2, ANGL8571956.1, ANGL8575116.1, ANGL8575271.1, ANGL8575281.1, ANGL8575290.1, ANGL8575302.1	LEDE3011775.1, LEDE3011783.1, LEDE3011790.1, LEDE3011794.1, LEDE3017623.1, LEDE3017624.1, LEDE3017625.1, LEDE3017626.1, LEDE3018918.1, LEDE3018919.1, LEDE3018920.1, LEDE3019058.1, LEDE3019166.1, LEDE3022450.1, LEDE3023044.1, LEDE3023272.1, LEDE3023273.1, LEDE3023274.1, LEDE3023275.1, LEDE3025748.1, LEDE3028102.1	AETU9874151.1, AETU9877132.1, AETU9877133.1, AETU9877134.1	DIVI8131086.1, DIVI8131087.1, DIVI8131088.1, DIVI8134435.1, DIVI8134436.1, DIVI8134437.1, DIVI8134438.1, DIVI8134439.1, DIVI8136123.1, DIVI8136124.1, DIVI8136125.1, DIVI8136126.1, DIVI8136127.1, DIVI8136128.1, DIVI8136129.1, DIVI8136130.1, DIVI8136131.1, DIVI8136132.1, DIVI8136133.1, DIVI8136134.1, DIVI8136135.1, DIVI8136136.1, DIVI8136137.1, DIVI8137346.1, DIVI8141158.1, DIVI8141640.1, DIVI81416…	Hcic002609, Hcic004840, Hcic009811, Hcic009916, Hcic011505, Hcic012891, Hcic012938, Hcic013535	Hpha000220, Hpha001481, Hpha009169, Hpha012481, Hpha012709, Hpha012935, Hpha013082, Hpha013283	BMGene03241, BMGene03300, BMGene03331
OG0000033	TRCA1809806.2, TRCA5833059.1, TRCA5833079.1, TRCA5833080.1, TRCA6770.1, TRCA8190666.2, TRCA8190667.1, TRCA8190687.2, TRCA8201648.1	BOMO1205392.1, BOMO1205403.1, BOMO1205404.1, BOMO1205405.1, BOMO1205406.1, BOMO1205407.1, BOMO1205408.1, BOMO1205463.1, BOMO2546031.1, BOMO2548101.1, BOMO2548111.1, BOMO2548947.1, BOMO4927714.2, BOMO4929047.1, BOMO4934355.1	DEPO9755465.1, DEPO9755472.1, DEPO9764533.1, DEPO9766497.1	ANGL3311197.1, ANGL3311198.1, ANGL3311199.1, ANGL3311201.1, ANGL3311202.1, ANGL3311203.1, ANGL3311204.1, ANGL8564721.1, ANGL8564722.1, ANGL8571957.1, ANGL8573279.1, ANGL8573280.1, ANGL8573288.1, ANGL8573289.1, ANGL8575517.1, ANGL8575518.1, ANGL8575522.1, ANGL8575536.1, ANGL8575537.1, ANGL8579482.1, ANGL8579484.1	LEDE3017953.1, LEDE3017954.1, LEDE3017955.1, LEDE3020778.1, LEDE3022313.1, LEDE3026911.1, LEDE3028382.1, LEDE3029014.1	AETU9874322.1, AETU9874325.1, AETU9874326.1, AETU9875437.1, AETU9875438.1, AETU9875439.1, AETU9877270.1, AETU9878744.1, AETU9878745.1, AETU9879288.1	DIVI8148504.1, DIVI8148505.1, DIVI8149454.1, DIVI8155299.1	Hcic000002, Hcic000459, Hcic002358, Hcic002359, Hcic007559, Hcic008229, Hcic008908, Hcic008909, Hcic008910, Hcic008911, Hcic008912, Hcic009222, Hcic011386, Hcic011892, Hcic012544, Hcic012799, Hcic012895, Hcic012897, Hcic012968, Hcic013038, Hcic013336, Hcic013474, Hcic013480	Hpha001369, Hpha005633, Hpha005634, Hpha006207, Hpha008301, Hpha011906, Hpha011907, Hpha011908, Hpha011909, Hpha011910, Hpha011911, Hpha013321	BMGene05880, BMGene05881, BMGene05882, BMGene05883, BMGene05884, BMGene05885, BMGene05886, BMGene05887, BMGene05888, BMGene06072
OG0000034	TRCA1161925.1, TRCA1813096.3, TRCA5834783.1, TRCA5834784.1, TRCA5834785.1, TRCA5834786.1, TRCA5835101.1, TRCA5835103.1, TRCA5835104.1, TRCA5836228.1, TRCA5837068.1, TRCA5837070.1, TRCA5837081.1, TRCA5837200.1, TRCA5838050.1, TRCA8192055.1, TRCA8195081.1, TRCA8195082.1, TRCA8195240.1, TRCA8195241.1, TRCA8196056.2, TRCA8199588.1		DEPO9760833.1, DEPO9765977.1, DEPO9765994.1	ANGL3310039.1, ANGL3310418.1, ANGL3311279.1, ANGL3311596.1, ANGL3311697.1, ANGL3311698.1, ANGL3312412.1, ANGL3313198.1, ANGL3313218.1, ANGL3313219.1, ANGL3313224.1, ANGL8566101.1, ANGL8566102.1, ANGL8566104.1, ANGL8566973.1, ANGL8567007.1, ANGL8567270.1, ANGL8567271.2, ANGL8568112.1, ANGL8568233.1, ANGL8569254.1, ANGL8577533.2	LEDE3013606.1, LEDE3021595.1, LEDE3029152.1	AETU9872942.1, AETU9872943.1	DIVI8127873.1, DIVI8128264.1, DIVI8128691.1, DIVI8128692.1, DIVI8128701.1, DIVI8128909.1, DIVI8128910.1, DIVI8128911.1, DIVI8130244.1, DIVI8130245.1, DIVI8130746.1, DIVI8132971.1, DIVI8137879.1, DIVI8138078.1, DIVI8138490.1, DIVI8140800.1, DIVI8140811.1, DIVI8140834.1, DIVI8141448.1, DIVI8141449.1, DIVI8141450.1, DIVI8141451.1, DIVI8141452.1, DIVI8141453.1, DIVI8143266.1, DIVI8143516.1, DIVI81435…	Hcic000326, Hcic001780, Hcic001782, Hcic002372, Hcic006564, Hcic006565, Hcic007548, Hcic009474, Hcic011936, Hcic013598, Hcic013599, Hcic013616, Hcic013619, Hcic013643, Hcic013644, Hcic013645	Hpha001513, Hpha002690, Hpha002742, Hpha013597, Hpha013611, Hpha013614, Hpha013621, Hpha013674
OG0000035	TRCA5835165.1, TRCA5835166.1, TRCA5835168.1, TRCA5835169.1, TRCA5835170.1, TRCA5835171.1, TRCA5835172.1, TRCA5835173.1, TRCA5835174.1, TRCA8200105.1, TRCA8200106.1, TRCA8200107.1, TRCA8200108.1, TRCA8200109.1, TRCA8200110.1, TRCA8200111.1	BOMO1037021.1, BOMO1037305.1, BOMO1139714.1, BOMO1166849.1, BOMO1166850.1, BOMO1204540.1, BOMO1204541.1, BOMO1204542.1, BOMO2546932.1, BOMO2547717.1, BOMO2547718.1, BOMO2547756.1	DEPO9761406.1, DEPO9761407.1, DEPO9761408.1, DEPO9761409.1, DEPO9761411.1, DEPO9761412.1, DEPO9761413.1, DEPO9761414.1, DEPO9761415.1, DEPO9761416.1, DEPO9761417.1, DEPO9761418.1, DEPO9761419.1, DEPO9761420.1, DEPO9761421.1, DEPO9761422.1, DEPO9761423.1, DEPO9761424.1, DEPO9761425.1, DEPO9761427.1	ANGL3310199.1, ANGL8579747.1, ANGL8579749.1, ANGL8579750.1, ANGL8579751.1, ANGL8579752.1, ANGL8579753.1, ANGL8579754.1, ANGL8579755.1, ANGL8579756.1, ANGL8579757.1, ANGL8579758.1, ANGL8579760.1, ANGL8579761.1, ANGL8579762.1, ANGL8579763.1	LEDE3021630.1	AETU9867133.1, AETU9867134.1, AETU9867135.1, AETU9867136.1, AETU9867137.1, AETU9867138.1, AETU9867139.1, AETU9867141.1, AETU9867142.1, AETU9867143.1, AETU9867144.1, AETU9867145.1, AETU9867146.1, AETU9867147.1, AETU9867148.1, AETU9867149.1, AETU9867150.1, AETU9867151.1, AETU9867152.1, AETU9867153.1, AETU9867154.1, AETU9867155.1, AETU9867157.1, AETU9867158.1, AETU9878984.1	DIVI8130502.1, DIVI8130504.1, DIVI8130505.1, DIVI8130506.1, DIVI8130507.1, DIVI8130508.1, DIVI8130509.1, DIVI8130510.1, DIVI8130511.1, DIVI8130512.1, DIVI8130513.1, DIVI8130514.1, DIVI8130515.1, DIVI8130516.1, DIVI8130517.1, DIVI8130518.1, DIVI8130520.1, DIVI8130521.1, DIVI8130522.1, DIVI8130523.1, DIVI8130524.1	Hcic004478	Hpha001180	BMGene04763
OG0000036	TRCA5834186.1, TRCA5836660.1, TRCA5839913.1, TRCA5839955.1, TRCA5839956.1, TRCA5839957.1, TRCA5839959.1, TRCA8192473.1, TRCA8192627.1, TRCA8192631.1, TRCA8197489.1, TRCA8197490.1		DEPO9755850.1, DEPO9757479.1, DEPO9757480.1, DEPO9757481.1, DEPO9757482.1, DEPO9757854.1, DEPO9759962.1, DEPO9765604.1, DEPO9768569.1, DEPO9769052.1, DEPO9769053.1	ANGL3310908.1, ANGL3312134.1, ANGL3313214.1, ANGL8561613.1, ANGL8564714.1, ANGL8571918.1	LEDE3014847.1, LEDE3014848.1, LEDE3014849.1, LEDE3014901.1, LEDE3014902.1, LEDE3014903.1, LEDE3015585.1, LEDE3020341.1, LEDE3028914.1, LEDE3028915.1, LEDE3028933.1, LEDE3028934.1, LEDE3028936.1	AETU9876852.1	DIVI8130759.1, DIVI8130760.1, DIVI8133200.1, DIVI8134924.1, DIVI8135153.1, DIVI8135842.1, DIVI8135851.1, DIVI8136540.1, DIVI8137777.1, DIVI8137903.1, DIVI8139810.1, DIVI8140816.1, DIVI8144588.1, DIVI8144589.1, DIVI8144590.1, DIVI8145804.1, DIVI8145805.1, DIVI8145806.1, DIVI8145937.1, DIVI8146759.1, DIVI8147620.1, DIVI8147770.1, DIVI8147771.1, DIVI8147930.1, DIVI8148973.1, DIVI8148974.1, DIVI81489…	Hcic006040, Hcic006041	Hpha009345	BMGene03084, BMGene04429, BMGene12538, BMGene13012, BMGene13312, BMGene13527, BMGene13733, BMGene13775, BMGene14137, BMGene14249, BMGene14390, BMGene15111, BMGene15159, BMGene15493
OG0000037	TRCA4001.1, TRCA4182.1, TRCA4288.1, TRCA4388.1, TRCA5838041.1, TRCA5838232.1, TRCA5838233.1, TRCA5838234.1, TRCA5838235.1, TRCA5838236.1, TRCA5838237.1, TRCA5840665.1, TRCA5840666.1, TRCA5840667.1, TRCA5840668.1, TRCA5840669.1, TRCA5840671.1, TRCA5840672.1, TRCA8196804.1		DEPO9767861.1, DEPO9767862.1, DEPO9767863.1, DEPO9767864.1, DEPO9767865.1, DEPO9767866.1, DEPO9767867.1, DEPO9767868.1, DEPO9767870.1	ANGL3311466.1, ANGL3311474.1, ANGL8566244.1, ANGL8566251.1, ANGL8566252.1, ANGL8575330.1, ANGL8575331.1, ANGL8575332.1, ANGL8575333.1	LEDE3014555.1, LEDE3014557.1, LEDE3014558.1, LEDE3014559.1, LEDE3014560.1, LEDE3015264.1, LEDE3015265.1, LEDE3015266.1, LEDE3015267.1, LEDE3015268.1, LEDE3015269.1, LEDE3015271.1, LEDE3015272.1, LEDE3015273.1, LEDE3015274.1, LEDE3015275.1, LEDE3018608.1, LEDE3018609.1, LEDE3018610.1, LEDE3018612.1, LEDE3018613.1, LEDE3020182.1, LEDE3020183.1	AETU9865637.1, AETU9865638.1, AETU9865639.1, AETU9865640.1	DIVI8133213.1, DIVI8133214.1, DIVI8133989.1, DIVI8139475.1, DIVI8139476.1, DIVI8139477.1, DIVI8139478.1, DIVI8139479.1, DIVI8139480.1, DIVI8139481.1, DIVI8139482.1, DIVI8139483.1, DIVI8139484.1, DIVI8139486.1, DIVI8139487.1, DIVI8139488.1, DIVI8139489.1, DIVI8139492.1, DIVI8139493.1, DIVI8139494.1, DIVI8139495.1, DIVI8139496.1, DIVI8139497.1, DIVI8139498.1, DIVI8139499.1, DIVI8139500.1, DIVI81395…	Hcic003846	Hpha007540	BMGene06688
OG0000038	TRCA1164207.1, TRCA5839971.1, TRCA5840677.1, TRCA7167.2, TRCA7253.1	BOMO1037317.1, BOMO1201903.1, BOMO1203795.1, BOMO1204654.1, BOMO1205514.1, BOMO1205827.1, BOMO2543999.1, BOMO2547171.1, BOMO4929525.1	DEPO9755221.1, DEPO9755234.1, DEPO9755249.1, DEPO9757652.1, DEPO9767905.1, DEPO9767906.1, DEPO9768144.1, DEPO9768146.1, DEPO9772019.1, DEPO9772400.1, DEPO9772404.1, DEPO9772518.1, DEPO9773713.1, DEPO9773738.1	ANGL3311146.1, ANGL3311149.1, ANGL3311152.1, ANGL3311632.1, ANGL3312646.1, ANGL3312708.1, ANGL3312709.1, ANGL3312939.1, ANGL8566111.1, ANGL8572006.1, ANGL8572007.1, ANGL8572008.1, ANGL8572009.1, ANGL8573074.2, ANGL8573075.1, ANGL8573076.1, ANGL8573077.1, ANGL8580028.1, ANGL8580036.1, ANGL8580037.1, ANGL8580040.1, ANGL8580076.1	LEDE3015289.1, LEDE3015290.1, LEDE3024326.1, LEDE3027436.1, LEDE3028142.1	AETU9867536.1, AETU9867537.1, AETU9867546.1, AETU9871943.1, AETU9871944.1, AETU9871945.1, AETU9876792.1, AETU9878558.1, AETU9878559.1, AETU9878698.1, AETU9878700.1, AETU9878703.1, AETU9878705.1, AETU9879197.1, AETU9879199.1, AETU9879201.1, AETU9879571.1, AETU9879572.1, AETU9879573.1, AETU9879574.1, AETU9880125.1, AETU9880126.1	DIVI8128523.1, DIVI8139941.1, DIVI8139943.1, DIVI8139947.1, DIVI8139948.1, DIVI8149054.1	Hcic002700, Hcic004714, Hcic008213, Hcic009338, Hcic012295, Hcic013081, Hcic013486, Hcic013503	Hpha004844, Hpha007484, Hpha009695, Hpha009888, Hpha012652, Hpha013034, Hpha013207, Hpha013341, Hpha013419	BMGene02598, BMGene06839, BMGene06840, BMGene06841, BMGene06842, BMGene06843, BMGene06844, BMGene06845, BMGene06846, BMGene06847, BMGene06933
OG0000039	TRCA1810505.1, TRCA5833031.1, TRCA5833032.1, TRCA5833033.1, TRCA5833039.1, TRCA5833040.1, TRCA5833041.1, TRCA5833042.1, TRCA5833043.1, TRCA5833045.1, TRCA5833046.1, TRCA5833047.1, TRCA5833153.1, TRCA5833154.1, TRCA5833155.1, TRCA5833429.1, TRCA5833430.1, TRCA5834939.1, TRCA5837679.1, TRCA5837682.1, TRCA5838051.1, TRCA5838052.1, TRCA5838097.1, TRCA5838098.1, TRCA5838099.1, TRCA5838100.1, TRCA58381…	BOMO1104819.1, BOMO1104828.1, BOMO1104832.2, BOMO1166603.1, BOMO1166895.1, BOMO1202209.1, BOMO1203667.1, BOMO1203668.1		ANGL3310521.1, ANGL8567483.1, ANGL8575345.1	LEDE3021527.1	AETU9879734.1	DIVI8134783.1, DIVI8141602.1, DIVI8153314.1, DIVI8153315.1	Hcic000438, Hcic000439, Hcic001819, Hcic003064, Hcic003495, Hcic006081, Hcic006215, Hcic007831, Hcic007833, Hcic008824, Hcic011778, Hcic013688, Hcic013689, Hcic013693, Hcic013695, Hcic013696, Hcic013736, Hcic013740, Hcic013741, Hcic013742, Hcic013743, Hcic013744, Hcic013753, Hcic013757	Hpha001595, Hpha001740, Hpha001741, Hpha002940, Hpha005043, Hpha005088, Hpha005317, Hpha006664, Hpha009152, Hpha011471, Hpha012505, Hpha013658, Hpha013659, Hpha013661, Hpha013682, Hpha013684, Hpha013686, Hpha013691, Hpha013692, Hpha013695	BMGene04352, BMGene05816, BMGene06887
OG0000040	TRCA0599.2, TRCA1466.1, TRCA5836196.1, TRCA8194480.2	BOMO1037478.1, BOMO2552333.1	DEPO9754439.1, DEPO9768017.1, DEPO9768018.1, DEPO9768019.1, DEPO9770760.1, DEPO9772296.1	ANGL3310452.1, ANGL3310919.1, ANGL3311096.1, ANGL3311101.1, ANGL3311358.1, ANGL3312031.1, ANGL3312179.1, ANGL3312265.1, ANGL3312492.1, ANGL3313027.1, ANGL3313028.1, ANGL3313031.1, ANGL8566982.1, ANGL8567006.1, ANGL8569755.1, ANGL8572598.1, ANGL8577075.1, ANGL8577082.1, ANGL8577437.1, ANGL8580299.2	LEDE3016466.1, LEDE3029483.1, LEDE3029497.1	AETU9865816.1, AETU9868912.1, AETU9868913.1, AETU9868914.1, AETU9878163.1, AETU9880033.1, AETU9880034.1	DIVI8129604.1, DIVI8131586.1, DIVI8134869.1, DIVI8146797.1, DIVI8148064.1, DIVI8150891.1, DIVI8150892.1, DIVI8153081.1, DIVI8154501.1	Hcic000286, Hcic000914, Hcic000942, Hcic001900, Hcic002931, Hcic003801, Hcic004494, Hcic004497, Hcic005658, Hcic005975, Hcic006607, Hcic006608, Hcic007329, Hcic009032, Hcic009274, Hcic010537, Hcic010953, Hcic011368, Hcic011502, Hcic011745, Hcic012758, Hcic012788, Hcic012804, Hcic012816, Hcic012880, Hcic012901, Hcic012912, Hcic013005, Hcic013127, Hcic013381, Hcic013426, Hcic013553	Hpha000332, Hpha000965, Hpha001718, Hpha003914, Hpha004628, Hpha005547, Hpha006157, Hpha007203, Hpha008230, Hpha008729, Hpha008972, Hpha009988, Hpha012629, Hpha012732, Hpha012762, Hpha012787, Hpha012808, Hpha012826	BMGene06382, BMGene10900, BMGene10901, BMGene10902, BMGene10903, BMGene11046, BMGene11047, BMGene11108, BMGene12281, BMGene16250
OG0000041	TRCA0216.2, TRCA1809825.2, TRCA5835223.1, TRCA5835468.1, TRCA8193006.2, TRCA8200145.1, TRCA8523.2	BOMO1166626.1, BOMO1166641.1, BOMO1166642.1, BOMO1166644.1, BOMO1166647.1, BOMO1166651.1, BOMO1166653.1, BOMO1166671.1, BOMO2550693.1, BOMO2550695.2, BOMO2550697.1, BOMO4931961.1	DEPO9760941.1, DEPO9761365.1, DEPO9761366.1, DEPO9761510.1, DEPO9761647.1, DEPO9773277.1, DEPO9773280.1, DEPO9773287.1, DEPO9773288.1, DEPO9773383.1, DEPO9773384.1, DEPO9773426.1, DEPO9773427.1	ANGL3309914.1, ANGL3310507.1, ANGL3312640.1, ANGL3313026.1, ANGL3313029.1, ANGL3313038.1, ANGL8561011.1, ANGL8561018.1, ANGL8561020.1, ANGL8561033.1, ANGL8561034.1, ANGL8561035.1, ANGL8561036.1	LEDE3012029.1, LEDE3012031.1, LEDE3012032.1, LEDE3016039.1, LEDE3016040.1, LEDE3016041.1, LEDE3016059.1, LEDE3016062.1, LEDE3019613.1, LEDE3019614.1, LEDE3019615.1, LEDE3019616.1, LEDE3024723.1	AETU9873340.1, AETU9873586.1, AETU9873599.1, AETU9875897.1, AETU9875898.1, AETU9875900.1, AETU9875907.1, AETU9875908.1, AETU9875909.1, AETU9875912.1, AETU9875913.1, AETU9875915.1	DIVI8140891.1, DIVI8141201.1, DIVI8141203.1, DIVI8141204.1, DIVI8141205.1, DIVI8144936.1, DIVI8147853.1, DIVI8147854.1, DIVI8147855.1, DIVI8148556.1, DIVI8151662.1, DIVI8151663.1, DIVI8151975.1, DIVI8152140.1, DIVI8153686.1, DIVI8153687.1, DIVI8153925.1, DIVI8154122.1, DIVI8154232.1, DIVI8154890.1, DIVI8154898.1, DIVI8154959.1	Hcic011381, Hcic011660, Hcic011661	Hpha006077, Hpha007691, Hpha009244, Hpha009245, Hpha009246, Hpha011381, Hpha011382, Hpha011383, Hpha012274	BMGene05247, BMGene08046, BMGene08047, BMGene08189
OG0000042	TRCA1808109.1, TRCA5837750.1, TRCA8198121.1, TRCA8199285.1, TRCA8201435.1	BOMO1182382.1, BOMO1202158.1, BOMO1203868.1, BOMO1203869.1, BOMO1206723.1, BOMO2546165.1, BOMO2546210.1, BOMO2550153.1, BOMO4922050.1, BOMO4922069.1, BOMO4923935.1, BOMO4926641.1, BOMO4928832.1	DEPO9757373.1, DEPO9764648.1, DEPO9765702.1, DEPO9767925.1, DEPO9772494.1, DEPO9772503.1, DEPO9772624.1, DEPO9772625.1	ANGL3310685.1, ANGL3310737.1, ANGL3311380.1, ANGL8562956.1, ANGL8563087.1, ANGL8567187.1, ANGL8569802.1, ANGL8573062.1, ANGL8575297.1, ANGL8575605.1, ANGL8578833.1, ANGL8579464.1	LEDE3018562.1, LEDE3021430.1, LEDE3021876.1, LEDE3023318.1, LEDE3023319.1, LEDE3023328.1, LEDE3024081.1, LEDE3026214.1, LEDE3028546.1, LEDE3028644.1	AETU9867851.1, AETU9870680.1, AETU9878298.1, AETU9878475.1, AETU9879866.1, AETU9880495.1	DIVI8128873.1, DIVI8130054.1, DIVI8131407.1, DIVI8131408.1, DIVI8131540.1, DIVI8131544.1, DIVI8131731.1, DIVI8131782.1, DIVI8133442.1, DIVI8135397.1, DIVI8135810.1, DIVI8136200.1, DIVI8137070.1, DIVI8139460.1, DIVI8139462.1, DIVI8139691.1, DIVI8139744.1, DIVI8139767.1, DIVI8139836.1, DIVI8141396.1, DIVI8141978.1, DIVI8143463.1, DIVI8143580.1, DIVI8144483.1, DIVI8145988.1, DIVI8146123.1, DIVI81468…	Hcic007372, Hcic009671, Hcic012432	Hpha001218, Hpha003010, Hpha013215	BMGene00573, BMGene01227, BMGene08335, BMGene11937, BMGene12315, BMGene14066, BMGene14507
OG0000043	TRCA5834703.1, TRCA5835054.1, TRCA5835055.1, TRCA5835056.1, TRCA5835057.1, TRCA5839397.1, TRCA5839398.1, TRCA5839399.1, TRCA5839400.1, TRCA5839401.1, TRCA5839403.1, TRCA5839404.1, TRCA5839405.1, TRCA5840143.1, TRCA8192486.2, TRCA8192685.2, TRCA8192686.2, TRCA8199619.1, TRCA8199621.1	BOMO2548700.1, BOMO4933855.2	DEPO9754248.1, DEPO9754249.1, DEPO9754251.1, DEPO9754253.1, DEPO9761949.1, DEPO9761957.1, DEPO9764229.1, DEPO9764231.1, DEPO9764232.1	ANGL8567000.1, ANGL8567001.1, ANGL8568699.1	LEDE3011631.1, LEDE3013654.1, LEDE3018749.1, LEDE3019406.1, LEDE3022066.1, LEDE3022067.1, LEDE3027278.1, LEDE3027279.1, LEDE3027647.1, LEDE3027648.1, LEDE3028618.1, LEDE3028674.1	AETU9869044.1, AETU9874197.1, AETU9875484.1, AETU9875485.1, AETU9875487.1, AETU9875488.1, AETU9875489.1, AETU9875490.1, AETU9875491.1, AETU9875492.1, AETU9875493.1, AETU9875494.1, AETU9875496.1, AETU9875498.1, AETU9875499.1, AETU9875500.1, AETU9879896.1, AETU9879897.1, AETU9879935.1, AETU9880206.1, AETU9880207.1	DIVI8131909.1, DIVI8146058.1, DIVI8146219.1, DIVI8146379.1, DIVI8148893.1, DIVI8148895.1, DIVI8150485.1, DIVI8150572.1	Hcic001605, Hcic001606, Hcic001607, Hcic001647, Hcic001648, Hcic001649, Hcic004536, Hcic004917, Hcic005636, Hcic006222, Hcic006223, Hcic007098, Hcic007099, Hcic010116, Hcic010332, Hcic011919, Hcic012827, Hcic013301	Hpha000238, Hpha001252, Hpha003221, Hpha006420, Hpha006421, Hpha007951, Hpha008148, Hpha009514, Hpha013174, Hpha013184, Hpha013408	BMGene07341, BMGene08875, BMGene08876
OG0000044		BOMO1208932.1	DEPO9753429.1				DIVI8146147.1, DIVI8154835.1	Hcic001066, Hcic001298, Hcic002235, Hcic002569, Hcic002681, Hcic003057, Hcic003231, Hcic003305, Hcic003424, Hcic003433, Hcic003559, Hcic003625, Hcic003626, Hcic003822, Hcic003837, Hcic004035, Hcic004115, Hcic004134, Hcic004135, Hcic004715, Hcic005287, Hcic005709, Hcic005835, Hcic006255, Hcic007218, Hcic007643, Hcic008295, Hcic008359, Hcic008494, Hcic008661, Hcic012783, Hcic012962	Hpha003749, Hpha003836, Hpha003864, Hpha003888, Hpha004027, Hpha004570, Hpha004820, Hpha004890, Hpha005207, Hpha005587, Hpha005898, Hpha005941, Hpha006142, Hpha006182, Hpha006539, Hpha006647, Hpha006648, Hpha007415, Hpha007531, Hpha007567, Hpha007591, Hpha007592, Hpha008233, Hpha008252, Hpha008460, Hpha008581, Hpha008745, Hpha009099, Hpha009212, Hpha009944, Hpha012658, Hpha012786, Hpha012794, Hph…	BMGene09209, BMGene11455, BMGene12375, BMGene12525, BMGene12746, BMGene12995, BMGene13053, BMGene13187, BMGene13316, BMGene13543, BMGene13547, BMGene13726, BMGene13841, BMGene13844, BMGene14234, BMGene14344, BMGene14399, BMGene14571, BMGene14585, BMGene14738, BMGene14884, BMGene14975, BMGene15004, BMGene15005, BMGene15563, BMGene15634, BMGene15699, BMGene15935, BMGene16000, BMGene16067, BMGene160…
OG0000045	TRCA1113.2, TRCA3847.1, TRCA3905.3, TRCA7443.3, TRCA8192480.2, TRCA8192617.1, TRCA8196916.1	BOMO1202177.1, BOMO1202178.1, BOMO1202180.1, BOMO1202181.1, BOMO1202182.1, BOMO1202183.1, BOMO1202184.1, BOMO1202185.1, BOMO1202186.1, BOMO1202187.1, BOMO1202188.1	DEPO9760795.1, DEPO9760796.1, DEPO9768667.1, DEPO9768668.1, DEPO9768669.1, DEPO9768670.1, DEPO9768671.1, DEPO9772091.1, DEPO9773807.1, DEPO9773808.1, DEPO9773809.1, DEPO9773810.1, DEPO9773811.1	ANGL3310695.1, ANGL3310696.1, ANGL3310699.1, ANGL3310703.1, ANGL3310738.1, ANGL3310739.1, ANGL3310768.1, ANGL8562726.1, ANGL8576559.1, ANGL8579873.1, ANGL8579899.1, ANGL8579925.1, ANGL8579926.1, ANGL8579928.1, ANGL8579930.1, ANGL8579931.1, ANGL8579939.1, ANGL8579940.1, ANGL8579941.1	LEDE3018756.1, LEDE3018766.1, LEDE3018785.1	AETU9868722.1, AETU9868723.1, AETU9872528.1, AETU9872556.1, AETU9872557.1, AETU9872560.1, AETU9872562.1, AETU9872572.1, AETU9872573.1, AETU9872574.1, AETU9879776.1, AETU9879778.1, AETU9879780.1, AETU9879781.1	DIVI8129489.1, DIVI8131348.1, DIVI8131350.1, DIVI8137079.1, DIVI8137973.1, DIVI8137974.1, DIVI8137975.1, DIVI8144192.1, DIVI8146538.1, DIVI8146747.1, DIVI8147141.1, DIVI8147451.1, DIVI8149123.1, DIVI8149125.1, DIVI8149126.1, DIVI8149127.1, DIVI8149128.1, DIVI8151076.1, DIVI8151077.1, DIVI8151079.1	Hcic001196, Hcic001197, Hcic001198, Hcic004189, Hcic012306	Hpha001455, Hpha002134, Hpha002136, Hpha004968, Hpha009606	BMGene02059, BMGene08849
OG0000046	TRCA3153.1, TRCA5835136.1, TRCA5835137.1, TRCA5836246.1, TRCA5836247.1, TRCA5836253.1, TRCA7642.2, TRCA8192462.1, TRCA8194529.1, TRCA8194553.1, TRCA8884.1	BOMO1202408.1, BOMO1203884.1, BOMO1203887.1, BOMO1203900.1, BOMO1207354.1, BOMO1266437.1, BOMO2550688.1, BOMO4926524.1, BOMO4926535.1, BOMO4934325.2	DEPO9756499.1, DEPO9773542.1, DEPO9773543.1, DEPO9773544.1, DEPO9773545.1, DEPO9773546.1, DEPO9773547.1, DEPO9773548.1, DEPO9773560.1, DEPO9773561.1	ANGL3312991.1, ANGL3312994.1, ANGL3312995.1, ANGL3312996.1, ANGL8565098.2, ANGL8565939.1, ANGL8565944.1	LEDE3023382.1, LEDE3023383.1, LEDE3024223.1, LEDE3026689.1, LEDE3026690.1	AETU9869128.1, AETU9874757.1, AETU9878615.1, AETU9879046.1, AETU9879051.1, AETU9879344.1, AETU9879346.1	DIVI8132814.1, DIVI8132815.1, DIVI8147279.1, DIVI8147281.1, DIVI8147800.1, DIVI8149526.1, DIVI8150432.1, DIVI8150433.1, DIVI8154388.1, DIVI8154479.1, DIVI8155327.1	Hcic002346, Hcic004910, Hcic005663, Hcic005775, Hcic006216, Hcic006846, Hcic007049, Hcic007492, Hcic007588, Hcic007947, Hcic010173, Hcic011074, Hcic012036, Hcic012825, Hcic012839, Hcic012875, Hcic012898, Hcic013195, Hcic013780, Hcic013800, Hcic013809, Hcic013812	Hpha005210, Hpha005938, Hpha005940, Hpha006384, Hpha012522, Hpha012638, Hpha013484, Hpha013712	BMGene01697, BMGene01698, BMGene01991, BMGene01992, BMGene02484, BMGene04097, BMGene05581
OG0000047	TRCA2140.1, TRCA2187.1, TRCA5840226.1, TRCA5840227.1, TRCA7531.2, TRCA8197319.1, TRCA8197320.1, TRCA8200409.1, TRCA9377.1	BOMO1208125.1, BOMO1208126.1, BOMO4933027.3, BOMO4933100.2	DEPO9758499.1, DEPO9758501.1, DEPO9758502.1, DEPO9758503.1, DEPO9758504.1, DEPO9758505.1, DEPO9771788.1, DEPO9771896.1	ANGL8564813.1, ANGL8564814.1, ANGL8564832.1, ANGL8564833.1, ANGL8568994.1, ANGL8571570.1, ANGL8571574.1, ANGL8571575.1, ANGL8571576.1, ANGL8571577.1, ANGL8576203.1, ANGL8576204.1, ANGL8576205.1	LEDE3011500.1, LEDE3013453.1, LEDE3014645.1, LEDE3015627.1, LEDE3015632.1, LEDE3017524.1, LEDE3017525.1, LEDE3017603.1, LEDE3023114.1, LEDE3027445.1, LEDE3027446.1, LEDE3027447.1	AETU9874936.1, AETU9874947.1, AETU9874956.1, AETU9874968.1, AETU9881474.1, AETU9881784.1	DIVI8130812.1, DIVI8134784.1, DIVI8134786.1, DIVI8140935.1, DIVI8140936.1, DIVI8141987.1, DIVI8141995.1, DIVI8150487.1, DIVI8150489.1, DIVI8150490.1, DIVI8150492.1, DIVI8150863.1, DIVI8151979.1, DIVI8151981.1, DIVI8152054.1, DIVI8152276.1, DIVI8152277.1, DIVI8154223.1, DIVI8154415.1	Hcic000377, Hcic000378, Hcic000524, Hcic000526, Hcic002008, Hcic002009, Hcic006939, Hcic007359, Hcic007360, Hcic013055, Hcic013419	Hpha001754, Hpha002307, Hpha002308, Hpha002676, Hpha005495, Hpha010402, Hpha010403, Hpha012634	BMGene01532, BMGene01836, BMGene02313, BMGene02314, BMGene10548, BMGene10549, BMGene10550, BMGene10551
OG0000048	TRCA5837956.1, TRCA5837957.1, TRCA5837958.1, TRCA5837959.1, TRCA5839408.1, TRCA5840126.1, TRCA5840377.1, TRCA5840378.1	BOMO1204571.1, BOMO1204572.1, BOMO1204573.1, BOMO1204574.1, BOMO1204576.1, BOMO1205006.1, BOMO1207275.1, BOMO1208589.1, BOMO1208880.1, BOMO2547505.1, BOMO2547506.1, BOMO2547507.1, BOMO2547508.1, BOMO2547509.1, BOMO2547510.1, BOMO2547511.1, BOMO2550438.1, BOMO2550439.1, BOMO2550441.1, BOMO2550461.1, BOMO2551344.1, BOMO2552542.1, BOMO2553159.1, BOMO2553428.1, BOMO4926790.1, BOMO4927179.1, BOMO49275…	DEPO9764751.1	ANGL3310003.1, ANGL3310004.1, ANGL3310405.1, ANGL3310406.1, ANGL3311511.1, ANGL3312843.1, ANGL8563681.1, ANGL8563682.1, ANGL8564930.1, ANGL8569521.1, ANGL8572084.1, ANGL8576986.1, ANGL8577484.1, ANGL8577855.1, ANGL8577856.1, ANGL8578457.2, ANGL8578550.1, ANGL8578551.1, ANGL8578586.1, ANGL8578587.1			DIVI8131001.1, DIVI8131517.1, DIVI8139938.1, DIVI8142761.1, DIVI8147234.1, DIVI8148713.1, DIVI8149557.1, DIVI8149664.1, DIVI8150263.1, DIVI8150715.1, DIVI8151379.1, DIVI8151380.1, DIVI8151382.1, DIVI8151383.1, DIVI8151384.1, DIVI8151385.1, DIVI8152722.1, DIVI8153251.1, DIVI8154256.1, DIVI8154872.1	Hcic005445, Hcic009023	Hpha008114	BMGene02575, BMGene11822, BMGene11847, BMGene12320, BMGene12742, BMGene13525, BMGene13751, BMGene13886, BMGene14008, BMGene14077, BMGene14194, BMGene14333, BMGene14401
OG0000049	TRCA0896.1, TRCA1164097.1, TRCA5838131.1, TRCA5839834.1, TRCA8198786.1, TRCA8215.1, TRCA8291.1, TRCA8653.3	BOMO1182393.1	DEPO9764466.1, DEPO9772474.1, DEPO9772937.1	ANGL3310992.1, ANGL3310995.1, ANGL3311000.1, ANGL3311605.1, ANGL3311606.1, ANGL3311607.1, ANGL3311608.1, ANGL3311611.1, ANGL3311615.1, ANGL3311616.1, ANGL3311618.1, ANGL3311620.1, ANGL3312098.1, ANGL3312778.1, ANGL3312804.1, ANGL8561795.1, ANGL8562033.1, ANGL8562232.1, ANGL8562424.1, ANGL8562621.1, ANGL8562735.1, ANGL8562806.1, ANGL8562928.1, ANGL8562955.1, ANGL8563117.1, ANGL8566160.1, ANGL85728…	LEDE3013388.1, LEDE3013393.1, LEDE3016385.1	AETU9870224.1, AETU9875135.1, AETU9875143.1, AETU9875144.1, AETU9879812.1, AETU9881649.1	DIVI8136205.1, DIVI8140842.1, DIVI8140843.1, DIVI8152115.1, DIVI8153746.1, DIVI8153844.1, DIVI8153931.1, DIVI8153986.1	Hcic001226, Hcic005252, Hcic006983, Hcic007847, Hcic008105, Hcic008106, Hcic009939, Hcic010550	Hpha001462, Hpha002277, Hpha004835, Hpha006541, Hpha007369, Hpha009617, Hpha010614, Hpha012680	BMGene00011, BMGene00194, BMGene00195, BMGene00196, BMGene00197, BMGene00604, BMGene00817, BMGene00818, BMGene00819, BMGene00820, BMGene00821, BMGene00822, BMGene00823, BMGene01249, BMGene03472, BMGene09033
OG0000050	TRCA1728.1, TRCA5834457.1, TRCA5834458.1, TRCA6814.1, TRCA6903.1, TRCA7001.1		DEPO9756268.1, DEPO9756269.1, DEPO9756270.1, DEPO9756271.1, DEPO9756274.1, DEPO9756275.1, DEPO9757726.1, DEPO9759448.1, DEPO9762062.1, DEPO9764522.1, DEPO9764609.1, DEPO9769508.1, DEPO9769509.1, DEPO9769510.1, DEPO9769511.1, DEPO9769513.1, DEPO9772985.1	ANGL3310461.1, ANGL3312251.1, ANGL3312787.1, ANGL8562287.1, ANGL8562288.1, ANGL8562289.1, ANGL8562290.1, ANGL8562291.1, ANGL8562292.1, ANGL8569774.1, ANGL8569775.1, ANGL8569781.1, ANGL8569799.1, ANGL8569807.1, ANGL8569808.1, ANGL8569809.1, ANGL8569811.1, ANGL8569812.1, ANGL8569816.1, ANGL8569887.1, ANGL8579181.1, ANGL8580235.1	LEDE3013093.1, LEDE3014586.1, LEDE3014587.1, LEDE3014588.1, LEDE3014589.1, LEDE3024443.1, LEDE3025576.1, LEDE3026351.1, LEDE3028197.1, LEDE3028198.1	AETU9871771.1, AETU9871772.1, AETU9874814.1, AETU9876310.1	DIVI8129624.1, DIVI8129627.1, DIVI8129628.1, DIVI8129630.1, DIVI8133073.1, DIVI8133074.1, DIVI8133075.1, DIVI8133076.1, DIVI8133078.1, DIVI8135099.1, DIVI8136532.1, DIVI8140019.1, DIVI8140021.1, DIVI8140022.1, DIVI8140023.1, DIVI8140025.1, DIVI8144969.1, DIVI8154500.1, DIVI8154508.1, DIVI8154517.1, DIVI8154527.1, DIVI8154537.1, DIVI8154596.1, DIVI8154603.1	Hcic002664, Hcic006045, Hcic013192	Hpha008099, Hpha008101, Hpha009700	BMGene01454, BMGene01455, BMGene02227, BMGene02228, BMGene02229, BMGene02230, BMGene07663
OG0000051	TRCA5840121.1, TRCA5840155.1, TRCA5840364.1, TRCA8199158.1, TRCA8199159.1, TRCA8199160.1, TRCA8199162.1, TRCA8199636.1	BOMO2553391.1	DEPO9754127.1, DEPO9754128.1, DEPO9754129.1, DEPO9759082.1, DEPO9759083.1, DEPO9759084.1, DEPO9759085.1, DEPO9759086.1, DEPO9759087.1, DEPO9759088.1, DEPO9759089.1, DEPO9759091.1, DEPO9759092.1, DEPO9759093.1, DEPO9767396.1	ANGL3313200.1, ANGL3313201.1, ANGL8561779.1, ANGL8562371.1, ANGL8566821.1, ANGL8567357.1, ANGL8572042.1, ANGL8577058.1, ANGL8577060.1, ANGL8577483.1, ANGL8577555.1, ANGL8580311.1	LEDE3012326.1, LEDE3012327.1, LEDE3012328.1, LEDE3012329.1, LEDE3012330.1, LEDE3012331.1	AETU9876857.1, AETU9876858.1, AETU9876860.1, AETU9879026.1, AETU9879047.1, AETU9879053.1, AETU9879062.1	DIVI8130433.1, DIVI8133606.1, DIVI8139357.1, DIVI8139358.1, DIVI8142371.1, DIVI8150602.1, DIVI8151482.1, DIVI8152125.1, DIVI8153557.1, DIVI8153558.1, DIVI8154728.1, DIVI8154973.1, DIVI8154981.1, DIVI8155080.1	Hcic000133, Hcic004432, Hcic012058	Hpha001747, Hpha004016, Hpha005647	BMGene01316, BMGene01394, BMGene02162, BMGene03006, BMGene04269, BMGene06033, BMGene11892, BMGene12500, BMGene12577, BMGene12585, BMGene12602, BMGene12694, BMGene12711, BMGene12741, BMGene12952, BMGene13401, BMGene13885, BMGene14076, BMGene14193, BMGene14334, BMGene14500, BMGene14572, BMGene15597, BMGene15687, BMGene16023, BMGene16053
OG0000052	TRCA1332.1, TRCA5835222.1, TRCA5839837.1, TRCA8201390.1, TRCA8201392.1	BOMO1036866.1, BOMO1166673.1, BOMO1166675.1, BOMO1166676.1, BOMO1166687.1, BOMO1166691.1, BOMO1166694.1, BOMO2550704.1	DEPO9753889.1, DEPO9753891.1, DEPO9755200.1, DEPO9758309.1, DEPO9762987.1, DEPO9763001.1, DEPO9766749.1, DEPO9766881.1, DEPO9766888.1, DEPO9766900.1, DEPO9766908.1, DEPO9767588.1, DEPO9768677.1, DEPO9769337.1, DEPO9772444.1	ANGL3309912.1, ANGL3309915.1, ANGL3310032.1, ANGL3312851.1, ANGL3313033.1, ANGL8562901.1, ANGL8566634.1, ANGL8566833.1, ANGL8566856.1	LEDE3012722.1, LEDE3012726.1, LEDE3012727.1, LEDE3013144.1, LEDE3013146.1, LEDE3013148.1, LEDE3013152.1, LEDE3013153.1, LEDE3013154.1, LEDE3013155.1, LEDE3019611.1, LEDE3022690.1, LEDE3022691.1, LEDE3022692.1	AETU9864779.1, AETU9864791.1, AETU9865603.1, AETU9865614.1, AETU9865616.1, AETU9866138.1, AETU9873214.1, AETU9873218.1, AETU9873221.1, AETU9873757.1, AETU9873759.1, AETU9875352.1, AETU9875360.1, AETU9875361.1, AETU9877862.1	DIVI8136838.1, DIVI8136861.1, DIVI8136899.1, DIVI8136912.1, DIVI8147586.1, DIVI8147595.1, DIVI8147605.1, DIVI8152622.1	Hcic000412, Hcic002843, Hcic006637, Hcic007804, Hcic013398	Hpha007127, Hpha007128, Hpha008184, Hpha011380, Hpha013004, Hpha013204, Hpha013540	BMGene00115, BMGene00724, BMGene00725, BMGene00726, BMGene00728, BMGene00729, BMGene02937, BMGene02938
OG0000053	TRCA5834342.1	BOMO1202114.1, BOMO1203110.1, BOMO1204581.1, BOMO1204642.1, BOMO1204643.1, BOMO1204644.1, BOMO1206265.1, BOMO2545785.1, BOMO2546988.1, BOMO2547152.1, BOMO2549312.1, BOMO2549313.1, BOMO2549314.1, BOMO2549315.1, BOMO2552435.1, BOMO4923418.1, BOMO4923856.1, BOMO4923857.1, BOMO4923859.1, BOMO4925337.1, BOMO4934257.1	DEPO9756170.1, DEPO9760356.1, DEPO9761836.1, DEPO9761837.1, DEPO9761838.1, DEPO9761839.1, DEPO9761840.1, DEPO9761841.1, DEPO9761843.1, DEPO9768781.1, DEPO9768801.1, DEPO9770861.1	ANGL3311035.1, ANGL3311731.1, ANGL8564371.1, ANGL8567257.1, ANGL8570951.1, ANGL8572737.1, ANGL8574421.2, ANGL8578612.1, ANGL8578618.1, ANGL8578674.1	LEDE3016213.1, LEDE3017729.1, LEDE3018776.1, LEDE3023543.1, LEDE3027243.1, LEDE3027317.1, LEDE3027844.1, LEDE3028663.1, LEDE3028771.1, LEDE3028784.1	AETU9878257.1, AETU9878573.1	DIVI8130181.1, DIVI8131015.1, DIVI8143326.1, DIVI8147889.1, DIVI8152602.1	Hcic002105, Hcic003299, Hcic006401, Hcic006569, Hcic008535	Hpha002634, Hpha005136, Hpha012065, Hpha013212	BMGene09157, BMGene11687, BMGene11751, BMGene12805, BMGene13000, BMGene13061, BMGene13167, BMGene13176, BMGene13364, BMGene13384, BMGene13515, BMGene13526, BMGene13578, BMGene13735, BMGene14150, BMGene14346, BMGene15001, BMGene15048, BMGene15404, BMGene15449, BMGene15478, BMGene15655, BMGene15808, BMGene15839
OG0000054		BOMO1202472.1, BOMO2544942.2, BOMO2546472.1, BOMO2550728.1	DEPO9754181.1, DEPO9756965.1, DEPO9762541.1, DEPO9771673.1				DIVI8131335.1, DIVI8140753.1, DIVI8142787.1, DIVI8150072.1, DIVI8153217.1	Hcic000247, Hcic000285, Hcic000793, Hcic001531, Hcic001534, Hcic002115, Hcic002242, Hcic002904, Hcic002905, Hcic003490, Hcic003571, Hcic004976, Hcic005233, Hcic005234, Hcic005440, Hcic005593, Hcic005802, Hcic005938, Hcic006606, Hcic007671, Hcic007705, Hcic008063, Hcic008115, Hcic008230, Hcic008294, Hcic008428, Hcic008572, Hcic009390, Hcic009401, Hcic010080, Hcic010112, Hcic010243, Hcic010932, Hci…	Hpha002060, Hpha005434, Hpha007473, Hpha008797, Hpha009336, Hpha009337, Hpha010554, Hpha010783, Hpha011967, Hpha012256, Hpha012332, Hpha012702	BMGene09167, BMGene09206, BMGene11769, BMGene12236, BMGene12372, BMGene12373, BMGene12685, BMGene12686, BMGene12687, BMGene12873, BMGene13019, BMGene13792, BMGene13993, BMGene14048, BMGene14101, BMGene14103, BMGene14357, BMGene14520, BMGene14568, BMGene14611, BMGene14635, BMGene14657, BMGene14732, BMGene15132, BMGene15272, BMGene15287, BMGene16041, BMGene16206
OG0000055	TRCA1578.1, TRCA3839.1, TRCA5834290.1, TRCA5839617.1, TRCA8193352.1, TRCA8193572.1, TRCA8194263.2, TRCA8194276.1, TRCA8197635.1, TRCA8200062.1, TRCA8200636.2, TRCA8201361.1, TRCA8201362.1	BOMO1153674.1, BOMO1204161.1, BOMO1204961.1, BOMO1243984.1, BOMO2552629.2, BOMO4922188.1, BOMO4926970.1, BOMO4927620.1, BOMO4933996.2, BOMO4934103.2	DEPO9760617.1, DEPO9771084.1, DEPO9772490.1, DEPO9772491.1	ANGL3310067.1, ANGL3310068.1, ANGL3310071.1, ANGL3310072.1, ANGL3310074.1, ANGL3312565.1, ANGL8562070.1, ANGL8562073.1, ANGL8562074.1, ANGL8562087.1, ANGL8562088.1, ANGL8562093.2, ANGL8562094.1, ANGL8562095.1, ANGL8562097.1, ANGL8562098.1, ANGL8562099.2, ANGL8562106.1, ANGL8562108.1, ANGL8562110.1, ANGL8562111.1, ANGL8562112.1, ANGL8562113.1, ANGL8562114.1, ANGL8578841.1	LEDE3015880.1, LEDE3021786.1, LEDE3021787.1, LEDE3021788.1, LEDE3021789.1, LEDE3021790.1, LEDE3021791.1, LEDE3021792.1, LEDE3023062.1, LEDE3025021.1, LEDE3026838.1, LEDE3027526.1	AETU9873121.1, AETU9878606.1, AETU9878607.1, AETU9878608.1, AETU9880690.1, AETU9880691.1	DIVI8135369.1, DIVI8135370.1, DIVI8135374.1, DIVI8135375.1, DIVI8135389.1, DIVI8140127.1, DIVI8141377.1, DIVI8145420.1, DIVI8148777.1	Hcic002279, Hcic004602, Hcic006893, Hcic013366	Hpha001131, Hpha004775, Hpha008628, Hpha012924	BMGene00020, BMGene06635, BMGene10771, BMGene16181
OG0000056	TRCA8199286.1	BOMO1205052.1, BOMO2551658.1			LEDE3011743.1		DIVI8137818.1, DIVI8142380.1, DIVI8144124.1, DIVI8145159.1, DIVI8145286.1, DIVI8151546.1	Hcic000583, Hcic001020, Hcic001021, Hcic002324, Hcic002439, Hcic003147, Hcic003710, Hcic003820, Hcic003946, Hcic004200, Hcic004680, Hcic004954, Hcic005665, Hcic006007, Hcic006257, Hcic006259, Hcic006548, Hcic007073, Hcic007085, Hcic007149, Hcic007885, Hcic008806, Hcic008807, Hcic009568, Hcic010566, Hcic012777, Hcic013002, Hcic013016, Hcic013062, Hcic013316, Hcic013421	Hpha000133, Hpha001405, Hpha001689, Hpha001905, Hpha002088, Hpha002089, Hpha002123, Hpha003355, Hpha003476, Hpha003685, Hpha003686, Hpha004082, Hpha004819, Hpha007553, Hpha008993, Hpha010528, Hpha012570, Hpha012587, Hpha012722, Hpha012751, Hpha012765, Hpha012798, Hpha012875, Hpha012910, Hpha012980, Hpha013247, Hpha013251, Hpha013302, Hpha013447, Hpha013479	BMGene01659, BMGene01937, BMGene01938, BMGene02448, BMGene03866, BMGene03867, BMGene03868, BMGene04254, BMGene05339, BMGene07949, BMGene10789, BMGene10882, BMGene10910, BMGene11109, BMGene11301, BMGene11487, BMGene11760, BMGene12600, BMGene13136, BMGene14788
OG0000057	TRCA5839914.1, TRCA5840056.1, TRCA5840429.1	BOMO1208458.1		ANGL3310010.1, ANGL3310134.1, ANGL3310386.1, ANGL3310750.1, ANGL3310754.1, ANGL3311665.1, ANGL3311742.1, ANGL3311928.1, ANGL3312199.1, ANGL3312231.1, ANGL3312312.1, ANGL3312530.1, ANGL3312720.1, ANGL3313209.1, ANGL8572511.1, ANGL8573715.1	LEDE3018634.1, LEDE3026716.1, LEDE3028354.1		DIVI8144071.1, DIVI8146007.1, DIVI8146784.1, DIVI8151196.1	Hcic000341, Hcic000970, Hcic000971, Hcic003137, Hcic003207, Hcic003926, Hcic003986, Hcic005144, Hcic005442, Hcic005686, Hcic005755, Hcic007385, Hcic007714, Hcic007846, Hcic007963, Hcic008738, Hcic009007, Hcic009273, Hcic010949, Hcic011018, Hcic012438	Hpha001020, Hpha001829, Hpha003889, Hpha004580, Hpha005466, Hpha006389, Hpha006993, Hpha007211, Hpha007468, Hpha007614, Hpha007680, Hpha008075, Hpha008448, Hpha008492, Hpha008596, Hpha009227, Hpha009511, Hpha011889, Hpha012215	BMGene04662, BMGene09175, BMGene11763, BMGene11898, BMGene11907, BMGene12232, BMGene12359, BMGene12530, BMGene12691, BMGene12785, BMGene13064, BMGene13162, BMGene13230, BMGene13570, BMGene13640, BMGene13783, BMGene13861, BMGene13901, BMGene13934, BMGene14808, BMGene15830, BMGene15959, BMGene16054, BMGene16279
OG0000058	TRCA5837412.1, TRCA5840144.1			ANGL3312337.1, ANGL8576628.1	LEDE3013900.1, LEDE3015979.1, LEDE3017206.1, LEDE3026925.1, LEDE3027326.1, LEDE3028247.1		DIVI8128607.1, DIVI8130658.1, DIVI8131347.1, DIVI8132373.1, DIVI8133046.1, DIVI8134579.1, DIVI8135841.1, DIVI8136897.1, DIVI8137434.1, DIVI8138112.1, DIVI8138848.1, DIVI8138849.1, DIVI8139629.1, DIVI8140185.1, DIVI8141094.1, DIVI8142748.1, DIVI8142749.1, DIVI8144706.1, DIVI8145226.1, DIVI8145974.1, DIVI8146550.1, DIVI8146676.1, DIVI8148722.1, DIVI8148937.1, DIVI8148983.1, DIVI8149245.1, DIVI81523…			BMGene03056, BMGene11615, BMGene11956, BMGene12195, BMGene12241, BMGene12490, BMGene12518, BMGene12662, BMGene12663, BMGene12868, BMGene12964, BMGene13021, BMGene13022, BMGene13041, BMGene13042, BMGene13424, BMGene13546, BMGene13665, BMGene13716, BMGene13739, BMGene13740, BMGene13821, BMGene13927, BMGene13960, BMGene13985, BMGene13998, BMGene14347, BMGene14567, BMGene14583, BMGene14981, BMGene150…
OG0000059	TRCA1136.1, TRCA1203.1, TRCA5838193.1, TRCA5838196.1, TRCA5838206.1, TRCA5838218.1, TRCA5838248.1, TRCA6787.1, TRCA6872.2, TRCA6966.2, TRCA7147.1, TRCA7234.1, TRCA7313.1, TRCA7395.1, TRCA8190708.1, TRCA8200938.1, TRCA8201195.2	BOMO1037197.1, BOMO1108460.1, BOMO1108464.1, BOMO1108466.1, BOMO2546875.1	DEPO9753816.1, DEPO9753838.1, DEPO9755792.1, DEPO9755793.1, DEPO9755794.1	ANGL8564046.1, ANGL8564047.1, ANGL8564048.1, ANGL8564050.1, ANGL8564051.1, ANGL8564052.1, ANGL8576730.1, ANGL8576731.1	LEDE3027112.1, LEDE3027122.1, LEDE3027203.1, LEDE3027212.1, LEDE3027222.1, LEDE3027370.1, LEDE3027372.1	AETU9867945.1, AETU9875440.1, AETU9875448.1, AETU9875453.1, AETU9877570.1, AETU9878054.1, AETU9878056.1, AETU9878059.1, AETU9878877.1, AETU9878878.1, AETU9878879.1, AETU9880121.1	DIVI8135069.1, DIVI8140181.1, DIVI8140182.1, DIVI8150437.1, DIVI8153121.1, DIVI8154348.1, DIVI8154392.1, DIVI8154737.1, DIVI8155195.1	Hcic009943, Hcic009944, Hcic009945, Hcic009946, Hcic009947, Hcic009948, Hcic009996	Hpha003946, Hpha003947, Hpha003948, Hpha003949, Hpha003950, Hpha009066, Hpha009868, Hpha012938	BMGene04058, BMGene04059, BMGene04060, BMGene04061, BMGene04095, BMGene04096, BMGene05532, BMGene05534, BMGene05535, BMGene05579, BMGene05580
OG0000060	TRCA5835369.1, TRCA5835370.1, TRCA5835371.1, TRCA5835372.1, TRCA5835373.1, TRCA5835374.1, TRCA5835376.1, TRCA5835377.1, TRCA5835378.1, TRCA5835379.1, TRCA5835380.1, TRCA5835381.1, TRCA5835382.1, TRCA5835383.1, TRCA5835384.1, TRCA5835385.1, TRCA5835386.1, TRCA5835387.1, TRCA5835388.1, TRCA5835389.1, TRCA5835390.1, TRCA5835391.1, TRCA5835392.1, TRCA5835393.1, TRCA5835394.1, TRCA5835395.1, TRCA58353…	BOMO1208290.1, BOMO1208291.1, BOMO1208292.1, BOMO1208295.1, BOMO2551749.1	DEPO9759903.1, DEPO9759904.1, DEPO9759905.1, DEPO9759906.1, DEPO9759907.1, DEPO9759908.1	ANGL3311883.1	LEDE3025335.1	AETU9868405.1, AETU9878435.1, AETU9879084.1, AETU9879899.1	DIVI8137588.1, DIVI8137595.1, DIVI8137603.1, DIVI8137610.1, DIVI8137617.1, DIVI8137627.1, DIVI8137635.1, DIVI8137643.1, DIVI8137651.1, DIVI8137659.1, DIVI8137665.1, DIVI8137673.1, DIVI8137681.1, DIVI8137688.1, DIVI8137689.1, DIVI8137698.1, DIVI8137705.1, DIVI8137711.1, DIVI8137717.1, DIVI8137725.1, DIVI8137732.1, DIVI8137741.1, DIVI8137752.1, DIVI8137759.1, DIVI8137767.1, DIVI8137776.1, DIVI81377…	Hcic002731	Hpha009326	BMGene05445, BMGene07838
OG0000061	TRCA1478.1, TRCA2369.1, TRCA5837163.1, TRCA5837164.1, TRCA5837921.1, TRCA5837922.1, TRCA8196417.1, TRCA8196418.1, TRCA8196419.1, TRCA8196420.1, TRCA8196421.1, TRCA8196422.1, TRCA8196423.1, TRCA8196424.1, TRCA8196425.1	BOMO1202746.1, BOMO2544719.1, BOMO4921827.1, BOMO4921828.1, BOMO4921830.1, BOMO4921831.1, BOMO4921832.1, BOMO4921833.1, BOMO4921834.1, BOMO4931505.2	DEPO9765940.1, DEPO9769256.1, DEPO9769257.1, DEPO9769258.1, DEPO9769259.1, DEPO9769260.1, DEPO9769261.1, DEPO9769263.1, DEPO9769264.1, DEPO9769265.1, DEPO9769266.1	ANGL3312013.1, ANGL8562049.1, ANGL8562050.1, ANGL8562051.1, ANGL8562052.1, ANGL8562053.1, ANGL8562054.1, ANGL8562055.1, ANGL8562056.1, ANGL8562057.1, ANGL8565491.1	LEDE3016792.1, LEDE3016793.1, LEDE3016794.1, LEDE3016795.1, LEDE3016796.1, LEDE3016797.1, LEDE3016798.1, LEDE3016799.1, LEDE3026159.1	AETU9873687.1, AETU9873764.1, AETU9873765.1, AETU9873766.1, AETU9873767.1, AETU9873768.1, AETU9873769.1, AETU9873770.1, AETU9873772.1, AETU9873773.1, AETU9873774.1, AETU9878226.1	DIVI8135693.1, DIVI8135701.1, DIVI8135704.1, DIVI8135713.1, DIVI8135722.1, DIVI8135731.1, DIVI8135739.1, DIVI8135750.1, DIVI8135755.1, DIVI8140680.1	Hcic008538, Hcic009420, Hcic011834	Hpha002385, Hpha002455, Hpha006662	BMGene01816, BMGene03448, BMGene06550
OG0000062	TRCA5839902.1, TRCA5840340.1, TRCA5840447.1, TRCA5840448.1	BOMO1203680.1, BOMO1207575.1, BOMO1208599.1, BOMO1208828.1, BOMO1209003.1, BOMO2545378.2, BOMO2548114.1, BOMO2550589.1, BOMO2552295.1, BOMO2552457.1	DEPO9765595.1, DEPO9772766.1	ANGL3312241.1, ANGL3312589.1, ANGL8564512.1, ANGL8571452.1, ANGL8572797.1, ANGL8575579.1	LEDE3019118.1, LEDE3028741.1, LEDE3028869.1		DIVI8127882.1, DIVI8128386.1, DIVI8131058.1, DIVI8133298.1, DIVI8133980.1, DIVI8134068.1, DIVI8134685.1, DIVI8135127.1, DIVI8135294.1, DIVI8136806.1, DIVI8136808.1, DIVI8137125.1, DIVI8138318.1, DIVI8138471.1, DIVI8139613.1, DIVI8139616.1, DIVI8140528.1, DIVI8141034.1, DIVI8141368.1, DIVI8141659.1, DIVI8142350.1, DIVI8142816.1, DIVI8142970.1, DIVI8143197.1, DIVI8144976.1, DIVI8147541.1, DIVI81490…	Hcic003508, Hcic003948, Hcic005103, Hcic005533, Hcic007858, Hcic008474, Hcic009559, Hcic010532, Hcic012577	Hpha004229, Hpha005070	BMGene00354, BMGene01346, BMGene10659, BMGene10660, BMGene11810, BMGene12707, BMGene13668, BMGene14737, BMGene15334, BMGene15524, BMGene16198
OG0000063	TRCA5840229.1, TRCA5840329.1, TRCA5840425.1		DEPO9754510.1	ANGL3312770.1, ANGL3312892.1, ANGL8572068.1, ANGL8576384.1	LEDE3026827.1, LEDE3027105.1, LEDE3027497.1, LEDE3028289.1		DIVI8132768.1, DIVI8148018.1, DIVI8149881.1, DIVI8151371.1, DIVI8152634.1, DIVI8154904.1, DIVI8155239.1, DIVI8155348.1, DIVI8155375.1	Hcic000339, Hcic000416, Hcic001294, Hcic002111, Hcic002114, Hcic002214, Hcic002322, Hcic002348, Hcic002448, Hcic002721, Hcic002742, Hcic003879, Hcic004735, Hcic004822, Hcic005379, Hcic005685, Hcic006071, Hcic006156, Hcic006476, Hcic006605, Hcic006712, Hcic006781, Hcic006915, Hcic006941, Hcic006986, Hcic007321, Hcic007929, Hcic009099, Hcic009898, Hcic010504, Hcic011528, Hcic012486, Hcic012490, Hci…	Hpha002763, Hpha002781, Hpha002976, Hpha003911, Hpha004212, Hpha004268, Hpha005583, Hpha005834, Hpha007627, Hpha007932, Hpha008851, Hpha009738, Hpha009895, Hpha009921, Hpha012217, Hpha012219, Hpha012222	BMGene09208, BMGene11768, BMGene12374, BMGene12736, BMGene13787, BMGene13881, BMGene14050, BMGene14102, BMGene14192, BMGene15007, BMGene15271, BMGene15286, BMGene15382, BMGene15868, BMGene16040
OG0000064	TRCA6823.2, TRCA6913.1, TRCA7009.1		DEPO9766992.1, DEPO9767030.1, DEPO9767056.1, DEPO9773255.1	ANGL3310434.1, ANGL3311398.1, ANGL3311399.1, ANGL8561359.1, ANGL8561402.1, ANGL8561906.1, ANGL8561914.1, ANGL8561922.1, ANGL8575639.1, ANGL8575640.1, ANGL8575643.1	LEDE3012470.1, LEDE3020322.1, LEDE3020323.1, LEDE3020324.1, LEDE3020325.1, LEDE3020326.1, LEDE3025048.1, LEDE3025357.1, LEDE3026697.1, LEDE3026698.1, LEDE3026699.1, LEDE3026701.1, LEDE3026702.1, LEDE3026802.1, LEDE3027983.1, LEDE3028009.1, LEDE3029950.1, LEDE3029959.1, LEDE3029967.1, LEDE3029976.1, LEDE3029984.1, LEDE3029996.1, LEDE3030007.1	AETU9881109.1, AETU9881381.1, AETU9881382.1	DIVI8128563.1, DIVI8128565.1, DIVI8128566.1, DIVI8128567.1, DIVI8128569.1, DIVI8128570.1, DIVI8128571.1, DIVI8128572.1, DIVI8128573.1, DIVI8128574.1, DIVI8128576.1, DIVI8135413.1, DIVI8136226.1, DIVI8136228.1, DIVI8144714.1, DIVI8144715.1, DIVI8144716.1, DIVI8144717.1, DIVI8144718.1, DIVI8144719.1, DIVI8146982.1, DIVI8146983.1, DIVI8146984.1, DIVI8146985.1, DIVI8146986.1, DIVI8146989.1, DIVI81469…	Hcic004161, Hcic004162, Hcic004163, Hcic004164	Hpha000025, Hpha005161, Hpha005162, Hpha007094, Hpha008465, Hpha012568	BMGene02918, BMGene02919
OG0000065			DEPO9756203.1, DEPO9758250.1, DEPO9761041.1, DEPO9761043.1, DEPO9761044.1, DEPO9761065.1, DEPO9761066.1, DEPO9761067.1, DEPO9761069.1, DEPO9761116.1, DEPO9761117.1, DEPO9761118.1, DEPO9761149.1, DEPO9771829.1, DEPO9771830.1	ANGL3310150.1, ANGL3311309.1, ANGL3311310.1, ANGL3312311.1, ANGL8561627.1, ANGL8561628.1, ANGL8561629.1, ANGL8561630.1, ANGL8561631.1, ANGL8561632.1, ANGL8565283.1, ANGL8569916.1, ANGL8569917.1, ANGL8569918.1, ANGL8569919.1, ANGL8573084.1, ANGL8577179.1	LEDE3012623.1, LEDE3012624.1, LEDE3012625.1, LEDE3012626.1, LEDE3014823.1, LEDE3014824.1, LEDE3015125.1, LEDE3022206.1, LEDE3022209.1, LEDE3023075.1, LEDE3023086.1, LEDE3023105.1, LEDE3023115.1, LEDE3027360.1, LEDE3027361.1, LEDE3027863.1, LEDE3027900.1		DIVI8128015.1, DIVI8128019.1, DIVI8128020.1, DIVI8128021.1, DIVI8128388.1, DIVI8131894.1, DIVI8133949.1, DIVI8135149.1, DIVI8135150.1, DIVI8135621.1, DIVI8137394.1, DIVI8138011.1, DIVI8138012.1, DIVI8138013.1, DIVI8138014.1, DIVI8138015.1, DIVI8138016.1, DIVI8141199.1, DIVI8141200.1, DIVI8142335.1, DIVI8143757.1, DIVI8143758.1, DIVI8146338.1, DIVI8148208.1, DIVI8148351.1, DIVI8148352.1, DIVI81483…
OG0000066	TRCA1104734.1, TRCA5838310.1, TRCA5838311.1, TRCA5838313.1, TRCA8197225.1, TRCA8197226.1, TRCA8197227.1, TRCA8197228.1, TRCA8197229.1, TRCA8197230.1, TRCA8197231.1, TRCA8197232.1, TRCA8197233.1, TRCA8197234.1, TRCA8197235.1	BOMO1036976.1, BOMO1104803.1, BOMO1104804.1, BOMO1201927.1, BOMO1201928.1, BOMO1201929.1, BOMO1201930.1, BOMO1201931.1, BOMO1201932.1, BOMO1201933.1, BOMO1201934.1	DEPO9758716.1, DEPO9758717.1, DEPO9758718.1, DEPO9758719.1, DEPO9758720.1, DEPO9758721.1, DEPO9758722.1, DEPO9758723.1, DEPO9758724.1, DEPO9758725.1, DEPO9758726.1, DEPO9758728.1, DEPO9758729.1, DEPO9758730.1, DEPO9758731.1, DEPO9758732.1, DEPO9758733.1, DEPO9758734.1, DEPO9758735.1, DEPO9758736.1, DEPO9758737.1, DEPO9758738.1	ANGL8566175.1, ANGL8566177.1, ANGL8566178.1, ANGL8566180.1, ANGL8566181.1, ANGL8566182.1	LEDE3021237.1, LEDE3021238.1, LEDE3021239.1, LEDE3021240.1, LEDE3021242.1, LEDE3021243.1, LEDE3021244.1, LEDE3021245.1, LEDE3021246.1, LEDE3021247.1, LEDE3021248.1, LEDE3021249.1, LEDE3021250.1, LEDE3021251.1	AETU9880971.1	DIVI8155571.1, DIVI8155572.1, DIVI8155573.1, DIVI8155574.1, DIVI8155575.1, DIVI8155576.1, DIVI8155577.1, DIVI8155578.1, DIVI8155579.1, DIVI8155580.1	Hcic010161, Hcic010162	Hpha008991, Hpha008992	BMGene01375, BMGene02137
OG0000067	TRCA0951.1, TRCA1163996.1, TRCA1164001.1, TRCA1164314.1, TRCA1298082.1	BOMO1037464.2, BOMO2549720.1	DEPO9754222.1, DEPO9754674.1, DEPO9761878.1, DEPO9768628.1, DEPO9768633.1, DEPO9768697.1, DEPO9772384.1	ANGL3310812.1, ANGL3310817.1, ANGL8560793.1, ANGL8575903.1, ANGL8575904.1, ANGL8575905.1, ANGL8576686.1, ANGL8577098.1, ANGL8577099.1, ANGL8577102.1	LEDE3019573.1, LEDE3019574.1, LEDE3020442.1, LEDE3020443.1, LEDE3022584.1, LEDE3022881.1, LEDE3022888.1, LEDE3022899.1, LEDE3024668.1, LEDE3024671.1, LEDE3025725.1, LEDE3028722.1, LEDE3028798.1, LEDE3030307.1	AETU9868260.1, AETU9868262.1, AETU9868268.1, AETU9868283.1, AETU9868284.1, AETU9868286.1, AETU9871042.1, AETU9879342.1	DIVI8130758.1, DIVI8132475.1, DIVI8132517.1, DIVI8133575.1, DIVI8138891.1, DIVI8138892.1, DIVI8138893.1, DIVI8138895.1, DIVI8138896.1, DIVI8141606.1, DIVI8143894.1, DIVI8143896.1, DIVI8143902.1, DIVI8147395.1	Hcic001684, Hcic009187, Hcic011019, Hcic011496, Hcic012973, Hcic013048	Hpha002753, Hpha005816, Hpha005937, Hpha009429, Hpha010472, Hpha011453, Hpha011535, Hpha012838, Hpha013286	BMGene06666, BMGene06667, BMGene06668, BMGene06673, BMGene06674, BMGene06675, BMGene06677, BMGene07445, BMGene07446, BMGene07447
OG0000068	TRCA5840350.1, TRCA8197926.1	BOMO2550892.1					DIVI8129800.1	Hcic001891, Hcic002607, Hcic002633, Hcic003267, Hcic003273, Hcic003456, Hcic003480, Hcic004037, Hcic004386, Hcic004392, Hcic004445, Hcic004693, Hcic004930, Hcic005140, Hcic006378, Hcic006430, Hcic007157, Hcic008129, Hcic008745, Hcic008746, Hcic008855, Hcic009069, Hcic010174, Hcic010184, Hcic010407, Hcic011831, Hcic012046, Hcic012119	Hpha001253, Hpha002186, Hpha002833, Hpha003324, Hpha003564, Hpha003581, Hpha003733, Hpha004460, Hpha004862, Hpha005063, Hpha006271, Hpha006568, Hpha006671, Hpha007912, Hpha008403, Hpha009812, Hpha009873, Hpha011388, Hpha011451, Hpha012214	BMGene01343, BMGene02516, BMGene09158, BMGene09213, BMGene11638, BMGene11639, BMGene11667, BMGene11672, BMGene11705, BMGene11968, BMGene11969, BMGene12352, BMGene12486, BMGene13272, BMGene13348, BMGene13799, BMGene13962, BMGene14363, BMGene14440, BMGene14543, BMGene14600, BMGene14708, BMGene14878, BMGene14928, BMGene15386, BMGene15462, BMGene15464, BMGene15582, BMGene15712, BMGene15732, BMGene158…
OG0000069	TRCA1808665.1, TRCA5834859.1, TRCA5834860.1, TRCA5836612.1, TRCA5836613.1, TRCA5836629.1, TRCA5837132.1, TRCA5837342.1, TRCA7911.1, TRCA8190619.1, TRCA8192490.1, TRCA8192491.2, TRCA8192695.2, TRCA8193874.1, TRCA8193876.1, TRCA8194974.1, TRCA8194997.1, TRCA8194998.1, TRCA8194999.2, TRCA8199481.1, TRCA8199482.2, TRCA8199497.1	BOMO1206909.1, BOMO1206911.1, BOMO4931121.1	DEPO9753364.1, DEPO9754517.1, DEPO9763004.1, DEPO9763005.1, DEPO9769515.1, DEPO9772947.1, DEPO9772948.1	ANGL3312119.1, ANGL8566489.1	LEDE3011527.1, LEDE3015803.1, LEDE3015804.1, LEDE3015805.1, LEDE3015806.1, LEDE3015807.1, LEDE3015808.1, LEDE3024173.1	AETU9865780.1, AETU9865781.1, AETU9866578.1, AETU9866638.1, AETU9868926.1, AETU9869277.1, AETU9869278.1, AETU9870390.1, AETU9875004.1, AETU9875034.1, AETU9875036.1, AETU9876190.1, AETU9877141.1, AETU9879862.1, AETU9879903.1, AETU9879904.1	DIVI8130822.1, DIVI8130835.1, DIVI8130843.1, DIVI8130857.1, DIVI8130865.1, DIVI8130873.1, DIVI8130874.1, DIVI8130879.1, DIVI8130891.1, DIVI8138117.1, DIVI8142028.1, DIVI8144851.1, DIVI8144858.1, DIVI8147732.1, DIVI8147733.1, DIVI8152043.1, DIVI8152319.1, DIVI8152474.1, DIVI8154381.1, DIVI8154513.1, DIVI8154766.1	Hcic004422, Hcic011499	Hpha000432, Hpha012321	BMGene11052
OG0000070	TRCA1814862.1, TRCA5834400.1, TRCA5838558.1, TRCA5838586.1, TRCA5838588.1, TRCA5838957.1, TRCA5838958.1, TRCA5838982.1, TRCA5838983.1, TRCA5838985.1, TRCA5838986.1, TRCA5838987.1, TRCA5838990.1, TRCA5838991.1, TRCA5839328.1, TRCA5839329.1, TRCA5839330.1, TRCA5839331.1, TRCA5839332.1, TRCA5839333.1, TRCA5839334.1, TRCA5839335.1, TRCA5839344.1, TRCA5839346.1, TRCA5839347.1, TRCA5840424.1, TRCA81979…		DEPO9755672.1, DEPO9762283.1, DEPO9762286.1, DEPO9762398.1, DEPO9770025.1	ANGL3310132.1, ANGL3310462.1, ANGL3310463.1, ANGL3312342.1, ANGL3312343.1, ANGL3313053.1, ANGL8567958.2, ANGL8567969.1, ANGL8578651.1, ANGL8578867.1, ANGL8578982.1, ANGL8578983.2, ANGL8579015.2, ANGL8579019.1, ANGL8579026.2	LEDE3017287.1, LEDE3017288.1, LEDE3019069.1, LEDE3023427.1, LEDE3023560.1, LEDE3025922.1, LEDE3027103.1, LEDE3027755.1, LEDE3027756.1, LEDE3028143.1, LEDE3030161.1, LEDE3030170.1, LEDE3030191.1	AETU9870159.1, AETU9870731.1, AETU9877428.1	DIVI8132688.1, DIVI8137344.1, DIVI8137345.1, DIVI8142953.1, DIVI8143906.1, DIVI8143907.1, DIVI8145678.1, DIVI8147578.1, DIVI8148623.1, DIVI8149778.1, DIVI8150778.1	Hcic013737	Hpha012405, Hpha013683	BMGene04355, BMGene09101, BMGene13242, BMGene15082, BMGene15086, BMGene16221
OG0000071	TRCA5839964.1, TRCA5840124.1, TRCA5840352.1, TRCA8194894.1	BOMO1207220.1, BOMO1207222.1, BOMO2545127.1, BOMO2546595.1, BOMO2552123.1, BOMO2552612.1, BOMO4921763.1, BOMO4923984.1, BOMO4927060.1, BOMO4927452.1, BOMO4928541.3, BOMO4933771.1, BOMO4934209.1, BOMO4934242.1	DEPO9755261.1, DEPO9764451.1	ANGL3309796.1, ANGL3310920.1, ANGL8562602.1, ANGL8569974.1, ANGL8573267.1, ANGL8574493.1, ANGL8575866.1, ANGL8577122.1	LEDE3019618.1, LEDE3025320.1	AETU9872924.1, AETU9877185.1	DIVI8129342.1, DIVI8130228.1, DIVI8130755.1, DIVI8131142.1, DIVI8133026.1, DIVI8135968.1, DIVI8136925.1, DIVI8137513.1, DIVI8137576.1, DIVI8138982.1, DIVI8139531.1, DIVI8140895.1, DIVI8141504.1, DIVI8142668.1, DIVI8142777.1, DIVI8142958.1, DIVI8143499.1, DIVI8144893.1, DIVI8146458.1, DIVI8146669.1, DIVI8147298.1, DIVI8149746.1, DIVI8150225.1, DIVI8152097.1, DIVI8152649.1, DIVI8153581.1, DIVI81544…	Hcic002276, Hcic003250, Hcic005693, Hcic005881, Hcic006825, Hcic006970, Hcic007822, Hcic010574	Hpha004063	BMGene06369, BMGene09153, BMGene12313, BMGene13357, BMGene13677, BMGene14290, BMGene14716, BMGene15378, BMGene15453, BMGene15651
OG0000072	TRCA5836542.1, TRCA5837079.1, TRCA8196731.1, TRCA8196732.1, TRCA8199586.1, TRCA8199760.1	BOMO1202035.1, BOMO1204376.1, BOMO1208826.1, BOMO2544063.1, BOMO2545531.1, BOMO2547054.1, BOMO2547055.1, BOMO2552098.2, BOMO2552502.2, BOMO4921532.2, BOMO4923451.1, BOMO4934220.2	DEPO9754039.1, DEPO9756631.1, DEPO9765600.1, DEPO9773781.1	ANGL3310902.1, ANGL3311269.1, ANGL3311699.1, ANGL3312285.1, ANGL8568076.1, ANGL8568414.1, ANGL8572500.1, ANGL8576805.1, ANGL8577299.1, ANGL8577957.1, ANGL8578344.1, ANGL8578475.1, ANGL8578524.1, ANGL8578525.1	LEDE3011763.1, LEDE3024367.1, LEDE3024376.1, LEDE3028765.1, LEDE3030386.1		DIVI8130743.1, DIVI8140937.1, DIVI8140942.1, DIVI8144208.1, DIVI8147786.1, DIVI8148592.1, DIVI8149900.1, DIVI8151017.1, DIVI8151141.1, DIVI8153800.1, DIVI8154080.1, DIVI8154081.1, DIVI8154114.1, DIVI8154468.1	Hcic000420, Hcic000454, Hcic001541, Hcic003428, Hcic005033, Hcic007075, Hcic007739, Hcic008059, Hcic010428, Hcic012288, Hcic012905	Hpha000718, Hpha001213, Hpha002216, Hpha004806, Hpha005083, Hpha006383, Hpha006756, Hpha009922, Hpha012908, Hpha013317	BMGene01002, BMGene09141, BMGene12841, BMGene13047, BMGene13922, BMGene14146, BMGene15419, BMGene15821
OG0000073	TRCA5833622.1, TRCA5833623.1			ANGL3312299.1	LEDE3021559.1, LEDE3027928.1		DIVI8132519.1, DIVI8134036.1, DIVI8135857.1, DIVI8146325.1, DIVI8148030.1, DIVI8148032.1, DIVI8151084.1, DIVI8153144.1, DIVI8153856.1, DIVI8154713.1	Hcic001303, Hcic001588, Hcic002610, Hcic003164, Hcic003796, Hcic003985, Hcic004206, Hcic005105, Hcic005458, Hcic005459, Hcic006012, Hcic008283, Hcic008496, Hcic008810, Hcic008975	Hpha003746, Hpha004531, Hpha005558, Hpha006686, Hpha006849, Hpha007387, Hpha008254, Hpha008891, Hpha009342, Hpha009648, Hpha010968, Hpha011416, Hpha011443	BMGene01712, BMGene02500, BMGene11460, BMGene11563, BMGene11664, BMGene11697, BMGene12184, BMGene12189, BMGene12273, BMGene12357, BMGene12483, BMGene12727, BMGene12848, BMGene12860, BMGene12921, BMGene12969, BMGene12973, BMGene12987, BMGene13420, BMGene13532, BMGene13619, BMGene13656, BMGene14086, BMGene14097, BMGene14266, BMGene14292, BMGene14303, BMGene14354, BMGene14570, BMGene14765, BMGene148…
OG0000074	TRCA3583.2, TRCA4617.2, TRCA5468.1, TRCA5840236.1, TRCA6580.1, TRCA6930.2, TRCA6943.2, TRCA7411.1	BOMO1036781.1, BOMO1040529.1, BOMO1153666.1, BOMO1153667.1, BOMO1208831.1, BOMO2551882.1, BOMO2552363.1, BOMO4921551.2, BOMO4933881.1, BOMO4933884.2, BOMO4934027.1, BOMO4934047.2, BOMO4934073.1, BOMO4934099.1, BOMO4934118.1, BOMO4934120.1, BOMO4934121.1, BOMO4934150.1, BOMO4934152.1, BOMO4934163.1, BOMO4934171.1, BOMO4934176.3, BOMO4934221.1	DEPO9764742.1, DEPO9772234.1, DEPO9773165.1	ANGL8562506.1, ANGL8567666.1	LEDE3022610.1, LEDE3029546.1	AETU9864620.1, AETU9871643.1, AETU9875932.1, AETU9878665.1, AETU9879454.1, AETU9879534.1, AETU9879535.1, AETU9880035.1	DIVI8132948.1, DIVI8141305.1, DIVI8147285.1, DIVI8147538.1, DIVI8154779.1	Hcic006753, Hcic007118, Hcic007904, Hcic011277	Hpha000002, Hpha000583, Hpha001560, Hpha001561, Hpha006741, Hpha012574, Hpha013062	BMGene04333, BMGene05800, BMGene08937, BMGene08940, BMGene08942, BMGene08947, BMGene10576, BMGene10629, BMGene10655, BMGene12638, BMGene12643, BMGene14464, BMGene14466, BMGene14471, BMGene14481, BMGene15427, BMGene15430, BMGene15747, BMGene15908, BMGene16017, BMGene16018, BMGene16019
OG0000075	TRCA1034529.1, TRCA1034530.1, TRCA1107846.1, TRCA1107847.1, TRCA1107850.1, TRCA1107861.1, TRCA1423.1, TRCA5839031.1, TRCA5839255.1, TRCA8198198.1	BOMO1073134.1, BOMO1103833.1, BOMO4927603.1, BOMO4934250.2	DEPO9756327.1, DEPO9756328.1, DEPO9772616.1, DEPO9772617.1	ANGL3309982.1, ANGL3309983.1, ANGL3309989.1, ANGL3309990.1, ANGL3310672.1, ANGL3311943.1, ANGL3311973.1, ANGL3312084.1, ANGL3313174.1, ANGL3313175.1, ANGL3313176.1, ANGL3313177.1, ANGL8561985.1, ANGL8561986.1, ANGL8562121.1	LEDE3021612.1, LEDE3021615.1, LEDE3021616.1, LEDE3028257.1	AETU9870608.1, AETU9870610.1, AETU9870625.1, AETU9875459.1, AETU9875461.1, AETU9875463.1, AETU9875464.1, AETU9879388.1, AETU9881083.1, AETU9881084.1, AETU9881085.1	DIVI8130381.1, DIVI8130383.1, DIVI8143087.1, DIVI8145426.1, DIVI8145427.1, DIVI8145428.1, DIVI8145429.1, DIVI8148800.1, DIVI8149844.1, DIVI8149845.1, DIVI8150008.1, DIVI8150516.1, DIVI8150702.1, DIVI8150703.1, DIVI8150704.1, DIVI8151212.1, DIVI8151290.1, DIVI8154222.1	Hcic007081, Hcic007696, Hcic011007, Hcic011119, Hcic011120, Hcic013061, Hcic013200, Hcic013792, Hcic013805	Hpha001434, Hpha007116, Hpha013098, Hpha013721, Hpha013722	BMGene10542, BMGene10546, BMGene15061
OG0000076	TRCA1123993.1, TRCA1123994.1, TRCA1164235.1, TRCA1612.1, TRCA2577.1, TRCA5833627.1, TRCA5835227.1, TRCA8193072.2, TRCA8193185.1, TRCA8199996.1	BOMO1108343.1	DEPO9754730.1, DEPO9754731.1, DEPO9761609.1, DEPO9761610.1, DEPO9761611.1	ANGL3309749.1, ANGL3309750.1, ANGL3309751.1, ANGL3309752.1, ANGL3309753.1, ANGL3309756.1, ANGL8564638.1, ANGL8564639.2	LEDE3013507.1, LEDE3013819.1, LEDE3013820.1	AETU9867386.1, AETU9868418.1, AETU9871458.1, AETU9871459.1, AETU9871460.1	DIVI8137988.1, DIVI8137989.1, DIVI8137990.1, DIVI8137991.1, DIVI8142015.1, DIVI8142016.1, DIVI8142017.1, DIVI8142018.1, DIVI8142617.1, DIVI8142618.1, DIVI8142619.1, DIVI8142620.1, DIVI8142623.1, DIVI8142626.1, DIVI8142627.1, DIVI8145026.1, DIVI8145027.1, DIVI8145028.1, DIVI8145029.1, DIVI8145031.1, DIVI8145867.1, DIVI8145868.1, DIVI8145870.1, DIVI8145897.1, DIVI8147491.1, DIVI8151634.1	Hcic001568, Hcic001569, Hcic002936, Hcic005595, Hcic012843, Hcic013121, Hcic013802, Hcic013803	Hpha001702, Hpha004305, Hpha006362, Hpha006363, Hpha008907, Hpha012559, Hpha012858, Hpha013711	BMGene04621, BMGene05169, BMGene05372, BMGene05373, BMGene07911, BMGene07912, BMGene07913, BMGene08040, BMGene08137
OG0000077			DEPO9754180.1, DEPO9755305.1, DEPO9755307.1, DEPO9762611.1, DEPO9766467.1, DEPO9772941.1, DEPO9773799.1	ANGL3310001.1, ANGL3310040.1, ANGL3310278.1, ANGL3311177.1, ANGL3311228.1, ANGL3311500.1, ANGL3311934.1, ANGL3311942.1, ANGL3312341.1, ANGL3312432.1, ANGL3312457.1, ANGL3312478.1, ANGL3312560.1, ANGL8561026.1, ANGL8562776.1, ANGL8564785.1, ANGL8565476.2, ANGL8566090.1, ANGL8567393.1, ANGL8567608.1, ANGL8568545.1, ANGL8569462.1, ANGL8569905.1, ANGL8569975.1, ANGL8573327.1, ANGL8573662.1, ANGL85737…	LEDE3011484.1, LEDE3012846.1, LEDE3013846.1, LEDE3015434.1, LEDE3017978.1, LEDE3022390.1, LEDE3023038.1, LEDE3023996.1, LEDE3024234.1, LEDE3024886.1, LEDE3024925.1, LEDE3024927.1, LEDE3024928.1, LEDE3025999.1, LEDE3026175.1, LEDE3027018.1, LEDE3027318.1, LEDE3027760.1, LEDE3028461.1, LEDE3028757.1, LEDE3028873.1	AETU9870071.1, AETU9878988.1, AETU9879909.1	DIVI8128195.1, DIVI8129013.1, DIVI8134375.1, DIVI8137438.1, DIVI8137439.1, DIVI8145442.1, DIVI8153184.1, DIVI8154372.1, DIVI8155359.1		Hpha004216	BMGene11601, BMGene11602, BMGene12186, BMGene13713, BMGene14230, BMGene14366, BMGene15562
OG0000078	TRCA3629.1, TRCA3726.1, TRCA5835503.1, TRCA5835590.1, TRCA5836285.1, TRCA5836286.1, TRCA5836287.1, TRCA5836288.1, TRCA5836289.1, TRCA5836290.1, TRCA5836291.1, TRCA5836292.1, TRCA5836293.1, TRCA5836297.1, TRCA5836303.1, TRCA8193324.1, TRCA8193326.1, TRCA8193328.1	BOMO1202615.1, BOMO1202616.1, BOMO2544533.1, BOMO2544534.1	DEPO9767637.1, DEPO9767638.1, DEPO9767639.1, DEPO9767640.1	ANGL3311458.1, ANGL3312024.1, ANGL3312553.1, ANGL8570729.1, ANGL8570730.1, ANGL8570731.1, ANGL8570732.1, ANGL8570733.1, ANGL8570734.1, ANGL8570736.1, ANGL8575083.1, ANGL8575085.1, ANGL8575180.1, ANGL8575275.1, ANGL8575684.1, ANGL8575685.1	LEDE3015422.1, LEDE3015423.1, LEDE3015424.1, LEDE3015425.1, LEDE3015426.1, LEDE3015427.1, LEDE3015428.1, LEDE3015430.1, LEDE3015431.1, LEDE3022749.1, LEDE3022750.1, LEDE3022751.1	AETU9867092.1, AETU9867099.1, AETU9867100.1, AETU9867101.1, AETU9867102.1, AETU9867103.1	DIVI8128199.1, DIVI8128200.1, DIVI8128201.1, DIVI8130985.1, DIVI8133211.1, DIVI8133212.1, DIVI8133216.1, DIVI8146353.1, DIVI8151242.1	Hcic000272, Hcic001026, Hcic001027, Hcic011242	Hpha001223, Hpha006274, Hpha006276, Hpha011265	BMGene00600, BMGene01246, BMGene11837, BMGene13105, BMGene13106
OG0000079	TRCA1632.1, TRCA1802.2, TRCA5835852.1, TRCA5835853.1, TRCA5835854.1, TRCA5836083.1, TRCA5836125.1, TRCA5836126.1, TRCA5836131.1		DEPO9757175.1, DEPO9761137.1, DEPO9762316.1, DEPO9762317.1, DEPO9763394.1, DEPO9763395.1, DEPO9763396.1, DEPO9763397.1, DEPO9763398.1, DEPO9763399.1, DEPO9763401.1	ANGL3311188.1, ANGL3311728.1, ANGL3312571.1, ANGL8565373.1, ANGL8565538.1, ANGL8569050.1, ANGL8569083.1, ANGL8573802.1	LEDE3012681.1, LEDE3012684.1, LEDE3012685.1, LEDE3012686.1, LEDE3012687.1, LEDE3012688.1, LEDE3012689.1, LEDE3012690.1, LEDE3013490.1, LEDE3014084.1, LEDE3014085.1, LEDE3014086.1, LEDE3020199.1, LEDE3023880.1, LEDE3024491.1, LEDE3024499.1, LEDE3024510.1, LEDE3024520.1, LEDE3024607.1	AETU9874089.1, AETU9874100.1, AETU9874101.1, AETU9875054.1, AETU9875285.1	DIVI8131534.1, DIVI8131562.1, DIVI8139565.1, DIVI8139566.1, DIVI8139569.1, DIVI8139570.1, DIVI8139571.1, DIVI8139572.1, DIVI8142710.1, DIVI8142713.1, DIVI8155746.1, DIVI8155747.1, DIVI8155748.1	Hcic009553, Hcic009554, Hcic009555, Hcic009556, Hcic009557, Hcic013213, Hcic013447	Hpha006246, Hpha011588, Hpha011589, Hpha011618, Hpha013340	BMGene01754, BMGene01755, BMGene04540, BMGene04541, BMGene06649
OG0000080	TRCA5840210.1, TRCA8192705.1, TRCA8192712.1, TRCA8192719.1, TRCA8192725.1, TRCA8192732.1, TRCA8192736.1, TRCA8192740.1, TRCA8192746.1, TRCA8192761.1, TRCA8192767.1	BOMO1206414.1, BOMO1206415.1, BOMO1206416.1, BOMO2549456.1, BOMO2549457.1, BOMO2549458.1, BOMO2549459.1, BOMO2549460.1, BOMO2549461.1, BOMO2549462.1, BOMO2549463.1, BOMO2549464.1, BOMO2549465.1, BOMO4930456.1, BOMO4930458.1, BOMO4930460.1	DEPO9771708.1, DEPO9771709.1, DEPO9771710.1	ANGL3311626.1, ANGL3311628.1, ANGL3311631.1, ANGL8564586.1, ANGL8564587.1, ANGL8564588.1, ANGL8564589.1, ANGL8564593.1	LEDE3013585.1, LEDE3013586.1, LEDE3013587.1, LEDE3013588.1, LEDE3013589.1, LEDE3013590.1, LEDE3013592.1, LEDE3013593.1, LEDE3013594.1, LEDE3013595.1, LEDE3013596.1, LEDE3013597.1, LEDE3013598.1, LEDE3013599.1, LEDE3013600.1, LEDE3013601.1	AETU9872899.1, AETU9879088.1, AETU9879089.1, AETU9879090.1, AETU9879091.1, AETU9879092.1, AETU9879093.1, AETU9879094.1	DIVI8129976.1, DIVI8129977.1, DIVI8129978.1, DIVI8129979.1, DIVI8129980.1, DIVI8129982.1, DIVI8129983.1, DIVI8129984.1, DIVI8129985.1, DIVI8129986.1, DIVI8129987.1, DIVI8129988.1, DIVI8129989.1, DIVI8129990.1, DIVI8129991.1	Hcic010927	Hpha009112	BMGene10725
OG0000081	TRCA0381.1, TRCA0445.1, TRCA0518.1, TRCA0596.1, TRCA3852.1, TRCA8193936.1, TRCA8193950.1	BOMO1036835.1, BOMO1037490.1, BOMO1040112.1, BOMO1166724.1, BOMO1166729.1, BOMO1166743.1	DEPO9757203.1, DEPO9757361.1, DEPO9757362.1, DEPO9757363.1, DEPO9757364.1, DEPO9757367.1	ANGL8562156.1, ANGL8562929.1, ANGL8562931.1, ANGL8574345.1, ANGL8574347.1, ANGL8574441.1	LEDE3018255.1, LEDE3018256.1, LEDE3024889.1, LEDE3024890.1, LEDE3024892.1, LEDE3024893.1, LEDE3024894.1, LEDE3024895.1, LEDE3024896.1, LEDE3024897.1	AETU9867111.1, AETU9872718.1, AETU9872721.1, AETU9872722.1, AETU9872723.1, AETU9872725.1, AETU9872726.1, AETU9872727.1, AETU9872728.1, AETU9872730.1, AETU9872731.1, AETU9872732.1, AETU9872733.1, AETU9876728.1, AETU9876729.1, AETU9876730.1, AETU9876732.1, AETU9876733.1, AETU9876736.1, AETU9876737.1, AETU9876738.1, AETU9876740.1, AETU9876741.1, AETU9880001.1, AETU9880148.1, AETU9880149.1, AETU98801…	DIVI8137401.1, DIVI8137402.1, DIVI8137405.1, DIVI8137407.1, DIVI8148160.1	Hcic006066, Hcic006067, Hcic006068	Hpha001260, Hpha001261, Hpha001262, Hpha001263, Hpha009949	BMGene04676, BMGene04775, BMGene04776, BMGene04777
OG0000082		BOMO4927171.2, BOMO4934259.1		ANGL3311588.1, ANGL3312582.1, ANGL8566451.1	LEDE3011791.1, LEDE3012848.1, LEDE3012890.1, LEDE3014740.1, LEDE3014742.1, LEDE3015054.1, LEDE3015713.1, LEDE3015977.1, LEDE3015978.1, LEDE3017113.1, LEDE3017114.1, LEDE3018481.1, LEDE3018525.1, LEDE3022184.1, LEDE3022483.1, LEDE3022605.1, LEDE3023822.1, LEDE3023957.1, LEDE3024488.1, LEDE3024929.1, LEDE3025733.1, LEDE3025985.1, LEDE3026647.1, LEDE3027101.1, LEDE3027506.1, LEDE3027886.1, LEDE30279…		DIVI8130227.1, DIVI8143582.1, DIVI8151832.1	Hcic009601	Hpha010877	BMGene03641, BMGene10947, BMGene11641, BMGene11776, BMGene12351, BMGene12551, BMGene12709, BMGene12844, BMGene12962, BMGene12981, BMGene13046, BMGene13281, BMGene13391, BMGene13564, BMGene13580, BMGene13591, BMGene13771, BMGene13850, BMGene13877, BMGene13924, BMGene13983, BMGene14386, BMGene14403, BMGene14438, BMGene14714, BMGene14750, BMGene14835, BMGene15026, BMGene15106, BMGene15177, BMGene151…
OG0000083	TRCA1164240.1, TRCA7496.1, TRCA8191106.1, TRCA8191108.1, TRCA8198155.2, TRCA8198236.1, TRCA9640.1	BOMO2547461.1	DEPO9757535.1, DEPO9759179.1, DEPO9765649.1, DEPO9765650.1, DEPO9765652.1, DEPO9765653.1, DEPO9765832.1, DEPO9768426.1, DEPO9769638.1, DEPO9769691.1, DEPO9769708.1, DEPO9770613.1, DEPO9771745.1	ANGL3310799.1, ANGL3310800.1, ANGL3311312.1, ANGL3311581.1, ANGL3311584.1, ANGL3312141.1, ANGL3312143.1, ANGL8561254.1, ANGL8561255.1, ANGL8563532.1, ANGL8563533.1, ANGL8565684.1, ANGL8565711.1, ANGL8565725.1, ANGL8565738.1, ANGL8570817.1, ANGL8570820.1, ANGL8570821.1, ANGL8570823.1, ANGL8570824.1, ANGL8571537.1, ANGL8572237.1, ANGL8580082.1, ANGL8580083.1, ANGL8580085.1	LEDE3013492.1, LEDE3017618.1, LEDE3018674.1	AETU9874615.1, AETU9876998.1, AETU9878588.1, AETU9878742.1, AETU9878743.1, AETU9880083.1, AETU9880160.1, AETU9880161.1, AETU9880197.1	DIVI8135106.1, DIVI8137045.1, DIVI8138319.1, DIVI8139820.1, DIVI8139821.1	Hcic003922, Hcic011075, Hcic011076, Hcic012030, Hcic013084	Hpha000325, Hpha004706, Hpha008927, Hpha008928, Hpha012754	BMGene05107, BMGene06172, BMGene08196, BMGene08198, BMGene08199, BMGene08200
OG0000084	TRCA5835198.1, TRCA5835199.1, TRCA5835200.1, TRCA5835226.1, TRCA5835597.1, TRCA5835637.1, TRCA5835638.1, TRCA5835640.1, TRCA5835644.1, TRCA5835645.1, TRCA5835646.1, TRCA5835647.1, TRCA5835648.1, TRCA5835713.1, TRCA5835714.1, TRCA5835715.1, TRCA5836175.1, TRCA5836176.1, TRCA5836177.1, TRCA8194196.2, TRCA8194198.2, TRCA8194199.2	BOMO1091788.1, BOMO1124344.1, BOMO1208674.1, BOMO1208990.1, BOMO1208998.1, BOMO1209042.1	DEPO9756417.1, DEPO9760210.1, DEPO9760212.1, DEPO9763159.1, DEPO9763584.1, DEPO9773122.1	ANGL3309955.1, ANGL3309956.1, ANGL3309957.1, ANGL3309959.1, ANGL3309960.1, ANGL3310770.1, ANGL8561572.1	LEDE3022939.1, LEDE3022940.1, LEDE3022941.1, LEDE3022942.1, LEDE3027667.1, LEDE3027669.1, LEDE3029909.1	AETU9871970.1, AETU9871971.1, AETU9871975.1	DIVI8138052.1, DIVI8140723.1, DIVI8144531.1, DIVI8144532.1, DIVI8144533.1, DIVI8144534.1, DIVI8144535.1, DIVI8150011.1, DIVI8151410.1, DIVI8152813.1, DIVI8154638.1	Hcic011709, Hcic011710, Hcic011711, Hcic013594, Hcic013606, Hcic013607, Hcic013608, Hcic013609, Hcic013610	Hpha013579, Hpha013580, Hpha013581, Hpha013582, Hpha013583, Hpha013584	BMGene04555, BMGene08151
OG0000085		BOMO2549143.1	DEPO9759445.1	ANGL3311019.1			DIVI8131915.1, DIVI8132808.1, DIVI8136774.1, DIVI8139761.1, DIVI8140844.1, DIVI8143965.1, DIVI8146197.1, DIVI8146364.1, DIVI8149455.1, DIVI8149709.1, DIVI8151630.1, DIVI8152308.1			BMGene08197, BMGene11614, BMGene11630, BMGene11631, BMGene11658, BMGene11661, BMGene11669, BMGene12167, BMGene12172, BMGene12181, BMGene12196, BMGene12250, BMGene12251, BMGene12254, BMGene12519, BMGene12552, BMGene12669, BMGene12712, BMGene12780, BMGene12867, BMGene12879, BMGene12963, BMGene13020, BMGene13049, BMGene13266, BMGene13321, BMGene13322, BMGene13323, BMGene13369, BMGene13542, BMGene135…
OG0000086	TRCA1808212.1, TRCA5834626.1, TRCA5834627.1, TRCA5834628.1, TRCA5834629.1, TRCA5834630.1, TRCA5834631.1, TRCA5834632.1, TRCA5834633.1, TRCA5834634.1, TRCA5834635.1, TRCA5834636.1, TRCA8192517.1, TRCA8192518.1, TRCA8192519.1	BOMO1037295.1	DEPO9756986.1	ANGL8564816.1, ANGL8564817.1, ANGL8564818.1, ANGL8564819.1, ANGL8564821.1, ANGL8564822.1, ANGL8564823.1, ANGL8564824.1, ANGL8564825.1, ANGL8564826.1, ANGL8564827.1, ANGL8564828.1, ANGL8564829.1	LEDE3027293.1, LEDE3027294.1, LEDE3027295.1, LEDE3027296.1, LEDE3027297.1, LEDE3027298.1, LEDE3027300.1, LEDE3027301.1, LEDE3027302.1, LEDE3027303.1, LEDE3027304.1, LEDE3027305.1, LEDE3027306.1, LEDE3027307.1, LEDE3027308.1, LEDE3027309.1	AETU9872840.1, AETU9872841.1, AETU9872842.1, AETU9872843.1, AETU9872845.1, AETU9872846.1, AETU9872847.1, AETU9872848.1, AETU9872849.1, AETU9872850.1	DIVI8140796.1, DIVI8140797.1, DIVI8140798.1, DIVI8140799.1, DIVI8140801.1, DIVI8140802.1, DIVI8140803.1, DIVI8140804.1, DIVI8140805.1, DIVI8140806.1, DIVI8140807.1, DIVI8140808.1, DIVI8140809.1, DIVI8140810.1, DIVI8140812.1, DIVI8140813.1	Hcic004913, Hcic013246	Hpha002427, Hpha012502	BMGene07425
OG0000087	TRCA5833914.1, TRCA5833915.1, TRCA5833916.1, TRCA8191301.1, TRCA8191302.1, TRCA8191303.1, TRCA8191304.1, TRCA8191306.1, TRCA8191307.1, TRCA8191308.1, TRCA8191309.1, TRCA8191310.1, TRCA8191311.1, TRCA8191312.1	BOMO1209101.1, BOMO1209102.1, BOMO1209103.1, BOMO2552910.1, BOMO2552911.1, BOMO2552912.1, BOMO2552913.1, BOMO2552914.1, BOMO2552916.1, BOMO4923146.1	DEPO9755527.1, DEPO9755528.1, DEPO9755529.1, DEPO9755530.1, DEPO9755531.1, DEPO9755532.1, DEPO9755534.1, DEPO9755535.1, DEPO9755536.1, DEPO9755537.1, DEPO9755538.1, DEPO9755539.1, DEPO9755540.1, DEPO9755541.1, DEPO9755542.1, DEPO9755543.1, DEPO9755544.1, DEPO9755545.1, DEPO9755546.1	ANGL3310723.1, ANGL8579496.1, ANGL8579497.1, ANGL8579498.1, ANGL8579499.1, ANGL8579500.1, ANGL8579501.1, ANGL8579502.1, ANGL8579503.1, ANGL8579504.1, ANGL8579505.1	LEDE3029698.1, LEDE3029699.1, LEDE3029700.1, LEDE3029702.1, LEDE3029703.1, LEDE3029704.1, LEDE3029705.1, LEDE3029706.1, LEDE3029707.1, LEDE3029708.1, LEDE3029709.1, LEDE3029710.1, LEDE3029711.1, LEDE3029713.1, LEDE3029714.1, LEDE3029715.1	AETU9873788.1	DIVI8145192.1	Hcic009962	Hpha003934	BMGene04069, BMGene05548
OG0000088	TRCA5839478.1, TRCA5839479.1, TRCA5839480.1, TRCA5839481.1, TRCA5839482.1, TRCA5839483.1, TRCA5839484.1, TRCA5839485.1, TRCA5839486.1, TRCA5839487.1, TRCA5839488.1, TRCA5839489.1, TRCA5839490.1, TRCA5839491.1, TRCA5839492.1, TRCA5839493.1, TRCA5839495.1, TRCA5839496.1, TRCA5839497.1, TRCA5839498.1, TRCA5839499.1, TRCA5839500.1, TRCA5839501.1, TRCA5839502.1, TRCA5839503.1, TRCA8198674.1, TRCA81986…	BOMO1204036.1, BOMO1204038.1	DEPO9762524.1, DEPO9762525.1, DEPO9762527.1, DEPO9762528.1, DEPO9762529.1, DEPO9762530.1, DEPO9762531.1, DEPO9762532.1, DEPO9762533.1, DEPO9762534.1, DEPO9762535.1, DEPO9762536.1	ANGL8574943.1, ANGL8574951.1, ANGL8574957.1, ANGL8574965.1, ANGL8574973.1, ANGL8574982.1, ANGL8574990.1	LEDE3029178.1, LEDE3029186.1, LEDE3029191.1, LEDE3029199.1, LEDE3029208.1, LEDE3029217.1, LEDE3029225.1, LEDE3029234.1, LEDE3029243.1, LEDE3029252.1, LEDE3029261.1, LEDE3029267.1, LEDE3029274.1, LEDE3029283.1, LEDE3029291.1, LEDE3029299.1, LEDE3029305.1, LEDE3029313.1, LEDE3029319.1, LEDE3029327.1	AETU9873149.1, AETU9876265.1	DIVI8131745.1	Hcic003314, Hcic003315	Hpha007625	BMGene06526, BMGene06527
OG0000089	TRCA5834114.1, TRCA5834115.1, TRCA5834116.1, TRCA5834118.1, TRCA5834119.1, TRCA5834120.1, TRCA5834121.1, TRCA5834122.1, TRCA5834123.1, TRCA5834124.1, TRCA5834125.1, TRCA5834126.1, TRCA5834127.1, TRCA5834129.1, TRCA5834130.1, TRCA5834131.1, TRCA5834132.1, TRCA5834133.1, TRCA5834134.1, TRCA5834135.1, TRCA5834136.1, TRCA5834137.1, TRCA5834138.1, TRCA5834140.1, TRCA5834141.1, TRCA5834142.1, TRCA58341…	BOMO4933058.1, BOMO4933059.1	DEPO9755032.1, DEPO9760653.1	ANGL3310867.1, ANGL8575732.1	LEDE3019533.1, LEDE3019534.1, LEDE3019535.1, LEDE3019536.1, LEDE3019537.1, LEDE3019538.1, LEDE3019539.1	AETU9875433.1, AETU9877274.1	DIVI8128730.1, DIVI8128746.1, DIVI8128753.1, DIVI8128771.1, DIVI8128772.1, DIVI8128773.1, DIVI8128774.1	Hcic009520	Hpha009972	BMGene04494, BMGene06331, BMGene06332
OG0000090		BOMO1203340.1, BOMO1204303.1, BOMO1204985.1, BOMO1205087.1, BOMO1207653.1, BOMO2545709.1, BOMO4927341.1	DEPO9757655.1	ANGL8575336.1	LEDE3012667.1, LEDE3020943.1, LEDE3025604.1, LEDE3026667.1	AETU9869168.1	DIVI8127743.1, DIVI8127921.1, DIVI8128177.1, DIVI8128178.1, DIVI8129205.1, DIVI8129733.1, DIVI8130044.1, DIVI8130410.1, DIVI8132773.1, DIVI8134665.1, DIVI8136093.1, DIVI8136832.1, DIVI8137351.1, DIVI8139096.1, DIVI8139339.1, DIVI8139340.1, DIVI8139538.1, DIVI8140052.1, DIVI8140330.1, DIVI8140659.1, DIVI8143425.1, DIVI8143926.1, DIVI8144001.1, DIVI8144739.1, DIVI8144959.1, DIVI8145076.1, DIVI81453…			BMGene03651, BMGene07008, BMGene12354, BMGene12411, BMGene13276, BMGene13517, BMGene13573, BMGene13629, BMGene13866, BMGene14246, BMGene14323, BMGene14599, BMGene14996, BMGene15834, BMGene16110, BMGene16141
OG0000091	TRCA5764.1, TRCA5839452.1, TRCA5839453.1, TRCA5839454.1, TRCA5839455.1, TRCA5839456.1, TRCA5839457.1, TRCA5839458.1, TRCA5839459.1, TRCA5839460.1, TRCA5839461.1, TRCA5839462.1, TRCA5839463.1, TRCA8198660.1, TRCA8198661.1, TRCA8198662.1, TRCA8198663.1, TRCA8198664.1, TRCA8198665.1, TRCA8198666.1, TRCA8198668.1, TRCA8198669.1	BOMO1206983.1, BOMO1206984.1, BOMO1206985.1, BOMO1206986.1, BOMO1206987.1, BOMO1206988.1, BOMO1206989.1, BOMO2550155.1, BOMO2550156.1, BOMO2550157.1, BOMO2550158.1, BOMO2550159.1, BOMO4931210.1, BOMO4931211.1, BOMO4931212.1, BOMO4931213.1, BOMO4931214.1, BOMO4931215.1, BOMO4931217.1, BOMO4931218.1	DEPO9767743.1, DEPO9767744.1, DEPO9767745.1, DEPO9767746.1	ANGL8566267.1, ANGL8566268.1, ANGL8566269.1, ANGL8566270.1, ANGL8566271.1, ANGL8566272.1, ANGL8566273.1	LEDE3024346.1	AETU9867616.1, AETU9867617.1, AETU9867618.1, AETU9867619.1, AETU9867620.1, AETU9867621.1, AETU9867622.1, AETU9867624.1, AETU9867625.1, AETU9867626.1, AETU9867627.1, AETU9867628.1, AETU9867629.1, AETU9867630.1, AETU9867631.1	DIVI8132972.1, DIVI8132973.1	Hcic004654	Hpha007067	BMGene01082, BMGene11323
OG0000092	TRCA1107777.1, TRCA5840947.1, TRCA5840948.1, TRCA5840949.1, TRCA5840950.1, TRCA5840951.1, TRCA5840952.1, TRCA5840953.1, TRCA5840954.1, TRCA5840955.1, TRCA5840956.1, TRCA5840957.1, TRCA5840958.1, TRCA5840959.1, TRCA5840960.1, TRCA5840961.1, TRCA5840962.1, TRCA8190325.1, TRCA8190326.1, TRCA8190329.1	BOMO1202245.1, BOMO1202246.1, BOMO1202247.1, BOMO1202248.1, BOMO1202249.1, BOMO1202250.1, BOMO1202251.1, BOMO1202252.1, BOMO1202253.1, BOMO1202254.1, BOMO1202255.1, BOMO1202256.1, BOMO1202257.1, BOMO1202258.1, BOMO1202259.1, BOMO1202260.1, BOMO1202261.1, BOMO1202262.1, BOMO1202263.1, BOMO1202264.1, BOMO1202265.1, BOMO1202266.1	DEPO9755076.1	ANGL3313241.1	LEDE3020306.1, LEDE3020314.1, LEDE3020319.1, LEDE3020328.1, LEDE3020336.1, LEDE3020344.1, LEDE3020352.1, LEDE3020361.1, LEDE3020369.1, LEDE3020377.1, LEDE3020383.1, LEDE3020390.1, LEDE3020397.1	AETU9876921.1, AETU9876922.1, AETU9876923.1, AETU9876924.1, AETU9876925.1, AETU9876926.1, AETU9876927.1	DIVI8133155.1, DIVI8133156.1, DIVI8133158.1, DIVI8133159.1, DIVI8133160.1, DIVI8133161.1, DIVI8133162.1, DIVI8133163.1, DIVI8133164.1			BMGene06694
OG0000093	TRCA5840198.1, TRCA5840199.1, TRCA5840200.1, TRCA5840201.1, TRCA5840202.1, TRCA5840203.1, TRCA5840204.1, TRCA5840205.1, TRCA5840206.1, TRCA5840207.1, TRCA5840208.1, TRCA5840209.1, TRCA7700.1, TRCA8192794.1, TRCA8192818.1, TRCA8192835.1, TRCA8192842.1	BOMO1040181.1, BOMO1202732.1, BOMO1202733.1, BOMO2544664.1, BOMO2544665.1, BOMO2544667.1, BOMO2544668.1, BOMO2544669.1	DEPO9762269.1	ANGL3310566.1, ANGL3310567.1, ANGL3310568.1, ANGL3310569.1, ANGL3310570.1, ANGL3310571.1, ANGL3310572.1, ANGL3310573.1, ANGL3310574.1	LEDE3018046.1, LEDE3018047.1, LEDE3018048.1, LEDE3018049.1, LEDE3018050.1, LEDE3018051.1, LEDE3018052.1, LEDE3018053.1, LEDE3018054.1, LEDE3018055.1, LEDE3018056.1, LEDE3018057.1	AETU9866402.1, AETU9866403.1, AETU9866404.1, AETU9866405.1, AETU9866406.1, AETU9866407.1, AETU9866408.1, AETU9866409.1, AETU9866411.1, AETU9866412.1, AETU9866413.1, AETU9866414.1, AETU9866415.1, AETU9866416.1, AETU9866417.1, AETU9866418.1	DIVI8143297.1, DIVI8143298.1, DIVI8143299.1, DIVI8143301.1, DIVI8143302.1, DIVI8143303.1, DIVI8143304.1, DIVI8143305.1	Hcic008915	Hpha009130	BMGene10722
OG0000094	TRCA0609.1, TRCA4427.1, TRCA5838016.1, TRCA8197312.1	BOMO1203150.1, BOMO2545182.2, BOMO4925371.1, BOMO4925372.1, BOMO4925373.1, BOMO4925374.1	DEPO9754185.1, DEPO9754187.1, DEPO9758905.1, DEPO9758906.1, DEPO9758907.1, DEPO9758908.1, DEPO9758914.1, DEPO9765203.1	ANGL3310614.1, ANGL3310624.1, ANGL3311166.1, ANGL8561089.1, ANGL8561105.1, ANGL8561123.1, ANGL8561126.1, ANGL8561167.1, ANGL8561169.1, ANGL8561225.1, ANGL8561227.1	LEDE3014226.1, LEDE3018069.1, LEDE3018358.1, LEDE3018359.1, LEDE3018360.1, LEDE3018361.1, LEDE3021983.1, LEDE3021984.1, LEDE3022082.1, LEDE3022715.1, LEDE3022717.1, LEDE3022718.1, LEDE3022719.1, LEDE3022978.1, LEDE3022979.1, LEDE3022981.1, LEDE3022982.1, LEDE3026176.1, LEDE3026177.1, LEDE3027910.1, LEDE3028577.1	AETU9869409.1, AETU9869416.1	DIVI8129640.1, DIVI8132352.1, DIVI8137601.1, DIVI8137602.1, DIVI8138240.1, DIVI8142596.1, DIVI8142604.1, DIVI8142609.1, DIVI8145634.1, DIVI8148269.1, DIVI8152923.1	Hcic000682, Hcic000683, Hcic005586, Hcic011083	Hpha001761, Hpha009022, Hpha009023, Hpha010801	BMGene02045, BMGene02277, BMGene02278
OG0000095	TRCA5839160.1, TRCA5839161.1, TRCA5839162.1, TRCA5839163.1, TRCA5839164.1, TRCA5839165.1, TRCA5839166.1, TRCA5839167.1, TRCA5839168.1, TRCA8197953.1, TRCA8197955.1, TRCA8197956.1, TRCA8197957.1, TRCA8197958.1, TRCA8197959.1, TRCA8197960.1, TRCA8197961.1, TRCA8197962.1, TRCA8197963.1, TRCA8197964.1	BOMO1206393.1, BOMO1206394.1, BOMO2549425.1, BOMO2549426.1, BOMO2549427.1, BOMO2549428.1, BOMO2549429.1, BOMO2549430.1, BOMO2549431.1, BOMO2549433.1, BOMO2549434.1, BOMO2549435.1, BOMO2549436.1, BOMO2549437.1, BOMO2549439.1, BOMO2549440.1	DEPO9762198.1, DEPO9762199.1, DEPO9762200.1, DEPO9762201.1, DEPO9762203.1, DEPO9762204.1, DEPO9762205.1, DEPO9762206.1, DEPO9762207.1, DEPO9762208.1, DEPO9762209.1, DEPO9762210.1, DEPO9762211.1, DEPO9762212.1, DEPO9762214.1, DEPO9762215.1, DEPO9762216.1	ANGL3310744.1, ANGL3310748.1, ANGL8579906.1, ANGL8579907.1, ANGL8579909.1, ANGL8579910.1	LEDE3024860.1, LEDE3024861.1, LEDE3024862.1, LEDE3024863.1, LEDE3024864.1	AETU9877456.1	DIVI8136272.1, DIVI8143032.1, DIVI8143034.1, DIVI8143035.1	Hcic006397, Hcic013158	Hpha000372, Hpha012558	BMGene08852
OG0000096	TRCA5837712.1, TRCA5837713.1, TRCA8198311.1			ANGL8570195.1, ANGL8575090.1	LEDE3022804.1, LEDE3024750.1, LEDE3027778.1, LEDE3028737.1		DIVI8135790.1, DIVI8136401.1, DIVI8136403.1, DIVI8153967.1, DIVI8153968.1	Hcic001249, Hcic001899, Hcic004788, Hcic008948, Hcic009121, Hcic009724, Hcic012435	Hpha000801, Hpha003580, Hpha006864, Hpha006872, Hpha007626, Hpha007734, Hpha008209, Hpha009998	BMGene08946, BMGene11812, BMGene11866, BMGene11900, BMGene11909, BMGene12237, BMGene12306, BMGene12309, BMGene12476, BMGene12477, BMGene12556, BMGene12692, BMGene12710, BMGene12830, BMGene12882, BMGene13059, BMGene13065, BMGene13077, BMGene13081, BMGene13205, BMGene13215, BMGene13287, BMGene13291, BMGene13345, BMGene13599, BMGene13626, BMGene13805, BMGene14056, BMGene14113, BMGene14198, BMGene142…
OG0000097	TRCA2126.1, TRCA2175.3, TRCA2338.1, TRCA2430.2, TRCA5836551.1, TRCA5836552.1, TRCA8191970.1, TRCA9421.1	BOMO1205469.1, BOMO1205470.1, BOMO2548032.1, BOMO2548163.1, BOMO2548164.1, BOMO2548168.1	DEPO9756386.1, DEPO9769837.1, DEPO9769838.1, DEPO9769842.1, DEPO9769845.1, DEPO9769846.1, DEPO9769848.1, DEPO9769849.1, DEPO9769866.1	ANGL8569539.1, ANGL8569542.1, ANGL8569543.1, ANGL8569547.1, ANGL8580305.1, ANGL8580306.1, ANGL8580307.1	LEDE3012775.1, LEDE3012776.1, LEDE3022411.1, LEDE3022649.1, LEDE3022654.1, LEDE3022825.1, LEDE3027824.1, LEDE3028451.1	AETU9869118.1, AETU9869153.1, AETU9869157.1, AETU9869158.1, AETU9869160.1, AETU9878690.1, AETU9878691.1, AETU9878693.1, AETU9879353.1, AETU9879932.1, AETU9879933.1, AETU9879934.1, AETU9880569.1	DIVI8134082.1, DIVI8134084.1, DIVI8134085.1, DIVI8134088.1, DIVI8138193.1, DIVI8140513.1, DIVI8140514.1, DIVI8140515.1	Hcic000389, Hcic006417, Hcic011245, Hcic011246	Hpha000641, Hpha001310, Hpha001311, Hpha007865, Hpha010852, Hpha010853	BMGene06877, BMGene11427, BMGene11428, BMGene11429
OG0000098			DEPO9754675.1, DEPO9757074.1, DEPO9763316.1, DEPO9763317.1, DEPO9763318.1	ANGL3310816.1	LEDE3012767.1, LEDE3021870.1, LEDE3023572.1, LEDE3023574.1, LEDE3024194.1, LEDE3024669.1, LEDE3024672.1, LEDE3024673.1, LEDE3024674.1	AETU9868285.1, AETU9868287.1, AETU9871022.1	DIVI8129398.1, DIVI8130756.1, DIVI8143897.1, DIVI8143898.1, DIVI8144020.1, DIVI8147391.1, DIVI8147392.1, DIVI8148823.1, DIVI8149496.1, DIVI8149497.1, DIVI8149498.1, DIVI8155602.1, DIVI8155603.1	Hcic000778, Hcic001948, Hcic003326, Hcic003327, Hcic003477, Hcic003895, Hcic004447, Hcic004861, Hcic005518, Hcic006475, Hcic006491, Hcic006495, Hcic006778, Hcic006942, Hcic007373, Hcic009741, Hcic010414, Hcic012318, Hcic013257, Hcic013268, Hcic013279	Hpha002485, Hpha003455, Hpha003782, Hpha004432, Hpha005997, Hpha006871, Hpha008074, Hpha008348, Hpha008793, Hpha009031, Hpha009228, Hpha009499, Hpha009706, Hpha009810, Hpha012725, Hpha013125, Hpha013253, Hpha013310	BMGene06665, BMGene06669, BMGene06670
OG0000099	TRCA7491.1, TRCA7647.1, TRCA7722.1, TRCA8058.1	BOMO1157373.1, BOMO1202712.1, BOMO1202713.1, BOMO1202714.1, BOMO1202715.1, BOMO1202716.1, BOMO1202717.1, BOMO1202718.1, BOMO1202719.1, BOMO1202720.1, BOMO1202721.1, BOMO1202722.1, BOMO1202723.1, BOMO1202724.1, BOMO1202725.1	DEPO9753876.1, DEPO9755660.1, DEPO9762339.1, DEPO9762340.1, DEPO9762414.1, DEPO9762415.1, DEPO9762503.1, DEPO9764530.1, DEPO9767300.1, DEPO9767301.1	ANGL8570849.1, ANGL8573980.2, ANGL8574510.1, ANGL8575329.1, ANGL8580033.1, ANGL8580074.1, ANGL8580116.1, ANGL8580117.1, ANGL8580164.1, ANGL8580165.1	LEDE3018455.1, LEDE3022000.1, LEDE3022374.1, LEDE3022376.1, LEDE3022377.1, LEDE3025003.1, LEDE3026961.1, LEDE3027081.1, LEDE3027083.1, LEDE3027774.1, LEDE3027776.1	AETU9876813.1, AETU9877528.1, AETU9881201.1, AETU9881202.1	DIVI8132260.1, DIVI8132261.1, DIVI8132501.1, DIVI8132502.1, DIVI8142864.1, DIVI8143005.1, DIVI8143592.1, DIVI8143967.1, DIVI8143969.1, DIVI8143970.1, DIVI8150561.1	Hcic001629, Hcic008605	Hpha000822, Hpha002418	BMGene06547, BMGene06893, BMGene06894
OG0000100	TRCA1039274.1, TRCA1039276.1, TRCA1039278.1, TRCA1039279.1, TRCA1039280.1, TRCA1039282.1, TRCA1039283.1, TRCA1039284.1, TRCA1039285.1, TRCA1039286.1, TRCA8196220.1, TRCA8200117.1	BOMO1037052.1, BOMO1037062.1, BOMO1037063.1, BOMO1037064.1, BOMO1091780.1, BOMO1206019.1, BOMO1206021.1, BOMO1206023.1, BOMO1206026.1, BOMO2549237.1, BOMO2549243.1	DEPO9757982.1, DEPO9757983.1, DEPO9758108.1, DEPO9758231.1, DEPO9773745.1	ANGL8562993.1, ANGL8563013.1, ANGL8563014.1, ANGL8563033.1, ANGL8563034.1, ANGL8563053.1, ANGL8563054.1, ANGL8563055.1, ANGL8563067.1	LEDE3021660.1, LEDE3021662.1, LEDE3021663.1, LEDE3021664.1, LEDE3025546.1	AETU9866887.1, AETU9866888.1, AETU9866890.1, AETU9866891.1, AETU9866894.1, AETU9866897.1, AETU9866898.1, AETU9866899.1, AETU9866900.1, AETU9866901.1, AETU9866902.1, AETU9866903.1, AETU9875319.1	DIVI8141159.1, DIVI8141522.1, DIVI8141528.1, DIVI8141529.1	Hcic008555, Hcic012708, Hcic012709, Hcic012710	Hpha007604, Hpha007605, Hpha008769, Hpha008770, Hpha013570	BMGene02630, BMGene02631, BMGene02894
OG0000101	TRCA1164098.1, TRCA1164199.1, TRCA1164200.1, TRCA3521.1, TRCA4442.1, TRCA5833401.1, TRCA5833402.1, TRCA6611.1	BOMO1036892.1, BOMO1037396.1, BOMO1204172.1, BOMO1243928.1, BOMO1296526.1, BOMO2548156.2, BOMO4923548.1	DEPO9760659.1, DEPO9760660.1, DEPO9760664.1, DEPO9760665.1, DEPO9760771.1, DEPO9760772.1, DEPO9762664.1, DEPO9771592.1, DEPO9772712.1	ANGL3309979.1, ANGL3310849.1, ANGL3310850.1, ANGL8561180.1, ANGL8564820.1, ANGL8574361.1, ANGL8575625.1, ANGL8579235.1, ANGL8579236.1	LEDE3013233.1, LEDE3013234.1, LEDE3013235.1, LEDE3020709.1, LEDE3021767.1, LEDE3022256.1, LEDE3027132.1, LEDE3027340.1, LEDE3027387.1, LEDE3028074.1	AETU9870154.1, AETU9871194.1, AETU9874651.1	DIVI8128832.1, DIVI8129506.1, DIVI8129510.1, DIVI8129511.1, DIVI8129514.1, DIVI8133788.1, DIVI8134226.1, DIVI8145493.1, DIVI8150686.1, DIVI8150687.1	Hcic001397, Hcic004244, Hcic009882, Hcic013013, Hcic013193	Hpha003463, Hpha004959, Hpha007654, Hpha008535, Hpha012645	BMGene00622, BMGene01268, BMGene03261, BMGene03262, BMGene06493
OG0000102	TRCA5833035.1, TRCA8190576.1, TRCA8190578.1, TRCA8190590.1	BOMO1206153.1	DEPO9766309.1	ANGL3310093.1, ANGL8564012.1, ANGL8564013.1, ANGL8564014.1, ANGL8564015.1, ANGL8564021.1, ANGL8564022.1, ANGL8564033.1, ANGL8564092.1, ANGL8564093.1, ANGL8578627.1	LEDE3011567.1, LEDE3015447.1, LEDE3017974.1, LEDE3018236.1, LEDE3018310.1, LEDE3018311.1, LEDE3021587.1, LEDE3021588.1, LEDE3023820.1, LEDE3023915.1, LEDE3024912.1, LEDE3026676.1	AETU9870336.1	DIVI8127848.1, DIVI8127849.1, DIVI8127850.1, DIVI8127851.1, DIVI8127853.1, DIVI8127854.1, DIVI8127855.1, DIVI8127856.1, DIVI8127857.1, DIVI8140665.1, DIVI8140666.1, DIVI8140667.1, DIVI8140668.1, DIVI8140670.1, DIVI8140671.1, DIVI8141104.1, DIVI8141106.1, DIVI8141107.1, DIVI8141108.1, DIVI8141109.1, DIVI8141111.1, DIVI8142960.1, DIVI8142961.1, DIVI8142963.1, DIVI8145858.1, DIVI8146728.1, DIVI81467…
OG0000103	TRCA5833569.1, TRCA5833570.1, TRCA5840430.1, TRCA8191221.1	BOMO1203514.1, BOMO2548568.1	DEPO9754765.1, DEPO9764003.1	ANGL3311229.1, ANGL3311273.1, ANGL3311966.1, ANGL3312451.1, ANGL8563199.1, ANGL8565941.1, ANGL8566191.1, ANGL8568948.1, ANGL8572538.2, ANGL8573073.1, ANGL8577078.1, ANGL8578984.1	LEDE3027047.1, LEDE3027661.1	AETU9864753.1, AETU9870267.1, AETU9874069.1, AETU9875979.1, AETU9878165.1, AETU9878430.1, AETU9879082.1, AETU9880768.1	DIVI8129433.1, DIVI8130961.1, DIVI8142886.1, DIVI8147766.1, DIVI8148161.1, DIVI8150657.1, DIVI8152234.1, DIVI8154154.1, DIVI8154467.1	Hcic001366, Hcic003034, Hcic004921, Hcic006669, Hcic012893, Hcic013223	Hpha000901, Hpha001748, Hpha002574, Hpha003227, Hpha003829, Hpha004139, Hpha004189, Hpha005453, Hpha006159, Hpha011635	BMGene01709, BMGene01740, BMGene01741, BMGene02497, BMGene02536, BMGene06393, BMGene09193, BMGene12316, BMGene13309, BMGene14028, BMGene14722, BMGene14746, BMGene14906, BMGene15294, BMGene15359, BMGene15774
OG0000104	TRCA0057.2, TRCA1470.1, TRCA1527.2, TRCA5836634.1, TRCA8192445.1, TRCA8196566.1	BOMO2548157.1, BOMO4928861.1	DEPO9765296.1, DEPO9765297.1, DEPO9769839.1	ANGL3311852.1, ANGL3311854.1, ANGL8561550.1, ANGL8564497.1, ANGL8564498.1, ANGL8564499.1	LEDE3011518.1, LEDE3011519.1, LEDE3011520.1, LEDE3011521.1, LEDE3012070.1, LEDE3013366.1, LEDE3013368.1, LEDE3013369.1, LEDE3013370.1, LEDE3022448.1, LEDE3024466.1, LEDE3024467.1, LEDE3025312.1, LEDE3026691.1, LEDE3028114.1, LEDE3029494.1	AETU9875042.1	DIVI8134456.1, DIVI8140786.1, DIVI8140788.1, DIVI8140789.1, DIVI8140790.1, DIVI8140791.1, DIVI8140792.1, DIVI8140953.1, DIVI8140954.1, DIVI8140955.1, DIVI8140956.1, DIVI8140957.1, DIVI8142227.1, DIVI8142228.1, DIVI8144375.1, DIVI8144376.1, DIVI8144378.1, DIVI8147003.1, DIVI8147004.1, DIVI8147007.1, DIVI8147008.1, DIVI8147572.1, DIVI8147573.1, DIVI8148342.1, DIVI8148343.1, DIVI8148344.1, DIVI81486…	Hcic011979	Hpha000055	BMGene14031
OG0000105	TRCA1744.1, TRCA4174.1, TRCA5839251.1, TRCA8198393.1	BOMO2546358.1, BOMO2546359.1, BOMO4926797.1	DEPO9754257.1, DEPO9771691.1, DEPO9771692.1, DEPO9771693.1, DEPO9771694.1	ANGL3310016.1, ANGL3310020.1, ANGL3310021.1, ANGL3310121.1, ANGL3310122.1, ANGL3312446.1, ANGL8564856.1, ANGL8565559.1, ANGL8565567.1, ANGL8565570.1, ANGL8565571.1, ANGL8565572.1, ANGL8565573.1, ANGL8565574.2, ANGL8565576.2, ANGL8565599.1, ANGL8565601.1, ANGL8565605.1, ANGL8565606.1, ANGL8565609.1, ANGL8565610.1, ANGL8565611.1	LEDE3011796.1, LEDE3014932.1, LEDE3014933.1, LEDE3014934.1, LEDE3025737.1, LEDE3029157.1, LEDE3029158.1	AETU9866386.1, AETU9867643.1, AETU9874501.1, AETU9874502.1, AETU9874503.1, AETU9874507.1, AETU9876001.1, AETU9876002.1, AETU9876723.1, AETU9876724.1, AETU9879371.1	DIVI8128675.1, DIVI8129581.1, DIVI8129590.1, DIVI8131827.1, DIVI8131828.1, DIVI8131829.1, DIVI8142776.1, DIVI8144363.1, DIVI8144364.1, DIVI8144862.1, DIVI8153014.1	Hcic001779, Hcic005723, Hcic006820	Hpha005415, Hpha005508, Hpha010611, Hpha011663	BMGene09024
OG0000106	TRCA5837393.1, TRCA5837394.1, TRCA5837395.1, TRCA5837396.1, TRCA5837397.1, TRCA5837398.1, TRCA5837399.1, TRCA5837400.1, TRCA5837401.1, TRCA5837402.1, TRCA5837403.1, TRCA5837404.1, TRCA5837405.1, TRCA5837406.1, TRCA5837408.1, TRCA5837409.1, TRCA5837410.1	BOMO1206421.1, BOMO1206422.1, BOMO1206423.1, BOMO1206424.1, BOMO1206425.1, BOMO1206426.1, BOMO2549444.1, BOMO2549445.1, BOMO2549446.1, BOMO2549447.1, BOMO2549448.1, BOMO2549449.1, BOMO4930402.2, BOMO4930403.2	DEPO9757903.1	ANGL8562039.1, ANGL8562040.1, ANGL8562042.1	LEDE3012223.1, LEDE3012224.1, LEDE3012225.1, LEDE3012227.1, LEDE3012228.1, LEDE3012229.1, LEDE3012230.1, LEDE3012231.1, LEDE3012232.1, LEDE3012233.1, LEDE3012234.1, LEDE3012235.1, LEDE3012236.1, LEDE3012237.1	AETU9865971.1, AETU9865972.1, AETU9865974.1, AETU9865975.1, AETU9865976.1, AETU9865977.1, AETU9865978.1, AETU9865979.1	DIVI8130205.1, DIVI8130206.1, DIVI8130208.1, DIVI8130209.1, DIVI8130210.1, DIVI8130211.1, DIVI8130212.1, DIVI8130213.1, DIVI8130214.1, DIVI8130215.1	Hcic004383	Hpha011751	BMGene02744
OG0000107		BOMO1091818.1, BOMO1205480.1, BOMO1208172.1	DEPO9754163.1, DEPO9754223.1, DEPO9754377.1, DEPO9755393.1, DEPO9757135.1, DEPO9761329.1, DEPO9762104.1, DEPO9762538.1, DEPO9762539.1, DEPO9762540.1, DEPO9762725.1, DEPO9762727.1, DEPO9762728.1, DEPO9766006.1, DEPO9766007.1, DEPO9771462.1, DEPO9771463.1, DEPO9771464.1, DEPO9772839.1, DEPO9773011.1, DEPO9773015.1, DEPO9773016.1, DEPO9773017.1	ANGL3309827.1, ANGL3309829.1, ANGL3310496.1, ANGL3310497.1, ANGL3310498.1, ANGL3310658.1, ANGL3311401.1, ANGL3312069.1, ANGL3312071.1, ANGL3312982.1, ANGL3312983.1, ANGL3313160.1, ANGL8567067.2, ANGL8569507.1, ANGL8570370.1	LEDE3026692.1	AETU9864601.1, AETU9871415.1, AETU9871416.1, AETU9871425.1, AETU9871680.1, AETU9871964.1, AETU9871965.1, AETU9872802.1, AETU9874865.1, AETU9875555.1, AETU9878236.1, AETU9879631.1, AETU9879942.1, AETU9879943.1	DIVI8128413.1, DIVI8133165.1, DIVI8137025.1, DIVI8138470.1, DIVI8140432.1, DIVI8143787.1, DIVI8143788.1, DIVI8143789.1, DIVI8143853.1, DIVI8148688.1, DIVI8148744.1, DIVI8150013.1, DIVI8151588.1, DIVI8153997.1
OG0000108	TRCA5835730.1, TRCA5835731.1, TRCA5835732.1, TRCA5835733.1, TRCA7668.2, TRCA7905.1, TRCA7986.1, TRCA8194060.1, TRCA8194061.1, TRCA8194062.1, TRCA8194065.1	BOMO1206751.1, BOMO1206752.1, BOMO1206753.1, BOMO2549788.1, BOMO2549789.1, BOMO4930716.1, BOMO4930717.1, BOMO4930719.1, BOMO4930720.1, BOMO4930721.1, BOMO4930722.1, BOMO4930724.1	DEPO9773134.1, DEPO9773143.1, DEPO9773144.1	ANGL3310235.1, ANGL3312695.1, ANGL8569327.1, ANGL8569333.1, ANGL8569343.1, ANGL8569348.1, ANGL8569352.1, ANGL8569371.1, ANGL8569372.1, ANGL8569373.1, ANGL8569374.1	LEDE3014141.1, LEDE3014163.1, LEDE3014164.1, LEDE3014166.1, LEDE3016695.1, LEDE3016710.1	AETU9868427.1, AETU9870746.1, AETU9870754.1, AETU9870755.1, AETU9870756.1, AETU9870762.1	DIVI8127765.1, DIVI8135466.1, DIVI8147037.1, DIVI8147046.1	Hcic001546, Hcic001547, Hcic001548, Hcic001550, Hcic001553	Hpha005113, Hpha005115, Hpha005116, Hpha005117, Hpha013430	BMGene05353, BMGene05354, BMGene07927, BMGene07931, BMGene07933, BMGene07934
OG0000109	TRCA0545.1, TRCA0815.2, TRCA0935.1, TRCA5839266.1, TRCA5839267.1, TRCA5839268.1, TRCA5839269.1, TRCA8198356.1, TRCA8198405.1, TRCA8201442.1, TRCA8201443.1, TRCA8201445.1	BOMO1209158.1, BOMO4923261.3	DEPO9759809.1, DEPO9759810.1, DEPO9762962.1, DEPO9762963.1, DEPO9762964.1, DEPO9762965.1, DEPO9763098.1	ANGL3309985.1, ANGL3309986.1, ANGL3313041.1, ANGL3313042.1, ANGL8561924.1, ANGL8561925.1, ANGL8561926.1, ANGL8561927.1, ANGL8571463.1	LEDE3017002.1, LEDE3018252.1, LEDE3018253.1, LEDE3023664.1, LEDE3023665.1, LEDE3023666.1, LEDE3023667.1	AETU9865753.1, AETU9866936.1, AETU9866984.1, AETU9876818.1, AETU9876819.1, AETU9879992.1, AETU9881441.1	DIVI8135143.1, DIVI8135144.1, DIVI8137242.1, DIVI8137243.1, DIVI8137244.1, DIVI8137245.1, DIVI8137246.1, DIVI8137247.1, DIVI8137248.1, DIVI8137249.1, DIVI8137250.1, DIVI8137252.1, DIVI8142806.1, DIVI8142807.1, DIVI8143635.1, DIVI8143636.1, DIVI8146046.1, DIVI8146047.1, DIVI8146048.1, DIVI8155143.1	Hcic000056, Hcic000084, Hcic006645		BMGene00452, BMGene01104
OG0000110	TRCA5837581.1, TRCA5839926.1, TRCA5839927.1	BOMO1203082.1, BOMO2546826.1	DEPO9757831.1, DEPO9757832.1, DEPO9757841.1, DEPO9757842.1, DEPO9757843.1, DEPO9757844.1, DEPO9763081.1, DEPO9763082.1, DEPO9764268.1, DEPO9773035.1	ANGL3311004.1, ANGL3312059.1, ANGL3312348.1, ANGL8570925.1, ANGL8573786.1, ANGL8574673.1	LEDE3028246.1, LEDE3028396.1	AETU9871961.1	DIVI8128700.1, DIVI8132281.1, DIVI8132289.1, DIVI8132339.1, DIVI8150793.1, DIVI8151566.1, DIVI8151713.1, DIVI8151767.1, DIVI8152013.1, DIVI8153494.1, DIVI8153635.1, DIVI8154314.1	Hcic000829, Hcic000830, Hcic002416, Hcic012395, Hcic013492	Hpha002981, Hpha003250, Hpha012209, Hpha012520	BMGene01727, BMGene01728, BMGene02506, BMGene09187, BMGene11461, BMGene11678, BMGene12380, BMGene12428, BMGene12938, BMGene13088, BMGene13128, BMGene13593, BMGene13899, BMGene14153, BMGene14221, BMGene14297, BMGene14456, BMGene15058, BMGene15093, BMGene15501, BMGene15644, BMGene15645, BMGene15835, BMGene16058
OG0000111	TRCA6889.1, TRCA8198951.1, TRCA8198984.1		DEPO9754687.1, DEPO9756492.1, DEPO9756526.1, DEPO9757093.1	ANGL8563455.1, ANGL8566137.1, ANGL8566138.1, ANGL8566150.1, ANGL8570739.1, ANGL8570744.1, ANGL8570745.1, ANGL8570746.1	LEDE3014538.1, LEDE3015817.1, LEDE3025698.1, LEDE3026235.1, LEDE3027763.1, LEDE3028802.1	AETU9871355.1, AETU9871372.1, AETU9871377.1, AETU9878079.1	DIVI8128217.1, DIVI8128346.1, DIVI8131409.1, DIVI8131419.1, DIVI8134446.1, DIVI8134447.1, DIVI8134448.1, DIVI8134450.1, DIVI8134451.1, DIVI8136926.1, DIVI8136927.1, DIVI8143424.1, DIVI8149391.1, DIVI8149392.1, DIVI8149393.1, DIVI8149394.1, DIVI8149395.1	Hcic001254, Hcic001255, Hcic001256, Hcic008058, Hcic008336, Hcic009139, Hcic011094, Hcic011095, Hcic011097, Hcic012755, Hcic013157	Hpha003566, Hpha003783, Hpha004567, Hpha005099, Hpha008580, Hpha009859, Hpha011018, Hpha012748	BMGene06006, BMGene06149, BMGene06150, BMGene06151, BMGene06152, BMGene06153, BMGene07473
OG0000112	TRCA5833674.1, TRCA5836860.1, TRCA5839411.1, TRCA5839703.1, TRCA8191076.1, TRCA8199266.1	BOMO4923242.1	DEPO9771122.1, DEPO9771125.1	ANGL3310875.1, ANGL3311195.1, ANGL3311448.1, ANGL3311455.1, ANGL3311782.1, ANGL3311925.1, ANGL3312061.1, ANGL3312532.1, ANGL3312736.1, ANGL3313229.1, ANGL8562810.1, ANGL8564947.1, ANGL8566332.1, ANGL8566981.1, ANGL8569896.1, ANGL8574653.1, ANGL8574759.1, ANGL8576614.1, ANGL8576615.1, ANGL8577163.1, ANGL8578668.1, ANGL8578669.1	LEDE3018368.1, LEDE3018931.1, LEDE3021004.1, LEDE3021011.1, LEDE3028894.1		DIVI8146125.1, DIVI8146711.1, DIVI8149467.1, DIVI8149913.1, DIVI8151127.1, DIVI8152770.1, DIVI8153207.1, DIVI8153394.1, DIVI8153396.1, DIVI8153787.1, DIVI8153788.1, DIVI8154447.1, DIVI8155398.1	Hcic001953, Hcic005831, Hcic008176	Hpha005514, Hpha013416	BMGene01324, BMGene01332, BMGene09029, BMGene11789, BMGene11821, BMGene12299, BMGene12813, BMGene12983, BMGene13070, BMGene13648, BMGene14806, BMGene15476, BMGene16135
OG0000113	TRCA5833832.1, TRCA5840015.1, TRCA5840193.1, TRCA5840442.1	BOMO1208702.1	DEPO9772767.1	ANGL8574450.1	LEDE3024776.1, LEDE3028839.1		DIVI8127704.1, DIVI8129488.1, DIVI8129743.1, DIVI8134211.1, DIVI8138129.1, DIVI8139087.1, DIVI8140322.1, DIVI8143142.1, DIVI8143282.1, DIVI8143780.1, DIVI8148278.1, DIVI8150383.1, DIVI8150864.1, DIVI8151130.1, DIVI8152254.1, DIVI8152299.1, DIVI8152854.1, DIVI8152962.1, DIVI8153643.1, DIVI8153644.1, DIVI8153645.1, DIVI8153646.1, DIVI8153647.1, DIVI8153680.1, DIVI8153811.1, DIVI8153880.1, DIVI81539…	Hcic000244, Hcic000250, Hcic001610, Hcic002707, Hcic002745, Hcic003190, Hcic003228, Hcic005913, Hcic006258, Hcic008635, Hcic010276, Hcic013174	Hpha001336, Hpha002791, Hpha005383, Hpha013044	BMGene11804, BMGene11858, BMGene13310, BMGene13994, BMGene14406, BMGene14691, BMGene15178, BMGene15413, BMGene15525, BMGene15843
OG0000114	TRCA5839989.1, TRCA8192449.1	BOMO1203685.1, BOMO1203688.1, BOMO1203689.1, BOMO1203690.1, BOMO1203691.1, BOMO1208686.1, BOMO1208687.1, BOMO1208688.1, BOMO1208689.1, BOMO1208690.1, BOMO1208691.1, BOMO1208802.1, BOMO1209250.1, BOMO2545829.1, BOMO2545831.2, BOMO2545840.1, BOMO2546485.2, BOMO2546508.1, BOMO2552308.2, BOMO4923472.1	DEPO9768808.1, DEPO9768811.1, DEPO9768812.1	ANGL3313005.1, ANGL8571858.1, ANGL8577385.1, ANGL8577388.1	LEDE3019244.1, LEDE3019245.1, LEDE3019251.1, LEDE3020195.1, LEDE3020196.1, LEDE3020197.1, LEDE3022547.1, LEDE3022549.1, LEDE3022550.1, LEDE3025742.1, LEDE3025743.1, LEDE3025887.1	AETU9871048.1, AETU9871049.1, AETU9871059.1, AETU9871067.1	DIVI8143475.1, DIVI8144974.1, DIVI8148101.1, DIVI8148102.1, DIVI8148454.1, DIVI8150616.1, DIVI8150851.1, DIVI8151766.1, DIVI8152310.1, DIVI8153383.1, DIVI8153717.1, DIVI8154642.1	Hcic008117, Hcic008118, Hcic009705	Hpha002184, Hpha002185, Hpha003883, Hpha010184, Hpha013105	BMGene03366
OG0000115	TRCA2686.1, TRCA2766.2, TRCA5838849.1, TRCA5838850.1, TRCA8197578.1, TRCA8197579.1, TRCA8197580.1, TRCA8197581.1		DEPO9755349.1, DEPO9771766.1	ANGL8579883.1, ANGL8579884.1, ANGL8579885.1, ANGL8579892.1, ANGL8579895.1, ANGL8579896.1, ANGL8579897.1, ANGL8579936.1, ANGL8579952.1, ANGL8579953.1	LEDE3015397.1, LEDE3017683.1, LEDE3017684.1, LEDE3022234.1, LEDE3023493.1, LEDE3023494.1, LEDE3023495.1, LEDE3023948.1, LEDE3023949.1, LEDE3023950.1, LEDE3025541.1, LEDE3025542.1, LEDE3026962.1, LEDE3028349.1, LEDE3028846.1	AETU9870603.1, AETU9870604.1, AETU9870613.1, AETU9870616.1, AETU9870631.1, AETU9870632.1, AETU9870633.1, AETU9870634.1, AETU9870635.1, AETU9870637.1	DIVI8133153.1, DIVI8133154.1, DIVI8137921.1, DIVI8137922.1, DIVI8137923.1, DIVI8138887.1, DIVI8138888.1, DIVI8142383.1, DIVI8142384.1, DIVI8142664.1, DIVI8142665.1, DIVI8144669.1, DIVI8145075.1, DIVI8145077.1, DIVI8148110.1	Hcic008276, Hcic008277	Hpha010584, Hpha010585	BMGene09132, BMGene09133
OG0000116	TRCA7872.2, TRCA8198495.1, TRCA8198500.1	BOMO1205951.1, BOMO4929660.1	DEPO9761685.1	ANGL3311006.1, ANGL3311066.1, ANGL3311067.1, ANGL3311073.1, ANGL3311078.1, ANGL3311079.1, ANGL3311080.1, ANGL8576804.1, ANGL8576811.1, ANGL8576817.1, ANGL8577831.1	LEDE3014656.1, LEDE3014657.1, LEDE3014658.1, LEDE3014659.1, LEDE3014660.1, LEDE3014661.1, LEDE3014662.1, LEDE3014663.1, LEDE3014664.1, LEDE3014665.1, LEDE3014666.1, LEDE3014667.1, LEDE3014669.1, LEDE3014670.1, LEDE3014672.1, LEDE3027079.1, LEDE3027080.1, LEDE3029520.1, LEDE3029530.1, LEDE3029540.1	AETU9871284.1, AETU9871300.1, AETU9874640.1, AETU9874641.1, AETU9878389.1	DIVI8128092.1, DIVI8128093.1, DIVI8128094.1, DIVI8128098.1, DIVI8138936.1, DIVI8140560.1, DIVI8140566.1, DIVI8140567.1, DIVI8140568.1, DIVI8140570.1, DIVI8140572.1, DIVI8146804.1	Hcic003743, Hcic008567, Hcic008731, Hcic008733, Hcic013138, Hcic013161	Hpha007165, Hpha010090, Hpha010669, Hpha013436, Hpha013537	BMGene11501
OG0000117	TRCA1812470.1, TRCA2237.1, TRCA2442.2, TRCA5833861.1, TRCA5833862.1, TRCA5833908.1, TRCA5836402.1, TRCA5836403.1, TRCA5838363.1, TRCA5838365.1, TRCA5838439.1, TRCA5839350.1, TRCA5839351.1, TRCA6412.2, TRCA8193548.2, TRCA8196964.1, TRCA8196965.1, TRCA8197015.2		DEPO9773055.1, DEPO9773056.1	ANGL3310707.1, ANGL8569460.1, ANGL8569461.1, ANGL8572876.1, ANGL8572877.1, ANGL8572878.2	LEDE3021680.1, LEDE3021887.1, LEDE3021889.1, LEDE3023854.1, LEDE3024959.1, LEDE3024960.1, LEDE3027175.1	AETU9878750.1, AETU9878958.1, AETU9879057.1, AETU9880829.1, AETU9880837.1	DIVI8130519.1, DIVI8130527.1, DIVI8132215.1, DIVI8132217.1, DIVI8132218.1, DIVI8140169.1, DIVI8140172.1, DIVI8142395.1, DIVI8142396.1, DIVI8148633.1, DIVI8150933.1, DIVI8152237.1, DIVI8152242.1, DIVI8154070.1, DIVI8154862.1	Hcic002345, Hcic002393, Hcic002395, Hcic002396, Hcic006535	Hpha001657, Hpha001658, Hpha006226	BMGene01477, BMGene01694, BMGene01695, BMGene02252
OG0000118	TRCA8192359.1	BOMO1202202.1, BOMO2553292.1, BOMO4923939.1	DEPO9756146.1, DEPO9756147.1, DEPO9760344.1, DEPO9764493.1, DEPO9766294.1, DEPO9769338.1, DEPO9770537.1	ANGL3310965.1, ANGL8568535.1, ANGL8572796.1, ANGL8579229.1, ANGL8580149.1, ANGL8580150.1	LEDE3017068.1, LEDE3017069.1, LEDE3018474.1, LEDE3019437.1, LEDE3022241.1, LEDE3027442.1, LEDE3028163.1, LEDE3028610.1	AETU9870976.1, AETU9878622.1, AETU9878629.1	DIVI8128308.1, DIVI8128355.1, DIVI8129796.1, DIVI8129797.1, DIVI8129798.1, DIVI8130325.1, DIVI8130326.1, DIVI8130327.1, DIVI8132929.1, DIVI8132936.1, DIVI8132946.1, DIVI8133475.1, DIVI8134218.1, DIVI8137707.1, DIVI8139745.1, DIVI8141160.1, DIVI8145696.1, DIVI8146439.1, DIVI8147079.1, DIVI8147494.1, DIVI8148472.1, DIVI8149083.1, DIVI8149090.1, DIVI8149097.1, DIVI8149450.1, DIVI8151172.1, DIVI81516…	Hcic003806	Hpha010198	BMGene01496, BMGene02271, BMGene12207, BMGene12208, BMGene12704, BMGene14212
OG0000119	TRCA0945.2, TRCA5837890.1	BOMO1204506.1	DEPO9772932.1, DEPO9772934.1	ANGL3310759.1, ANGL8569606.1, ANGL8569609.1, ANGL8569610.1, ANGL8569611.1, ANGL8569612.1, ANGL8569614.1, ANGL8569615.1, ANGL8569616.2, ANGL8569617.1, ANGL8569618.1, ANGL8569619.1, ANGL8569620.1, ANGL8574094.1, ANGL8574095.1, ANGL8574096.1, ANGL8574097.1, ANGL8574098.1, ANGL8579950.1, ANGL8580229.1	LEDE3018571.1, LEDE3021725.1, LEDE3021726.1, LEDE3021727.1, LEDE3021728.1, LEDE3024857.1	AETU9865158.1, AETU9865180.1, AETU9865214.1, AETU9865215.1, AETU9879202.1, AETU9881204.1, AETU9881218.1, AETU9881220.1, AETU9881235.1, AETU9881236.1	DIVI8130907.1, DIVI8135978.1, DIVI8135979.1, DIVI8141301.1, DIVI8143610.1, DIVI8143611.1, DIVI8143613.1, DIVI8143614.1, DIVI8143615.1, DIVI8145198.1, DIVI8145297.1, DIVI8145298.1, DIVI8145299.1, DIVI8145300.1, DIVI8145302.1, DIVI8149312.1, DIVI8149810.1, DIVI8151090.1, DIVI8152627.1, DIVI8153704.1	Hcic006990	Hpha002370, Hpha013530	BMGene06749
OG0000120				ANGL3310522.1, ANGL3311178.1, ANGL3311676.1, ANGL8560937.1, ANGL8578329.2, ANGL8579651.1, ANGL8579843.1			DIVI8132444.1, DIVI8135007.1, DIVI8153022.1, DIVI8154893.1	Hcic000209, Hcic001613, Hcic001689, Hcic004767, Hcic004941, Hcic005476, Hcic005865, Hcic009097, Hcic009702, Hcic011388, Hcic011414, Hcic011981	Hpha002951, Hpha005945, Hpha008794	BMGene01297, BMGene01319, BMGene01325, BMGene02317, BMGene02318, BMGene02433, BMGene02489, BMGene03616, BMGene09200, BMGene11567, BMGene11578, BMGene11591, BMGene11659, BMGene11889, BMGene11942, BMGene11953, BMGene12206, BMGene12263, BMGene12363, BMGene12506, BMGene12814, BMGene12827, BMGene12851, BMGene12863, BMGene12880, BMGene13035, BMGene13256, BMGene13257, BMGene13259, BMGene13541, BMGene135…
OG0000121	TRCA1137375.1, TRCA1812978.1, TRCA5685.1, TRCA5687.3, TRCA5837063.1, TRCA5837507.1, TRCA5839339.1, TRCA7799.1, TRCA8198817.1	BOMO1040212.1	DEPO9758053.1, DEPO9758054.1, DEPO9758055.1, DEPO9758056.1, DEPO9758178.1	ANGL3310786.1, ANGL8565038.1, ANGL8565040.1, ANGL8565054.1, ANGL8565058.1, ANGL8565059.1, ANGL8565060.1, ANGL8568781.1, ANGL8568784.1, ANGL8568785.1	LEDE3022169.1, LEDE3022172.1, LEDE3029221.1	AETU9865951.1, AETU9866316.1, AETU9866335.1, AETU9866344.1, AETU9866355.1, AETU9866368.1, AETU9866379.1, AETU9866388.1, AETU9866398.1, AETU9866410.1, AETU9866424.1, AETU9866436.1, AETU9866449.1, AETU9866461.1, AETU9870485.1	DIVI8133349.1, DIVI8133350.1, DIVI8133351.1, DIVI8135213.1, DIVI8135214.1, DIVI8138579.1, DIVI8141918.1	Hcic007221, Hcic007975, Hcic009013, Hcic009016, Hcic013678, Hcic013680, Hcic013687	Hpha000959, Hpha002550, Hpha010781, Hpha013644, Hpha013654	BMGene03206, BMGene03208
OG0000122	TRCA1161084.1, TRCA1161130.1, TRCA8194710.1, TRCA9435.1	BOMO4930413.1	DEPO9756415.1, DEPO9773127.1, DEPO9773128.1, DEPO9773133.1	ANGL3312665.1, ANGL8580326.1, ANGL8580338.1, ANGL8580340.1, ANGL8580341.1, ANGL8580342.1, ANGL8580349.1, ANGL8580357.1, ANGL8580359.1, ANGL8580363.1	LEDE3022047.1	AETU9871625.1	DIVI8129945.1, DIVI8131866.1, DIVI8131867.1, DIVI8131868.1, DIVI8137413.1, DIVI8137416.1, DIVI8137417.1, DIVI8137419.1, DIVI8137420.1, DIVI8146680.1, DIVI8150804.1	Hcic000173, Hcic000174, Hcic000175, Hcic000176, Hcic000177, Hcic000235, Hcic001691, Hcic001692, Hcic001693, Hcic001694, Hcic003292, Hcic006383, Hcic006384, Hcic006549, Hcic009502, Hcic012892, Hcic013304	Hpha001267, Hpha001607, Hpha001608, Hpha001609, Hpha007004, Hpha008208	BMGene02117, BMGene02118, BMGene02119, BMGene02120, BMGene02121, BMGene11801, BMGene11855, BMGene14829, BMGene15526
OG0000123	TRCA5839387.1, TRCA8199212.2	BOMO2546920.2		ANGL3311346.1, ANGL3313000.1, ANGL8577821.1	LEDE3023532.1, LEDE3027016.1		DIVI8138519.1, DIVI8154263.1, DIVI8155265.1	Hcic000001, Hcic000567, Hcic000749, Hcic000788, Hcic001592, Hcic002025, Hcic002275, Hcic002682, Hcic003249, Hcic003288, Hcic003328, Hcic003429, Hcic003576, Hcic003606, Hcic004176, Hcic004498, Hcic004862, Hcic005120, Hcic005423, Hcic005616, Hcic006316, Hcic006938, Hcic006971, Hcic007404, Hcic007489, Hcic008062, Hcic009044, Hcic009134, Hcic009711, Hcic011180, Hcic011560, Hcic011601, Hcic011838, Hci…	Hpha002779, Hpha004467, Hpha011642, Hpha012202	BMGene09159, BMGene12611, BMGene12846, BMGene12877, BMGene14216, BMGene14286, BMGene14523, BMGene14700, BMGene14869, BMGene15104, BMGene15164, BMGene15689, BMGene16215
OG0000124	TRCA5840325.1			ANGL3310353.1, ANGL3310773.1, ANGL3311005.1, ANGL3311094.1, ANGL3311627.1, ANGL3311662.1, ANGL3311668.1, ANGL3312008.1, ANGL3312102.1, ANGL3312288.1, ANGL3312977.1, ANGL8561376.1, ANGL8563497.1, ANGL8565376.1, ANGL8571426.1, ANGL8571428.1, ANGL8574449.1, ANGL8574458.1	LEDE3016235.1, LEDE3020734.1		DIVI8141803.1, DIVI8144382.1, DIVI8146909.1, DIVI8147238.1, DIVI8148988.1, DIVI8151071.1, DIVI8153375.1, DIVI8153436.1, DIVI8154836.1, DIVI8154837.1, DIVI8155033.1	Hcic001731, Hcic001764, Hcic005801	Hpha003968, Hpha008719, Hpha008874, Hpha009934	BMGene11774, BMGene12304, BMGene12325, BMGene12382, BMGene12510, BMGene12653, BMGene12828, BMGene13403, BMGene13597, BMGene13789, BMGene13916, BMGene14089, BMGene14486, BMGene14535, BMGene14589, BMGene14664, BMGene14763, BMGene15067, BMGene15351, BMGene15466, BMGene15755, BMGene15757, BMGene15849, BMGene15862, BMGene16230
OG0000125			DEPO9772783.1	ANGL3311259.1, ANGL3312215.1, ANGL3312563.1, ANGL8572005.1, ANGL8578355.1	LEDE3025486.1, LEDE3027452.1, LEDE3027550.1, LEDE3027850.1		DIVI8134364.1, DIVI8140577.1, DIVI8149002.1, DIVI8152833.1, DIVI8153080.1, DIVI8154617.1	Hcic002277	Hpha000575, Hpha005291, Hpha009852	BMGene11673, BMGene12276, BMGene12681, BMGene12715, BMGene12744, BMGene13056, BMGene13087, BMGene13194, BMGene13325, BMGene13747, BMGene13768, BMGene13889, BMGene13917, BMGene13918, BMGene13919, BMGene14036, BMGene14110, BMGene14330, BMGene14371, BMGene14529, BMGene14586, BMGene14704, BMGene14705, BMGene14707, BMGene14854, BMGene14988, BMGene15083, BMGene15116, BMGene15195, BMGene15197, BMGene153…
OG0000126				ANGL3311192.1, ANGL3311326.1, ANGL3311972.1, ANGL3312133.1, ANGL3312178.1, ANGL3312656.1, ANGL3312662.1, ANGL3313036.1, ANGL3313151.1, ANGL8562483.1, ANGL8574600.2	LEDE3013222.1, LEDE3013484.1, LEDE3014185.1, LEDE3021061.1, LEDE3022299.1, LEDE3023113.1		DIVI8127951.1, DIVI8143739.1, DIVI8147823.1, DIVI8149786.1	Hcic001120, Hcic002837, Hcic002838, Hcic005867, Hcic009641, Hcic010753, Hcic012434, Hcic012721, Hcic012727, Hcic012728, Hcic012793	Hpha002312, Hpha002448, Hpha004252, Hpha004253, Hpha004496, Hpha008472, Hpha008473, Hpha010638, Hpha010810	BMGene11473, BMGene11686, BMGene12584, BMGene13164, BMGene13376, BMGene13433, BMGene13637, BMGene13875, BMGene13923, BMGene14155, BMGene14163, BMGene14378, BMGene14447, BMGene14448, BMGene14715, BMGene14812, BMGene14940, BMGene15203, BMGene15243, BMGene15402, BMGene15447, BMGene15450, BMGene15738
OG0000127	TRCA5836792.1, TRCA5836794.1, TRCA5839950.1, TRCA5840612.1, TRCA5840613.1, TRCA5840614.1	BOMO1036832.1, BOMO1036844.1, BOMO1205798.1, BOMO2553186.1	DEPO9753986.1, DEPO9753987.1, DEPO9770927.1	ANGL3309939.1, ANGL3309940.1, ANGL3309943.1, ANGL8563878.1, ANGL8563880.1, ANGL8563883.1, ANGL8563884.1, ANGL8563885.1, ANGL8563886.1, ANGL8563887.1, ANGL8568826.1, ANGL8568842.1, ANGL8579289.1	LEDE3021633.1, LEDE3021634.1, LEDE3021635.1, LEDE3025567.1, LEDE3026596.1	AETU9870922.1, AETU9874882.1, AETU9874883.1, AETU9874888.1, AETU9874890.1	DIVI8132131.1, DIVI8132140.1, DIVI8132141.1, DIVI8132142.1, DIVI8132143.1, DIVI8132144.1, DIVI8132145.1, DIVI8132147.1, DIVI8132148.1, DIVI8132149.1, DIVI8132150.1, DIVI8132151.1, DIVI8135553.1, DIVI8135554.1, DIVI8135555.1, DIVI8135557.1, DIVI8135558.1, DIVI8135559.1, DIVI8135560.1, DIVI8135561.1, DIVI8138618.1, DIVI8145749.1	Hcic000431	Hpha002053, Hpha003362	BMGene06741
OG0000128	TRCA1815717.2, TRCA8192072.1, TRCA8192073.1	BOMO1208122.1, BOMO4933061.1	DEPO9753697.1, DEPO9753698.1, DEPO9761270.1, DEPO9761271.1, DEPO9761272.1, DEPO9772829.1	ANGL8568717.1, ANGL8570385.1, ANGL8571768.1	LEDE3012136.1, LEDE3027737.1, LEDE3027738.1, LEDE3027739.1	AETU9868445.1, AETU9868446.1, AETU9872817.1, AETU9872818.1, AETU9879290.1	DIVI8129566.1, DIVI8140287.1, DIVI8143552.1, DIVI8143719.1, DIVI8143720.1, DIVI8143721.1, DIVI8143722.1, DIVI8143723.1, DIVI8143725.1, DIVI8143727.1, DIVI8143728.1, DIVI8143729.1, DIVI8149846.1, DIVI8149847.1, DIVI8149848.1, DIVI8149849.1, DIVI8149850.1, DIVI8149851.1, DIVI8149852.1, DIVI8149853.1, DIVI8149854.1, DIVI8149855.1, DIVI8149856.1, DIVI8151677.1, DIVI8151679.1, DIVI8152471.1, DIVI81524…	Hcic002614	Hpha003285, Hpha003286, Hpha005223	BMGene07119, BMGene07120
OG0000129	TRCA5834367.1, TRCA5834368.1, TRCA5834371.1, TRCA5834372.1, TRCA5834373.1, TRCA5834374.1, TRCA5834375.1, TRCA5834376.1, TRCA5834377.1, TRCA5834378.1, TRCA5834379.1, TRCA5834380.1, TRCA5834382.1, TRCA5834383.1, TRCA5834384.1, TRCA5834385.1, TRCA5834386.1, TRCA8191678.1	BOMO1204879.1, BOMO1204880.1, BOMO1204881.1, BOMO2547215.1, BOMO2547218.1	DEPO9756842.1, DEPO9756843.1, DEPO9756844.1, DEPO9756845.1, DEPO9756846.1, DEPO9756847.1, DEPO9756848.1, DEPO9756849.1, DEPO9756850.1	ANGL3310659.1, ANGL3310660.1, ANGL8568736.1, ANGL8568737.1, ANGL8568739.1, ANGL8568740.1, ANGL8568741.1, ANGL8568742.1, ANGL8568743.1	LEDE3022741.1, LEDE3022742.1, LEDE3022743.1, LEDE3022744.1, LEDE3022745.1, LEDE3022746.1	AETU9869508.1	DIVI8136310.1, DIVI8136311.1, DIVI8136312.1, DIVI8136313.1, DIVI8136314.1, DIVI8136315.1, DIVI8136316.1, DIVI8136317.1, DIVI8136318.1, DIVI8136319.1	Hcic005089	Hpha007901	BMGene07262
OG0000130	TRCA5834715.1, TRCA5834716.1, TRCA5834717.1, TRCA5834718.1, TRCA5834719.1, TRCA5834720.1, TRCA5834721.1, TRCA5834722.1, TRCA5834723.1, TRCA5834724.1, TRCA5834725.1, TRCA5834726.1, TRCA5834727.1, TRCA8192199.1	BOMO2547545.1, BOMO2547546.1, BOMO2547547.1, BOMO4928284.1, BOMO4928285.1, BOMO4928286.1	DEPO9754256.1, DEPO9756999.1, DEPO9768247.1, DEPO9768256.1, DEPO9768770.1	ANGL8571481.1, ANGL8571498.1, ANGL8571506.1, ANGL8571514.1, ANGL8571522.1, ANGL8571531.1, ANGL8571539.1, ANGL8571545.1, ANGL8571553.1, ANGL8571562.1	LEDE3025174.1, LEDE3025178.1, LEDE3025186.1, LEDE3025194.1, LEDE3025204.1, LEDE3025210.1, LEDE3025215.1, LEDE3025223.1, LEDE3025231.1, LEDE3025239.1, LEDE3025248.1	AETU9866341.1, AETU9866342.1, AETU9866343.1, AETU9866345.1, AETU9866346.1	DIVI8132998.1, DIVI8132999.1, DIVI8133000.1, DIVI8133001.1, DIVI8133002.1, DIVI8144302.1	Hcic005763	Hpha007213, Hpha012526	BMGene07387
OG0000131	TRCA8192426.1						DIVI8128341.1, DIVI8132054.1, DIVI8132055.1, DIVI8134384.1, DIVI8134872.1, DIVI8144019.1, DIVI8145763.1, DIVI8146783.1, DIVI8147376.1, DIVI8147870.1, DIVI8149609.1, DIVI8151819.1, DIVI8152536.1, DIVI8154008.1, DIVI8155125.1, DIVI8155455.1	Hcic003863, Hcic004033, Hcic004448, Hcic004787	Hpha002118, Hpha002346, Hpha004236, Hpha005590, Hpha006695, Hpha008816, Hpha013209	BMGene00975, BMGene03228, BMGene07378, BMGene09137, BMGene09177, BMGene09181, BMGene09201, BMGene11610, BMGene11817, BMGene11871, BMGene11912, BMGene12337, BMGene12671, BMGene12689, BMGene12690, BMGene12821, BMGene13097, BMGene13229, BMGene13283, BMGene13303, BMGene13551, BMGene14029, BMGene14087, BMGene14227, BMGene14248, BMGene14450, BMGene15120, BMGene15235, BMGene15318, BMGene15711, BMGene158…
OG0000132	TRCA5837777.1, TRCA8196120.1, TRCA8196121.1, TRCA8196122.1, TRCA8196123.1, TRCA8196124.1, TRCA8196125.1, TRCA8196126.1, TRCA8196127.1, TRCA8196128.1, TRCA8196129.1	BOMO2553253.1, BOMO2553254.1, BOMO4923494.1	DEPO9763810.1, DEPO9763811.1, DEPO9763812.1, DEPO9763813.1, DEPO9763814.1, DEPO9763815.1, DEPO9763816.1, DEPO9763817.1, DEPO9763818.1, DEPO9763819.1, DEPO9763821.1, DEPO9763822.1	ANGL8571197.1, ANGL8571198.1, ANGL8571199.1, ANGL8571200.1, ANGL8571201.1, ANGL8571202.1, ANGL8571203.1, ANGL8571204.1	LEDE3021853.1, LEDE3021855.1, LEDE3021856.1, LEDE3021857.1, LEDE3021858.1	AETU9876097.1, AETU9876098.1, AETU9876099.1, AETU9876101.1, AETU9876102.1, AETU9876103.1, AETU9876104.1, AETU9876105.1, AETU9876106.1, AETU9876107.1, AETU9876108.1, AETU9876109.1, AETU9876110.1, AETU9876111.1, AETU9876112.1, AETU9876113.1, AETU9878669.1	DIVI8151458.1, DIVI8151459.1	Hcic008281	Hpha008697	BMGene11363
OG0000133	TRCA5837518.1, TRCA5837519.1, TRCA5837520.1, TRCA5837521.1, TRCA5837522.1, TRCA5837523.1, TRCA5837524.1, TRCA5837525.1, TRCA5837526.1, TRCA5837527.1, TRCA5837528.1, TRCA5837529.1, TRCA5837530.1, TRCA5837531.1, TRCA5837532.1	BOMO1208449.1, BOMO1208450.1, BOMO1208451.1, BOMO1208452.1, BOMO1208453.1, BOMO1208454.1, BOMO1208455.1, BOMO1208456.1, BOMO2551963.1, BOMO2551964.1, BOMO2551970.1, BOMO2551971.1, BOMO2551972.1, BOMO2551973.1, BOMO2551975.1	DEPO9772076.1, DEPO9772077.1, DEPO9772078.1, DEPO9772079.1, DEPO9772080.1, DEPO9772081.1, DEPO9772082.1, DEPO9772083.1	ANGL8563062.1, ANGL8563063.1, ANGL8563064.1, ANGL8563065.1	LEDE3019385.1, LEDE3019386.1, LEDE3019387.1, LEDE3019388.1	AETU9866913.1, AETU9866914.1, AETU9866915.1, AETU9866916.1	DIVI8129227.1, DIVI8129228.1, DIVI8129229.1, DIVI8129230.1, DIVI8129232.1, DIVI8129233.1, DIVI8129234.1, DIVI8129235.1	Hcic005883	Hpha004056	BMGene02726
OG0000134	TRCA6249.1, TRCA8194725.1	BOMO2544199.1, BOMO4923368.2	DEPO9772838.1	ANGL3312171.1, ANGL8565938.1, ANGL8567002.1, ANGL8567003.1, ANGL8569395.1, ANGL8570834.1, ANGL8570835.1, ANGL8572739.1, ANGL8572774.1, ANGL8573531.1, ANGL8575952.1, ANGL8575991.1, ANGL8576164.2, ANGL8577676.1, ANGL8580312.1	LEDE3015725.1, LEDE3015727.1, LEDE3016975.1, LEDE3019283.1, LEDE3021875.1, LEDE3023327.1, LEDE3023977.1, LEDE3024600.1, LEDE3028628.1, LEDE3028630.1, LEDE3028833.1, LEDE3028882.1, LEDE3029044.1, LEDE3030255.1, LEDE3030256.1	AETU9866111.1	DIVI8130922.1, DIVI8138452.1, DIVI8141095.1, DIVI8144699.1, DIVI8144874.1, DIVI8144875.1, DIVI8145373.1, DIVI8146575.1, DIVI8146577.1, DIVI8146578.1, DIVI8150449.1, DIVI8154009.1, DIVI8154010.1	Hcic005022, Hcic005142, Hcic012069, Hcic012177	Hpha002059, Hpha006587, Hpha010473	BMGene01779, BMGene01972, BMGene13600, BMGene13808
OG0000135	TRCA1635.2, TRCA8196968.1	BOMO1037002.1, BOMO1040491.1, BOMO1206280.1, BOMO1206281.1, BOMO1206282.1, BOMO1206407.1, BOMO1207837.1, BOMO2549333.1, BOMO2551199.1, BOMO2551200.1, BOMO4930150.1, BOMO4930400.1, BOMO4932587.1	DEPO9770563.1, DEPO9770564.1	ANGL3313153.1, ANGL3313154.1, ANGL3313155.1, ANGL3313156.1, ANGL8563722.1, ANGL8563734.1, ANGL8563758.1, ANGL8563774.1, ANGL8563786.2, ANGL8564235.1, ANGL8564259.1, ANGL8564270.1, ANGL8564281.2, ANGL8564729.1, ANGL8564737.1	LEDE3013575.1, LEDE3026985.1	AETU9868707.1, AETU9868738.1	DIVI8133191.1, DIVI8135196.1, DIVI8135209.1	Hcic000445, Hcic000446, Hcic011923, Hcic011924, Hcic013247	Hpha002488, Hpha002643, Hpha002644, Hpha003150, Hpha012028	BMGene01502, BMGene01503, BMGene01516, BMGene01679, BMGene01683, BMGene01684, BMGene02280, BMGene02296, BMGene02469, BMGene02474, BMGene12613
OG0000136	TRCA5833448.1, TRCA5833449.1, TRCA5833450.1, TRCA5833451.1, TRCA5833452.1, TRCA5833453.1, TRCA5833454.1, TRCA5833455.1, TRCA5833456.1, TRCA5833457.1, TRCA5833459.1, TRCA5833460.1, TRCA5833461.1, TRCA5833462.1, TRCA5833463.1, TRCA5833464.1, TRCA5833465.1, TRCA5833466.1, TRCA5833467.1	BOMO1203746.1, BOMO1207973.1, BOMO1207974.1, BOMO1207975.1, BOMO1207976.1, BOMO1207977.1, BOMO1207978.1, BOMO1207979.1, BOMO1207980.1, BOMO2545932.1, BOMO2545933.1, BOMO4923552.1	DEPO9773566.1, DEPO9773567.1, DEPO9773568.1, DEPO9773569.1, DEPO9773570.1, DEPO9773571.1, DEPO9773572.1, DEPO9773573.1, DEPO9773574.1	ANGL3310702.1	LEDE3014345.1	AETU9870795.1, AETU9870796.1, AETU9870798.1, AETU9870799.1, AETU9870800.1, AETU9870801.1, AETU9870802.1, AETU9870804.1, AETU9870805.1	DIVI8130593.1, DIVI8130594.1, DIVI8130595.1, DIVI8130596.1, DIVI8130597.1, DIVI8130598.1	Hcic011771	Hpha010995	BMGene05824
OG0000137	TRCA5834456.1, TRCA5834459.1, TRCA5834462.1, TRCA5834464.1, TRCA5834465.1, TRCA5834469.1, TRCA5834472.1, TRCA5834475.1, TRCA5834486.1, TRCA5834490.1, TRCA5834495.1, TRCA5834497.1	BOMO1207690.1, BOMO1207691.1, BOMO1207692.1, BOMO1207693.1, BOMO1207694.1, BOMO1207695.1, BOMO1207696.1, BOMO1207697.1, BOMO1207698.1, BOMO1207699.1, BOMO1207700.1, BOMO1207701.1	DEPO9764910.1, DEPO9764911.1, DEPO9764912.1, DEPO9764913.1	ANGL8578900.1, ANGL8578901.1, ANGL8578902.1, ANGL8578903.1, ANGL8578904.1, ANGL8578905.1, ANGL8578908.1, ANGL8578909.1	LEDE3017194.1, LEDE3017197.1, LEDE3017198.1, LEDE3017199.1, LEDE3017200.1, LEDE3017201.1, LEDE3017202.1	AETU9869461.1, AETU9869463.1, AETU9869464.1, AETU9869465.1, AETU9869466.1, AETU9869467.1, AETU9869468.1, AETU9869469.1, AETU9869470.1, AETU9869471.1, AETU9869472.1	DIVI8136627.1, DIVI8146771.1, DIVI8146772.1, DIVI8146773.1	Hcic002551	Hpha003177
OG0000138	TRCA5834602.1, TRCA5834603.1, TRCA5834604.1, TRCA5834605.1, TRCA5834606.1, TRCA5834607.1, TRCA5834608.1	BOMO1205058.1, BOMO1205059.1, BOMO2547584.1, BOMO2547585.1, BOMO2547586.1, BOMO2547587.1, BOMO4928135.1	DEPO9753791.1, DEPO9762478.1, DEPO9762486.1, DEPO9762495.1, DEPO9762502.1, DEPO9762510.1, DEPO9762519.1, DEPO9762526.1, DEPO9762537.1, DEPO9762543.1, DEPO9767231.1, DEPO9767232.1, DEPO9767233.1, DEPO9767234.1, DEPO9767236.1, DEPO9767237.1, DEPO9767238.1, DEPO9767239.1, DEPO9767240.1, DEPO9767241.1	ANGL8565237.1, ANGL8565238.1, ANGL8565239.1, ANGL8565240.1, ANGL8565241.1, ANGL8565242.1, ANGL8565243.1, ANGL8565244.1, ANGL8565245.1, ANGL8565246.1	LEDE3028432.1	AETU9869089.1, AETU9869090.1, AETU9869091.1, AETU9869092.1, AETU9869093.1, AETU9869094.1, AETU9869096.1	DIVI8135022.1, DIVI8135023.1, DIVI8135024.1, DIVI8135025.1, DIVI8135026.1	Hcic004218	Hpha003847	BMGene07746
OG0000139	TRCA5836672.1, TRCA8838.1, TRCA8905.2, TRCA9053.1	BOMO1091765.1, BOMO1207664.1, BOMO1207665.1, BOMO2550950.1, BOMO2550951.1, BOMO4932223.1, BOMO4932225.1	DEPO9757718.1, DEPO9760262.1, DEPO9760818.1, DEPO9760819.1, DEPO9761266.1, DEPO9764431.1	ANGL3312296.1, ANGL8566869.1, ANGL8566877.1, ANGL8566886.1, ANGL8566887.1, ANGL8569073.1, ANGL8575690.1, ANGL8575695.1, ANGL8575740.1, ANGL8575747.1	LEDE3022153.1, LEDE3022453.1, LEDE3022658.1, LEDE3022660.1, LEDE3022686.1, LEDE3026130.1	AETU9865574.1, AETU9865576.1, AETU9879652.1	DIVI8129068.1, DIVI8141041.1, DIVI8144092.1, DIVI8144093.1, DIVI8144094.1, DIVI8150183.1	Hcic003613, Hcic003614, Hcic003615, Hcic003616, Hcic003617, Hcic011935	Hpha002621, Hpha005261, Hpha007008, Hpha008562, Hpha008563, Hpha013276, Hpha013440	BMGene03282, BMGene03283, BMGene04258, BMGene05726, BMGene11071
OG0000140	TRCA1034515.1, TRCA1034516.3, TRCA1034517.1, TRCA1036034.1, TRCA1038094.1, TRCA1038095.1, TRCA1038096.1, TRCA1073567.1, TRCA3005.1, TRCA5836778.1, TRCA5836949.1, TRCA5836950.1, TRCA5836951.1, TRCA8195467.1, TRCA8195468.1		DEPO9756470.1, DEPO9756484.1	ANGL3310401.1, ANGL3310402.1, ANGL3310413.1, ANGL3311031.1, ANGL8570656.1, ANGL8570657.1, ANGL8570659.1, ANGL8570660.1, ANGL8570661.1, ANGL8576269.1	LEDE3011485.1, LEDE3020321.1, LEDE3021007.1, LEDE3025539.1, LEDE3025540.1, LEDE3028256.1	AETU9864946.1, AETU9865365.1, AETU9865594.1	DIVI8139643.1, DIVI8139645.1, DIVI8139646.1, DIVI8139647.1, DIVI8139648.1, DIVI8139649.1, DIVI8140233.1, DIVI8140234.1, DIVI8140236.1, DIVI8140237.1, DIVI8147407.1	Hcic002542, Hcic008191, Hcic008192, Hcic008193, Hcic013078	Hpha007976, Hpha010475, Hpha010476, Hpha010477, Hpha010478	BMGene03051, BMGene03052
OG0000141	TRCA3019.2, TRCA3428.1, TRCA7827.1, TRCA8194328.1, TRCA8194329.1	BOMO1040539.1, BOMO1159616.1, BOMO2548053.1, BOMO2548054.1	DEPO9754099.1, DEPO9754100.1, DEPO9754636.1, DEPO9764195.1, DEPO9773249.1, DEPO9773250.1, DEPO9773251.1, DEPO9773252.1, DEPO9773253.1, DEPO9773254.1	ANGL8565062.1, ANGL8572340.1, ANGL8577717.1, ANGL8577718.1, ANGL8577719.1	LEDE3014161.1, LEDE3014543.1, LEDE3027275.1, LEDE3027276.1	AETU9871624.1, AETU9876571.1, AETU9876572.1, AETU9876574.1, AETU9876579.1, AETU9877467.1, AETU9877468.1, AETU9877469.1, AETU9877470.1, AETU9877471.1, AETU9878394.1, AETU9878554.1, AETU9879155.1, AETU9879156.1, AETU9879157.1, AETU9879158.1, AETU9879613.1	DIVI8134898.1, DIVI8134899.1, DIVI8137648.1, DIVI8147027.1	Hcic000676, Hcic002199, Hcic008011, Hcic013287	Hpha001127, Hpha010028, Hpha010752	BMGene05476, BMGene07810, BMGene12894
OG0000142	TRCA0485.1, TRCA0561.1, TRCA0633.1, TRCA5835337.1, TRCA5835338.1, TRCA8194912.1	BOMO1108340.1	DEPO9759785.1, DEPO9759786.1, DEPO9759787.1, DEPO9759789.1, DEPO9759790.1, DEPO9771085.1, DEPO9771086.1, DEPO9771087.1	ANGL3312986.1, ANGL3313173.1, ANGL8561043.1, ANGL8561044.1, ANGL8561047.1, ANGL8561049.1, ANGL8562133.1, ANGL8562134.1	LEDE3014550.1, LEDE3014551.1, LEDE3016120.1, LEDE3022351.1, LEDE3022352.1, LEDE3022353.1, LEDE3022560.1, LEDE3022600.1, LEDE3022601.1, LEDE3025216.1, LEDE3025741.1, LEDE3026952.1	AETU9865038.1, AETU9865070.1, AETU9877479.1	DIVI8127777.1, DIVI8134905.1, DIVI8141403.1, DIVI8141404.1, DIVI8144003.1, DIVI8144006.1, DIVI8144007.1, DIVI8145356.1, DIVI8145932.1, DIVI8147985.1, DIVI8147986.1, DIVI8149906.1, DIVI8149907.1, DIVI8150504.1, DIVI8150506.1, DIVI8152804.1, DIVI8153041.1, DIVI8153438.1, DIVI8154853.1	Hcic010739		BMGene04951
OG0000143	TRCA5838446.1, TRCA5840853.1, TRCA5840854.1, TRCA8197517.1	BOMO1203217.1	DEPO9754592.1, DEPO9755963.1, DEPO9756055.1, DEPO9756056.1, DEPO9756287.1, DEPO9766061.1, DEPO9766062.1, DEPO9771621.1	ANGL3309934.1, ANGL3311382.1, ANGL3311383.1, ANGL3311384.1, ANGL3313107.1, ANGL8565293.1, ANGL8566242.1, ANGL8569636.1, ANGL8579198.1	LEDE3015261.1, LEDE3015276.1, LEDE3016366.1, LEDE3016367.1, LEDE3016368.1, LEDE3016369.1, LEDE3016370.1, LEDE3018836.1, LEDE3018925.1, LEDE3024146.1, LEDE3025703.1	AETU9866201.1, AETU9876518.1, AETU9876520.1, AETU9878992.1, AETU9879230.1, AETU9879232.1, AETU9879233.1, AETU9879234.1, AETU9880230.1, AETU9880369.1, AETU9880399.1	DIVI8138963.1, DIVI8138965.1, DIVI8145787.1, DIVI8145810.1, DIVI8148959.1, DIVI8150395.1, DIVI8151987.1	Hcic002514, Hcic008737, Hcic011877, Hcic013338	Hpha011533, Hpha012047	BMGene01901, BMGene06467
OG0000144	TRCA5837930.1, TRCA5839144.1, TRCA5840342.1, TRCA5840343.1, TRCA5840344.1, TRCA5840380.1, TRCA8192268.2, TRCA8195079.1, TRCA8198340.1, TRCA8199200.1, TRCA8199201.1		DEPO9769712.1, DEPO9769713.1	ANGL3312941.1, ANGL8574894.1, ANGL8574895.1	LEDE3012359.1, LEDE3021037.1, LEDE3027133.1, LEDE3028201.1		DIVI8139430.1, DIVI8139431.1, DIVI8139432.1, DIVI8139433.1, DIVI8139434.1	Hcic000757, Hcic001451, Hcic003139, Hcic008100, Hcic008237, Hcic011182, Hcic012483	Hpha000385, Hpha007607, Hpha009207, Hpha011776	BMGene01108, BMGene01689, BMGene01724, BMGene02410, BMGene02480, BMGene02557, BMGene03591, BMGene03592, BMGene03754, BMGene04327, BMGene04347, BMGene06582, BMGene09130, BMGene09173, BMGene12831, BMGene12974, BMGene13277, BMGene14432, BMGene14837, BMGene14908, BMGene15642, BMGene15672
OG0000145	TRCA5835933.1, TRCA5835934.1, TRCA5835935.1, TRCA5835936.1, TRCA5835937.1, TRCA5835938.1, TRCA5835939.1, TRCA5835940.1, TRCA5835941.1, TRCA5835942.1, TRCA8194392.1, TRCA8194393.1, TRCA8194394.1, TRCA8194395.1	BOMO4934299.1	DEPO9773400.1, DEPO9773401.1, DEPO9773402.1, DEPO9773403.1, DEPO9773404.1, DEPO9773405.1, DEPO9773406.1, DEPO9773408.1, DEPO9773409.1	ANGL8571362.1, ANGL8571363.1, ANGL8571365.1, ANGL8571366.1, ANGL8571367.1	LEDE3013681.1, LEDE3014429.1, LEDE3015175.1, LEDE3015887.1, LEDE3016627.1, LEDE3017388.1, LEDE3018127.1	AETU9875364.1, AETU9875365.1, AETU9875366.1, AETU9875368.1, AETU9875369.1, AETU9875370.1, AETU9875371.1, AETU9875372.1, AETU9875373.1, AETU9875374.1	DIVI8130440.1, DIVI8130441.1, DIVI8130442.1, DIVI8130443.1, DIVI8130444.1, DIVI8130445.1, DIVI8130446.1, DIVI8130447.1, DIVI8130448.1	Hcic011648	Hpha007465	BMGene08124
OG0000146	TRCA8195242.1	BOMO1202772.1, BOMO2545128.1	DEPO9766468.1				DIVI8137221.1, DIVI8148920.1, DIVI8148922.1, DIVI8153181.1	Hcic002046, Hcic003535, Hcic003876, Hcic004204, Hcic004839, Hcic005443, Hcic005478, Hcic006469, Hcic006790, Hcic007574, Hcic009073, Hcic011230, Hcic011231, Hcic011497, Hcic011527, Hcic012819, Hcic013140	Hpha006737, Hpha007373, Hpha008433, Hpha008479, Hpha008534, Hpha010237, Hpha011005, Hpha011685, Hpha012275, Hpha013522	BMGene01331, BMGene01721, BMGene02817, BMGene09155, BMGene09202, BMGene10945, BMGene11796, BMGene11851, BMGene12950, BMGene12980, BMGene13516, BMGene13914, BMGene14157, BMGene14211, BMGene14385, BMGene14752, BMGene15027, BMGene15053, BMGene15114, BMGene15241, BMGene15602, BMGene15806, BMGene15870
OG0000147	TRCA5837139.1, TRCA5837140.1, TRCA5837141.1, TRCA5837143.1, TRCA5837144.1, TRCA8199724.1, TRCA8199725.1	BOMO2544858.1, BOMO2544859.1, BOMO2544860.1	DEPO9770973.1, DEPO9770974.1, DEPO9770975.1, DEPO9770976.1, DEPO9770977.1, DEPO9770978.1, DEPO9770979.1, DEPO9770980.1, DEPO9770982.1, DEPO9770983.1, DEPO9770984.1, DEPO9770985.1, DEPO9770986.1, DEPO9770987.1	ANGL3310780.1, ANGL8570680.1, ANGL8570681.1, ANGL8570682.1, ANGL8570683.1, ANGL8570684.1, ANGL8570685.1, ANGL8570686.1, ANGL8570687.1	LEDE3011752.1, LEDE3011753.1, LEDE3011754.1, LEDE3011755.1, LEDE3011756.1, LEDE3011757.1, LEDE3011758.1, LEDE3011759.1, LEDE3011760.1, LEDE3011761.1	AETU9868701.1	DIVI8128954.1, DIVI8128955.1, DIVI8128956.1, DIVI8128957.1, DIVI8128958.1, DIVI8128959.1, DIVI8128960.1, DIVI8128961.1, DIVI8128963.1, DIVI8128964.1, DIVI8128965.1	Hcic007392	Hpha003385	BMGene03405
OG0000148	TRCA5832955.1, TRCA5833777.1, TRCA5833778.1, TRCA5833889.1, TRCA5834058.1, TRCA5834062.1, TRCA5834084.1, TRCA5834086.1, TRCA5834088.1, TRCA5834107.1, TRCA5834108.1, TRCA5834808.1, TRCA5839968.1, TRCA5840266.1		DEPO9761752.1	ANGL8563443.1, ANGL8568489.1, ANGL8568491.1, ANGL8570369.1	LEDE3014188.1, LEDE3020640.1, LEDE3022720.1, LEDE3030180.1, LEDE3030183.1, LEDE3030184.1, LEDE3030194.1		DIVI8129879.1, DIVI8131405.1, DIVI8132691.1, DIVI8132717.1, DIVI8133443.1, DIVI8133446.1, DIVI8133447.1, DIVI8133451.1, DIVI8135134.1, DIVI8135616.1, DIVI8135686.1, DIVI8136844.1, DIVI8137547.1, DIVI8140123.1, DIVI8140124.1, DIVI8141660.1, DIVI8141661.1, DIVI8141662.1, DIVI8142039.1, DIVI8142485.1, DIVI8143322.1, DIVI8144436.1, DIVI8144747.1, DIVI8144754.1, DIVI8144757.1, DIVI8144765.1, DIVI81453…			BMGene03559
OG0000149	TRCA5836678.1, TRCA5836679.1, TRCA5836680.1, TRCA5836681.1, TRCA5836682.1, TRCA5836683.1, TRCA5836684.1, TRCA5836685.1, TRCA5836686.1, TRCA5836687.1, TRCA5836688.1	BOMO1208359.1, BOMO1208360.1, BOMO1208361.1, BOMO1208362.1, BOMO1208363.1, BOMO1208364.1, BOMO1208365.1, BOMO1208366.1, BOMO1208367.1, BOMO1208368.1, BOMO1208369.1, BOMO2551860.1, BOMO2551861.1, BOMO2551862.1	DEPO9753319.1, DEPO9753320.1, DEPO9753322.1, DEPO9753323.1, DEPO9753324.1, DEPO9753325.1, DEPO9753326.1, DEPO9753327.1, DEPO9753328.1, DEPO9753329.1, DEPO9753330.1, DEPO9753331.1, DEPO9753332.1, DEPO9753333.1, DEPO9753334.1, DEPO9753335.1	ANGL3309832.1, ANGL3309833.1, ANGL3309834.1, ANGL3309835.1, ANGL3309836.1, ANGL3309837.1, ANGL3309838.1, ANGL3309839.1, ANGL3309840.1, ANGL3309841.1	LEDE3023675.1, LEDE3027515.1	AETU9880245.1	DIVI8147632.1	Hcic005800	Hpha004366	BMGene02772
OG0000150	TRCA5839406.1, TRCA5839877.1, TRCA5839878.1, TRCA5839879.1	BOMO2549781.1		ANGL3309830.1, ANGL3310218.1, ANGL3312017.1, ANGL3312184.1, ANGL3312258.1, ANGL3312829.1, ANGL3312893.1, ANGL8569717.1, ANGL8571099.1, ANGL8575286.1, ANGL8578165.1, ANGL8578491.2	LEDE3011705.1, LEDE3014877.1, LEDE3017337.1, LEDE3019945.1, LEDE3024689.1, LEDE3025276.1, LEDE3026197.1, LEDE3028017.1, LEDE3028165.1, LEDE3028166.1		DIVI8127778.1, DIVI8134395.1, DIVI8136195.1, DIVI8142861.1, DIVI8142862.1, DIVI8143308.1, DIVI8143953.1, DIVI8143954.1, DIVI8143978.1, DIVI8143979.1, DIVI8143980.1, DIVI8149978.1, DIVI8151160.1, DIVI8151362.1, DIVI8151806.1, DIVI8151807.1, DIVI8152956.1, DIVI8152957.1, DIVI8153061.1, DIVI8153670.1, DIVI8153743.1, DIVI8153989.1, DIVI8154985.1, DIVI8155366.1, DIVI8155390.1	Hcic002209, Hcic012158	Hpha011115	BMGene12425, BMGene13650, BMGene15576
OG0000151		BOMO1119717.1, BOMO1208385.1		ANGL8563467.1, ANGL8563476.1, ANGL8563478.1, ANGL8563480.1, ANGL8568971.1, ANGL8570741.1, ANGL8571160.1, ANGL8571161.1	LEDE3015035.1, LEDE3028705.1	AETU9865378.1, AETU9869895.1	DIVI8128640.1, DIVI8128641.1, DIVI8128642.1, DIVI8128643.1, DIVI8128646.1, DIVI8128647.1, DIVI8128648.1, DIVI8128649.1, DIVI8128650.1, DIVI8128651.1, DIVI8134094.1, DIVI8139916.1, DIVI8139917.1, DIVI8140837.1, DIVI8140838.1, DIVI8148524.1, DIVI8148525.1, DIVI8149861.1, DIVI8150045.1, DIVI8150046.1, DIVI8150047.1, DIVI8150048.1, DIVI8150050.1, DIVI8150603.1, DIVI8152654.1, DIVI8152655.1, DIVI81534…	Hcic002762, Hcic003639, Hcic003640, Hcic003641, Hcic003642, Hcic009804, Hcic010390, Hcic010818	Hpha000393, Hpha002925, Hpha003267, Hpha003857, Hpha003858, Hpha008900	BMGene03150
OG0000152	TRCA1165843.1, TRCA1165844.1, TRCA6415.1, TRCA6495.1, TRCA7305.1, TRCA8199969.1, TRCA8199982.1	BOMO1119724.1, BOMO1119725.1, BOMO1119726.1, BOMO1119727.1, BOMO1203568.1	DEPO9755691.1, DEPO9758487.1, DEPO9758488.1, DEPO9758489.1, DEPO9758493.1, DEPO9760672.1, DEPO9769732.1	ANGL8561158.1, ANGL8567750.1, ANGL8567752.1, ANGL8567753.1, ANGL8569273.1, ANGL8577421.1	LEDE3013426.1, LEDE3013427.1, LEDE3024442.1, LEDE3029067.1	AETU9870671.1, AETU9877817.1, AETU9878277.1, AETU9880418.1	DIVI8133935.1, DIVI8138025.1, DIVI8138026.1, DIVI8138027.1, DIVI8138028.1, DIVI8148546.1, DIVI8151887.1, DIVI8151888.1	Hcic000365, Hcic003040, Hcic003979, Hcic010487, Hcic012959	Hpha004006, Hpha006115, Hpha007154, Hpha007853, Hpha008749	BMGene02001, BMGene04504, BMGene05077, BMGene06012, BMGene06335, BMGene08229
OG0000153	TRCA5835915.1, TRCA5835916.1, TRCA8194375.1, TRCA8194376.1, TRCA8194377.1, TRCA8194378.1, TRCA8194379.1, TRCA8194380.1, TRCA8194381.1, TRCA8194382.1, TRCA8194383.1, TRCA8194384.1, TRCA8194385.1, TRCA8194386.1, TRCA8194387.1	BOMO1204192.1, BOMO1204193.1, BOMO2546534.1, BOMO2546535.1, BOMO2546536.1, BOMO2546538.1, BOMO2546539.1, BOMO2546540.1	DEPO9773314.1, DEPO9773315.1, DEPO9773316.1, DEPO9773317.1, DEPO9773318.1, DEPO9773319.1, DEPO9773320.1, DEPO9773321.1, DEPO9773322.1, DEPO9773324.1, DEPO9773325.1, DEPO9773326.1, DEPO9773327.1, DEPO9773328.1	ANGL8561062.1, ANGL8561063.1, ANGL8561064.1, ANGL8561065.1, ANGL8561067.1, ANGL8561068.1, ANGL8561069.1, ANGL8561071.1	LEDE3018433.1	AETU9876491.1, AETU9876492.1, AETU9876493.1, AETU9876494.1, AETU9876495.1, AETU9878284.1	DIVI8128344.1	Hcic011644	Hpha010889	BMGene05187, BMGene08121
OG0000154	TRCA5833844.1, TRCA8197866.1			ANGL3309705.1, ANGL3309738.1, ANGL3309892.1, ANGL3310084.1, ANGL3310287.1, ANGL3310384.1, ANGL3310451.1, ANGL3310760.1, ANGL3310978.1, ANGL3311132.1, ANGL3311193.1, ANGL3311512.1, ANGL3311690.1, ANGL3311745.1, ANGL3312404.1, ANGL3312630.1, ANGL3312701.1, ANGL3313115.1, ANGL3313141.1, ANGL8566808.1, ANGL8567561.1, ANGL8567856.1, ANGL8568854.2, ANGL8572484.1, ANGL8572951.1, ANGL8572952.1, ANGL85765…	LEDE3012978.1, LEDE3013808.1, LEDE3014830.1, LEDE3016524.1, LEDE3018251.1, LEDE3018740.1, LEDE3022678.1, LEDE3023882.1, LEDE3024977.1, LEDE3025794.1, LEDE3026551.1, LEDE3029245.1, LEDE3029320.1, LEDE3029625.1, LEDE3029865.1, LEDE3030031.1		DIVI8138323.1, DIVI8141841.1, DIVI8150326.1, DIVI8150327.1, DIVI8152679.1	Hcic001321		BMGene04064, BMGene05921, BMGene12217, BMGene12612, BMGene15444, BMGene15783
OG0000155	TRCA5837250.1	BOMO1202968.1, BOMO4928790.1		ANGL3310946.1, ANGL8577123.1, ANGL8577994.1	LEDE3012851.1		DIVI8131895.1, DIVI8134096.1, DIVI8140561.1, DIVI8152561.1	Hcic005519, Hcic007706, Hcic008553, Hcic009364	Hpha001307, Hpha002348, Hpha002571, Hpha004891, Hpha006013	BMGene01320, BMGene01744, BMGene03634, BMGene03997, BMGene07010, BMGene07433, BMGene09218, BMGene11634, BMGene11654, BMGene11805, BMGene11859, BMGene11874, BMGene11896, BMGene11897, BMGene12177, BMGene12349, BMGene12391, BMGene12664, BMGene12674, BMGene12679, BMGene12706, BMGene12754, BMGene12832, BMGene12870, BMGene12883, BMGene13383, BMGene13661, BMGene13671, BMGene13729, BMGene13816, BMGene138…
OG0000156	TRCA4346.1, TRCA4372.1, TRCA4394.1, TRCA7660.1	BOMO4932335.1, BOMO4932337.1	DEPO9767110.1, DEPO9768447.1, DEPO9768480.1, DEPO9768481.1, DEPO9768503.1	ANGL3310089.1, ANGL3310090.1, ANGL3310098.1, ANGL8563927.1, ANGL8564027.1, ANGL8564068.1, ANGL8564069.1, ANGL8564070.1	LEDE3020578.1, LEDE3020580.1, LEDE3020581.1, LEDE3020585.1, LEDE3029301.1	AETU9872311.1, AETU9872315.1, AETU9872324.1, AETU9872327.1, AETU9872332.1, AETU9872333.1, AETU9872334.1, AETU9872335.1, AETU9874434.1, AETU9874966.1, AETU9878191.1, AETU9878196.1	DIVI8128503.1, DIVI8128514.1, DIVI8129438.1, DIVI8139292.1, DIVI8139293.1, DIVI8139294.1, DIVI8139295.1	Hcic003962, Hcic003963, Hcic007421	Hpha001294, Hpha003989, Hpha012900, Hpha013295	BMGene04484, BMGene04485, BMGene04486, BMGene04487, BMGene06323, BMGene06324, BMGene07294
OG0000157	TRCA5834836.1, TRCA5834837.1, TRCA5834838.1, TRCA5834839.1, TRCA8192581.1, TRCA8192582.1, TRCA8192583.1, TRCA8192584.1, TRCA8192585.1, TRCA8192586.1, TRCA8192587.1, TRCA8192588.1, TRCA8192589.1, TRCA8192590.1, TRCA8192591.1, TRCA8192592.1, TRCA8192593.1, TRCA8192594.1	BOMO1204625.1, BOMO1204626.1	DEPO9773678.1	ANGL8573364.1, ANGL8573365.1, ANGL8573367.1, ANGL8573368.1, ANGL8573370.1, ANGL8573371.1, ANGL8573372.1	LEDE3012081.1, LEDE3012082.1, LEDE3012083.1, LEDE3012084.1, LEDE3012085.1, LEDE3012086.1, LEDE3012088.1, LEDE3012089.1, LEDE3012090.1, LEDE3012091.1, LEDE3012092.1, LEDE3012093.1, LEDE3012094.1, LEDE3012095.1, LEDE3012096.1, LEDE3012097.1, LEDE3012098.1, LEDE3012099.1, LEDE3012100.1, LEDE3012101.1, LEDE3012102.1, LEDE3012104.1	AETU9869592.1, AETU9879473.1	DIVI8138359.1	Hcic002466	Hpha011657	BMGene07773
OG0000158	TRCA5835784.1, TRCA5835785.1, TRCA5835786.1, TRCA5835787.1, TRCA5835788.1, TRCA5835789.1, TRCA5835790.1, TRCA5835791.1, TRCA5835792.1, TRCA5835793.1, TRCA5835794.1, TRCA5835795.1, TRCA5835796.1, TRCA8193839.1, TRCA8193841.1	BOMO1206809.1	DEPO9759560.1, DEPO9772131.1	ANGL8574918.1, ANGL8574919.1, ANGL8574920.1, ANGL8574921.1, ANGL8574922.1, ANGL8574924.1	LEDE3028968.1, LEDE3028969.1, LEDE3028970.1, LEDE3028971.1, LEDE3028972.1, LEDE3028974.1, LEDE3028975.1, LEDE3028976.1, LEDE3028977.1	AETU9873614.1	DIVI8128454.1, DIVI8128455.1, DIVI8128456.1, DIVI8128457.1, DIVI8128458.1, DIVI8128459.1, DIVI8128460.1, DIVI8128461.1, DIVI8128463.1, DIVI8128464.1, DIVI8128465.1, DIVI8128466.1, DIVI8128467.1, DIVI8128468.1, DIVI8128469.1, DIVI8128470.1, DIVI8128471.1, DIVI8128472.1	Hcic006352	Hpha012354	BMGene04596, BMGene12468
OG0000159	TRCA5839811.1, TRCA5839812.1, TRCA5839813.1, TRCA5839814.1, TRCA5839815.1, TRCA5839816.1, TRCA5839817.1, TRCA5839818.1, TRCA5839819.1, TRCA5839820.1, TRCA5839821.1, TRCA5839823.1, TRCA5839824.1, TRCA5839825.1, TRCA5839826.1, TRCA5839827.1, TRCA5839828.1, TRCA5839829.1, TRCA5839830.1, TRCA8196583.2	BOMO1159613.1, BOMO1166801.1	DEPO9767814.1	ANGL3311617.1	LEDE3017453.1, LEDE3017454.1, LEDE3017455.1, LEDE3017456.1, LEDE3017457.1, LEDE3017458.1, LEDE3017459.1, LEDE3017465.1, LEDE3025801.1	AETU9864680.1, AETU9864681.1, AETU9879120.1	DIVI8133318.1, DIVI8133319.1, DIVI8133320.1, DIVI8133321.1, DIVI8133323.1, DIVI8133324.1, DIVI8133325.1, DIVI8133326.1, DIVI8133327.1, DIVI8133328.1, DIVI8133329.1, DIVI8133330.1, DIVI8133331.1, DIVI8133332.1, DIVI8133333.1	Hcic005014, Hcic005015	Hpha000286, Hpha004272	BMGene06530
OG0000160	TRCA5837734.1, TRCA5837735.1, TRCA5837736.1, TRCA5838076.1, TRCA5838077.1, TRCA6433.1, TRCA8197102.1, TRCA8197103.1, TRCA8197104.1, TRCA8199992.1	BOMO1040290.1, BOMO1166835.1, BOMO4933504.2	DEPO9758764.1, DEPO9758765.1, DEPO9758766.1, DEPO9758767.1, DEPO9758768.1, DEPO9770261.1, DEPO9770262.1, DEPO9770263.1, DEPO9770264.1, DEPO9770266.1, DEPO9770267.1, DEPO9770271.1	ANGL8563603.1, ANGL8564879.1, ANGL8564881.1	LEDE3018135.1, LEDE3027138.1, LEDE3027790.1, LEDE3027988.1	AETU9870835.1, AETU9870846.1, AETU9880781.1, AETU9880848.1	DIVI8134567.1, DIVI8134568.1, DIVI8134569.1, DIVI8134570.1, DIVI8137253.1, DIVI8137254.1	Hcic002005, Hcic002006, Hcic009063, Hcic012682	Hpha000492, Hpha010405, Hpha010406, Hpha010407, Hpha011028, Hpha012845	BMGene01436, BMGene01838, BMGene02195, BMGene02213
OG0000161	TRCA5153.1, TRCA5163.1, TRCA5173.1, TRCA5840376.1, TRCA8198323.1, TRCA8199132.2	BOMO1202397.1	DEPO9757003.1, DEPO9763019.1, DEPO9765713.1	ANGL8570383.1, ANGL8570389.1, ANGL8570412.1, ANGL8570414.1, ANGL8571104.1, ANGL8574060.1	LEDE3011706.1, LEDE3024850.1, LEDE3027115.1, LEDE3027140.1, LEDE3028341.1, LEDE3029102.1	AETU9872636.1, AETU9872646.1, AETU9875704.1, AETU9876161.1, AETU9876170.1, AETU9876628.1, AETU9878181.1, AETU9878624.1, AETU9880103.1, AETU9881831.1, AETU9881860.1	DIVI8130122.1, DIVI8136640.1, DIVI8136641.1, DIVI8136642.1, DIVI8136643.1, DIVI8136644.1, DIVI8140491.1, DIVI8142938.1, DIVI8142939.1, DIVI8145468.1, DIVI8146022.1, DIVI8146023.1, DIVI8146024.1, DIVI8149763.1, DIVI8149764.1	Hcic003748, Hcic007602	Hpha002764, Hpha011549	BMGene00640, BMGene01289, BMGene03882, BMGene05471
OG0000162		BOMO1202547.1, BOMO1202898.1, BOMO1204341.1, BOMO1204343.1, BOMO1208872.1			LEDE3021098.1, LEDE3025040.1	AETU9879717.1	DIVI8154593.1	Hcic000573, Hcic002577, Hcic002832, Hcic004730, Hcic006570, Hcic006713, Hcic011105, Hcic011798, Hcic013487, Hcic013491	Hpha005584, Hpha013161	BMGene01338, BMGene01701, BMGene01702, BMGene01962, BMGene02490, BMGene06966, BMGene07854, BMGene09156, BMGene11588, BMGene11594, BMGene11839, BMGene12261, BMGene12284, BMGene12292, BMGene13228, BMGene13324, BMGene13583, BMGene13717, BMGene13855, BMGene14247, BMGene14343, BMGene14457, BMGene14565, BMGene14931, BMGene15071, BMGene15080, BMGene15161, BMGene15418, BMGene15749, BMGene15861, BMGene158…
OG0000163			DEPO9764313.1, DEPO9768167.1	ANGL3310764.1, ANGL3310765.1, ANGL3311735.1, ANGL3311761.1, ANGL3312162.1, ANGL3312163.1, ANGL3312164.1, ANGL3312167.1, ANGL3312168.1, ANGL3312546.1, ANGL3312547.1, ANGL3312548.1, ANGL3312549.1, ANGL8561781.2, ANGL8564487.1, ANGL8564488.1, ANGL8564798.1, ANGL8566994.1, ANGL8567897.1, ANGL8568356.1, ANGL8568362.2, ANGL8568370.1, ANGL8568413.1, ANGL8571472.1, ANGL8572424.1, ANGL8573317.1, ANGL85735…	LEDE3012728.1, LEDE3013198.1, LEDE3024883.1, LEDE3024884.1, LEDE3025639.1, LEDE3025642.1, LEDE3025650.1		DIVI8128202.1, DIVI8142125.1
OG0000164	TRCA1811085.2, TRCA2663.1, TRCA2703.3, TRCA2744.1, TRCA4034.1, TRCA5835032.1, TRCA8192813.2	BOMO4929231.1	DEPO9753641.1, DEPO9755194.1, DEPO9755955.1, DEPO9757048.1, DEPO9758036.1, DEPO9761678.1, DEPO9767125.1, DEPO9767126.1, DEPO9767127.1, DEPO9767923.1, DEPO9769013.1, DEPO9771174.1, DEPO9772298.1, DEPO9772347.1, DEPO9772422.1	ANGL3310735.1, ANGL8578061.1, ANGL8579424.1, ANGL8579473.1, ANGL8579487.1, ANGL8579598.1, ANGL8579599.1	LEDE3016132.1, LEDE3016507.1, LEDE3029732.1	AETU9866059.1, AETU9870445.1, AETU9870446.1, AETU9870468.1, AETU9873425.1, AETU9877417.1, AETU9877418.1, AETU9877431.1, AETU9879271.1, AETU9879272.1	DIVI8136086.1, DIVI8136087.1, DIVI8136088.1, DIVI8145055.1, DIVI8147405.1	Hcic008329, Hcic012750	Hpha000888, Hpha010940	BMGene06476, BMGene06477, BMGene07211
OG0000165	TRCA5833782.1, TRCA8194447.1	BOMO4927885.1	DEPO9769588.1	ANGL3312364.1, ANGL8561689.1	LEDE3027705.1, LEDE3027707.1	AETU9872649.1	DIVI8130278.1		Hpha002840, Hpha008718, Hpha013355	BMGene00102, BMGene01636, BMGene02306, BMGene02419, BMGene03636, BMGene03640, BMGene04357, BMGene07374, BMGene07406, BMGene10777, BMGene11649, BMGene11707, BMGene11829, BMGene12293, BMGene12463, BMGene12583, BMGene12904, BMGene12956, BMGene13023, BMGene13298, BMGene13412, BMGene13531, BMGene13685, BMGene13690, BMGene13832, BMGene13854, BMGene14141, BMGene14151, BMGene14161, BMGene14285, BMGene146…
OG0000166	TRCA5518.1	BOMO1206244.1, BOMO2549674.1, BOMO2549679.1, BOMO2549684.1, BOMO2549689.1, BOMO4927621.1	DEPO9755193.1, DEPO9757345.1, DEPO9757346.1, DEPO9757347.1, DEPO9757348.1, DEPO9757349.1, DEPO9757460.1, DEPO9757468.1, DEPO9757477.1, DEPO9757486.1, DEPO9757495.1	ANGL8576192.1, ANGL8576193.1, ANGL8576194.1	LEDE3024963.1, LEDE3024964.1, LEDE3026104.1	AETU9877872.1	DIVI8128375.1, DIVI8128376.1, DIVI8128377.1, DIVI8128378.1, DIVI8128379.1, DIVI8128381.1, DIVI8128382.1, DIVI8135238.1, DIVI8136714.1, DIVI8136715.1, DIVI8136716.1, DIVI8136717.1, DIVI8145089.1, DIVI8145090.1, DIVI8146764.1, DIVI8147315.1, DIVI8147996.1, DIVI8147997.1, DIVI8147998.1, DIVI8147999.1, DIVI8148000.1, DIVI8148001.1, DIVI8148002.1, DIVI8148003.1, DIVI8148005.1, DIVI8149084.1, DIVI81520…	Hcic010072	Hpha000419	BMGene03433
OG0000167		BOMO2543775.2, BOMO4922221.1						Hcic000714, Hcic001297, Hcic002236, Hcic002244, Hcic002650, Hcic002680, Hcic002705, Hcic003030, Hcic003058, Hcic003191, Hcic003223, Hcic003269, Hcic003420, Hcic003423, Hcic003426, Hcic003432, Hcic003511, Hcic003605, Hcic003792, Hcic003838, Hcic003855, Hcic004114, Hcic004133, Hcic004537, Hcic004998, Hcic005121, Hcic005286, Hcic005657, Hcic005807, Hcic005843, Hcic005936, Hcic006427, Hcic007341, Hci…	Hpha001378, Hpha005155, Hpha013237	BMGene09178, BMGene11571, BMGene11605, BMGene13054, BMGene13071, BMGene14525, BMGene15174, BMGene15718
OG0000168		BOMO1206349.1, BOMO2547483.1, BOMO2550452.1, BOMO4929074.1	DEPO9757072.1	ANGL8561025.1, ANGL8564185.1, ANGL8579393.1	LEDE3017110.1, LEDE3029978.1, LEDE3030100.1, LEDE3030182.1	AETU9867692.1, AETU9868266.1, AETU9876543.1		Hcic000907, Hcic002331, Hcic004695, Hcic005106, Hcic005976, Hcic006770, Hcic007231, Hcic007371, Hcic012143, Hcic013461	Hpha004295, Hpha007818, Hpha007819, Hpha007843, Hpha008126, Hpha008255, Hpha008849, Hpha010457, Hpha013282	BMGene01718, BMGene09147, BMGene11465, BMGene11682, BMGene11794, BMGene11885, BMGene12239, BMGene12318, BMGene13191, BMGene13377, BMGene13431, BMGene13980, BMGene14485, BMGene14516, BMGene14672, BMGene14900, BMGene15012, BMGene15208, BMGene15437, BMGene15669, BMGene15904
OG0000169	TRCA1139342.1, TRCA1139389.1, TRCA1139461.1, TRCA5833910.1, TRCA5835623.1, TRCA5835624.1, TRCA5836099.1, TRCA5836100.1, TRCA5836809.1, TRCA6735.2, TRCA8193524.2, TRCA8193587.2, TRCA8200187.2, TRCA8201526.1	BOMO1203218.1, BOMO1205512.1, BOMO2548107.2, BOMO2548287.1, BOMO4927325.1, BOMO4928835.1, BOMO4929033.2, BOMO4929034.2, BOMO4929035.1, BOMO4929036.1, BOMO4929038.1, BOMO4929039.1, BOMO4934107.1	DEPO9763743.1, DEPO9763744.1, DEPO9763745.1, DEPO9763746.1, DEPO9763747.1, DEPO9763748.1	ANGL8570238.1, ANGL8578351.1	LEDE3015749.1, LEDE3015750.1, LEDE3015751.1, LEDE3020358.1	AETU9867306.1, AETU9867906.1, AETU9874626.1	DIVI8135107.1, DIVI8135108.1, DIVI8135109.1, DIVI8152352.1, DIVI8152353.1, DIVI8154724.1	Hcic011911, Hcic012328	Hpha002687, Hpha005098	BMGene03489, BMGene11402
OG0000170	TRCA3979.1, TRCA8190792.1, TRCA8190793.1, TRCA8190794.1	BOMO1037594.1, BOMO1091793.1, BOMO1206389.1, BOMO2552964.1, BOMO4930513.2	DEPO9754516.1, DEPO9754518.1, DEPO9754558.1, DEPO9754559.1, DEPO9763879.1, DEPO9763880.1, DEPO9763881.1, DEPO9763882.1, DEPO9763883.1, DEPO9763884.1, DEPO9763885.1, DEPO9763886.1	ANGL8561978.1, ANGL8561979.1, ANGL8561980.1, ANGL8575146.1, ANGL8575213.1, ANGL8575233.1	LEDE3016532.1, LEDE3016533.1, LEDE3016534.1, LEDE3016536.1, LEDE3016537.1, LEDE3016538.1, LEDE3023235.1	AETU9874638.1, AETU9875345.1, AETU9875346.1, AETU9875348.1, AETU9875350.1	DIVI8130417.1, DIVI8130418.1, DIVI8130419.1, DIVI8130421.1, DIVI8150099.1, DIVI8150100.1	Hcic004395, Hcic006429, Hcic012175, Hcic012176, Hcic013077	Hpha002673, Hpha004098, Hpha012550	BMGene08731
OG0000171	TRCA8193235.1, TRCA8193236.1, TRCA8193237.1, TRCA8193238.1, TRCA8193239.1, TRCA8193240.1	BOMO1208233.1, BOMO1208234.1, BOMO1208235.1, BOMO1208236.1, BOMO1208237.1, BOMO1208238.1, BOMO1208239.1, BOMO1208240.1, BOMO1208241.1, BOMO1208242.1, BOMO1208243.1, BOMO1208244.1, BOMO1208245.1, BOMO1208246.1, BOMO1208247.1, BOMO1208248.1, BOMO1208249.1, BOMO1208250.1, BOMO1208251.1, BOMO1208252.1, BOMO1208253.1, BOMO1208254.1	DEPO9757317.1, DEPO9757318.1, DEPO9757319.1, DEPO9757320.1, DEPO9757321.1, DEPO9757322.1, DEPO9757323.1, DEPO9757324.1	ANGL8575160.1	LEDE3011817.1, LEDE3011818.1, LEDE3011819.1, LEDE3011820.1, LEDE3011821.1, LEDE3011822.1, LEDE3011823.1, LEDE3011824.1, LEDE3011825.1	AETU9874241.1	DIVI8131272.1, DIVI8131273.1, DIVI8131274.1	Hcic010443	Hpha005875	BMGene05243, BMGene08053
OG0000172	TRCA5837105.1, TRCA5837106.1, TRCA8195824.1, TRCA8195825.1, TRCA8195826.1	BOMO1037012.1, BOMO1208302.1, BOMO1208303.1, BOMO1208304.1, BOMO1208305.1, BOMO1208306.1, BOMO2551819.1, BOMO2551820.1, BOMO2551901.1	DEPO9757990.1, DEPO9758187.1, DEPO9758188.1, DEPO9758189.1, DEPO9758190.1, DEPO9758191.1, DEPO9758192.1, DEPO9758193.1, DEPO9758194.1	ANGL8562830.1, ANGL8562864.1, ANGL8562872.1, ANGL8562881.1, ANGL8562890.1, ANGL8562898.1	LEDE3022913.1, LEDE3022915.1, LEDE3022916.1	AETU9865893.1, AETU9865903.1, AETU9866848.1, AETU9866855.1, AETU9866864.1, AETU9866872.1, AETU9866881.1	DIVI8144853.1, DIVI8152044.1, DIVI8152051.1, DIVI8152057.1, DIVI8152062.1, DIVI8152067.1, DIVI8152074.1, DIVI8152080.1, DIVI8152084.1, DIVI8152088.1, DIVI8152095.1, DIVI8152103.1	Hcic003512	Hpha003032	BMGene03318
OG0000173	TRCA3413.1, TRCA5418.1, TRCA6487.1, TRCA8197392.1, TRCA9597.1, TRCA9677.1	BOMO1040399.1, BOMO1091756.1, BOMO1208840.1, BOMO2552361.2, BOMO4933313.1, BOMO4934043.1, BOMO4934091.1, BOMO4934098.1, BOMO4934117.1, BOMO4934133.1, BOMO4934142.1, BOMO4934172.1, BOMO4934194.1	DEPO9760311.1	ANGL8566573.1, ANGL8575034.1	LEDE3020109.1, LEDE3021613.1, LEDE3030471.1	AETU9867859.1	DIVI8132956.1, DIVI8136895.1, DIVI8143212.1, DIVI8143807.1, DIVI8149870.1, DIVI8151831.1	Hcic001063, Hcic001994, Hcic007387, Hcic013137, Hcic013443	Hpha002945, Hpha010438, Hpha011007, Hpha013545	BMGene01620, BMGene01861, BMGene02401, BMGene08945, BMGene10632, BMGene10652, BMGene12641, BMGene12646, BMGene12648, BMGene14465, BMGene14473, BMGene14478, BMGene16015
OG0000174		BOMO1204251.1, BOMO1207876.1, BOMO2545342.1, BOMO2549746.1, BOMO2550387.1	DEPO9754266.1, DEPO9755408.1, DEPO9755972.1, DEPO9756968.1, DEPO9757717.1, DEPO9759121.1, DEPO9759435.1, DEPO9760828.1, DEPO9760933.1, DEPO9762542.1, DEPO9765819.1, DEPO9768757.1, DEPO9769604.1, DEPO9771129.1, DEPO9772511.1	ANGL3309889.1, ANGL3309967.1, ANGL3310553.1, ANGL3310668.1, ANGL3310712.1, ANGL3311058.1, ANGL3311478.1, ANGL3312610.1, ANGL3313044.1, ANGL8561479.1, ANGL8563259.1, ANGL8571127.1, ANGL8573052.1, ANGL8575831.1, ANGL8576050.1, ANGL8578313.1			DIVI8129528.1, DIVI8129981.1, DIVI8129992.1, DIVI8130000.1, DIVI8130009.1, DIVI8131104.1, DIVI8135427.1, DIVI8137521.1, DIVI8138082.1, DIVI8139010.1, DIVI8141586.1, DIVI8144674.1, DIVI8145503.1, DIVI8149206.1, DIVI8149341.1, DIVI8154121.1, DIVI8155648.1, DIVI8155678.1
OG0000175		BOMO2548172.1, BOMO2548173.1			LEDE3012937.1, LEDE3016412.1, LEDE3020746.1, LEDE3025875.1, LEDE3028535.1, LEDE3029868.1, LEDE3029870.1		DIVI8127862.1, DIVI8129160.1, DIVI8131548.1, DIVI8131952.1, DIVI8134266.1, DIVI8135551.1, DIVI8136188.1, DIVI8138830.1, DIVI8142012.1, DIVI8142459.1, DIVI8144885.1, DIVI8144891.1, DIVI8146657.1, DIVI8146812.1, DIVI8148576.1, DIVI8149011.1, DIVI8151950.1, DIVI8152332.1, DIVI8153322.1, DIVI8153424.1, DIVI8153425.1, DIVI8153887.1, DIVI8153933.1, DIVI8153934.1, DIVI8153998.1, DIVI8154543.1, DIVI81545…			BMGene01971, BMGene03655, BMGene07013, BMGene12515, BMGene12927, BMGene13163, BMGene13351, BMGene13707, BMGene14167, BMGene14745, BMGene14755, BMGene14930, BMGene15011, BMGene15090, BMGene15600, BMGene15975, BMGene16056
OG0000176	TRCA5834044.1, TRCA5834045.1, TRCA8191426.1, TRCA8191427.1	BOMO1202034.1, BOMO4923752.1, BOMO4923753.2	DEPO9755563.1, DEPO9755564.1, DEPO9759955.1, DEPO9770783.1, DEPO9770784.1, DEPO9770785.1, DEPO9770809.1, DEPO9770810.1, DEPO9770811.1, DEPO9770812.1, DEPO9770813.1, DEPO9770814.1, DEPO9770815.1, DEPO9770816.1, DEPO9770890.1	ANGL8561593.1, ANGL8561594.1, ANGL8561600.1, ANGL8561624.1, ANGL8561625.1, ANGL8569389.1, ANGL8569390.1, ANGL8569391.1	LEDE3019041.1, LEDE3019042.1, LEDE3019043.1, LEDE3019044.1, LEDE3019045.1, LEDE3023120.1	AETU9867293.1, AETU9872113.1, AETU9872114.1, AETU9872115.1, AETU9872116.1, AETU9872117.1	DIVI8133803.1, DIVI8133804.1, DIVI8133805.1, DIVI8133806.1, DIVI8133807.1, DIVI8133808.1, DIVI8133809.1, DIVI8133810.1, DIVI8151859.1	Hcic010858	Hpha011140
OG0000177	TRCA5838133.1, TRCA5838138.1, TRCA5838141.1, TRCA5838146.1, TRCA5838148.1, TRCA5838150.1, TRCA5838154.1, TRCA5838155.1, TRCA8200913.1	BOMO1205286.1, BOMO1205287.1, BOMO1205288.1, BOMO1205289.1, BOMO2547880.1, BOMO2547881.1, BOMO2547882.1, BOMO2547883.1, BOMO2547884.1, BOMO2547885.1, BOMO2547886.1, BOMO2547887.1, BOMO2547888.1, BOMO2547890.1, BOMO2547891.1, BOMO2547892.1, BOMO2547893.1	DEPO9772540.1, DEPO9772541.1, DEPO9772542.1, DEPO9772543.1, DEPO9772544.1, DEPO9772545.1, DEPO9772546.1, DEPO9772547.1	ANGL3311122.1, ANGL3311123.1, ANGL3311125.1, ANGL3311128.1, ANGL3311131.1, ANGL3311133.1, ANGL3311135.1, ANGL3312749.1	LEDE3017547.1, LEDE3017548.1	AETU9880741.1, AETU9880742.1, AETU9880743.1, AETU9880745.1	DIVI8128825.1	Hcic007966	Hpha001039, Hpha002220	BMGene06998
OG0000178	TRCA5839861.1, TRCA5840824.1, TRCA5840825.1, TRCA5840826.1, TRCA5840827.1, TRCA5840828.1, TRCA5840830.1, TRCA5840831.1, TRCA5840832.1, TRCA5840833.1, TRCA5840834.1, TRCA8201263.1, TRCA8201347.2, TRCA8201349.1, TRCA8201350.1	BOMO2546196.1	DEPO9755067.1, DEPO9773800.1, DEPO9773801.1	ANGL3311261.1, ANGL3311297.1, ANGL3311301.1, ANGL3311306.1, ANGL8562409.1, ANGL8562418.1, ANGL8562420.1, ANGL8562421.1, ANGL8562422.1, ANGL8562423.1, ANGL8562439.1, ANGL8562441.1	LEDE3013423.1, LEDE3013525.1, LEDE3020628.1, LEDE3020629.1, LEDE3020630.1, LEDE3021405.1, LEDE3021415.1	AETU9868193.1, AETU9868237.1, AETU9868239.1	DIVI8127932.1, DIVI8129871.1, DIVI8129872.1, DIVI8138389.1, DIVI8138390.1, DIVI8140274.1, DIVI8143249.1	Hcic012307, Hcic012308	Hpha009605	BMGene00001, BMGene16238
OG0000179	TRCA4849.2, TRCA5840865.1, TRCA8201402.1, TRCA8201403.1, TRCA8201404.1, TRCA8201405.1, TRCA8201406.1, TRCA8201408.1, TRCA8201409.2	BOMO1206581.1, BOMO2545030.1, BOMO2549569.1, BOMO2549570.1, BOMO2549589.1	DEPO9758686.1, DEPO9765479.1, DEPO9765480.1, DEPO9765601.1, DEPO9765602.1	ANGL3312200.1, ANGL8561249.1, ANGL8561250.1, ANGL8561251.1, ANGL8561252.1	LEDE3018016.1, LEDE3027225.1	AETU9867344.1, AETU9867345.1, AETU9867354.1, AETU9867355.1, AETU9867356.1, AETU9867357.1, AETU9867358.1	DIVI8130975.1, DIVI8144014.1, DIVI8151311.1	Hcic004888, Hcic004889, Hcic004890, Hcic004891, Hcic004893	Hpha006535, Hpha010718, Hpha010721, Hpha010722	BMGene00344, BMGene00345, BMGene00346, BMGene00347, BMGene00971, BMGene00972, BMGene00973, BMGene00974
OG0000180	TRCA5839514.1, TRCA5839515.1, TRCA5839516.1, TRCA5839517.1, TRCA5839518.1, TRCA5839519.1, TRCA5839520.1, TRCA5839521.1, TRCA5839522.1, TRCA5839523.1, TRCA5839524.1, TRCA5839525.1, TRCA5839526.1, TRCA5839527.1	BOMO1202663.1, BOMO1202664.1, BOMO1202665.1, BOMO1202666.1, BOMO1202667.1, BOMO1202669.1	DEPO9765903.1, DEPO9765904.1, DEPO9765906.1, DEPO9765907.1, DEPO9765908.1, DEPO9765909.1, DEPO9765910.1, DEPO9765911.1	ANGL8580369.1	LEDE3022007.1	AETU9880723.1, AETU9880724.1, AETU9880725.1, AETU9880726.1, AETU9880727.1, AETU9880728.1, AETU9880729.1, AETU9880730.1	DIVI8153365.1, DIVI8153371.1, DIVI8153374.1, DIVI8153382.1, DIVI8153389.1, DIVI8153399.1, DIVI8153406.1, DIVI8153411.1, DIVI8153417.1, DIVI8153423.1	Hcic000509	Hpha007649, Hpha012628	BMGene00558, BMGene01209
OG0000181		BOMO2548668.1		ANGL8564903.1	LEDE3012374.1, LEDE3012387.1, LEDE3019326.1, LEDE3025949.1	AETU9879249.1	DIVI8128412.1, DIVI8129148.1, DIVI8129541.1, DIVI8129889.1, DIVI8132586.1, DIVI8132587.1, DIVI8136495.1, DIVI8136544.1, DIVI8138037.1, DIVI8138048.1, DIVI8140626.1, DIVI8143153.1, DIVI8143155.1, DIVI8143164.1, DIVI8143165.1, DIVI8143171.1, DIVI8143172.1, DIVI8144122.1, DIVI8144123.1, DIVI8144553.1, DIVI8145155.1, DIVI8146503.1, DIVI8147739.1, DIVI8148579.1, DIVI8149696.1, DIVI8150349.1, DIVI81507…		Hpha009982
OG0000182	TRCA5833371.1, TRCA5833372.1, TRCA5833373.1, TRCA5833375.1, TRCA5833376.1, TRCA5833377.1, TRCA5833378.1, TRCA5833379.1, TRCA5833380.1, TRCA5833381.1, TRCA8191027.1, TRCA8191028.1	BOMO1201841.1, BOMO1201842.1, BOMO1201843.1, BOMO1201844.1, BOMO1201845.1, BOMO2553224.1, BOMO2553226.1	DEPO9768527.1, DEPO9768528.1, DEPO9768529.1, DEPO9768531.1, DEPO9768532.1, DEPO9768533.1, DEPO9768534.1, DEPO9768535.1, DEPO9768536.1, DEPO9768537.1, DEPO9768538.1	ANGL8570697.1, ANGL8570698.1, ANGL8570701.1, ANGL8570702.1, ANGL8570703.1, ANGL8570704.1, ANGL8570706.1, ANGL8570707.1, ANGL8570708.1	LEDE3017318.1	AETU9871657.1, AETU9871658.1, AETU9871660.1, AETU9871661.1, AETU9871662.1, AETU9871663.1, AETU9871664.1	DIVI8134455.1, DIVI8152412.1	Hcic000595	Hpha003702	BMGene03856
OG0000183	TRCA5837215.1, TRCA5837217.1, TRCA5837218.1, TRCA5837219.1, TRCA5837220.1, TRCA5837221.1, TRCA5837222.1, TRCA5837223.1, TRCA5837224.1, TRCA5837226.1, TRCA5837227.1, TRCA5837228.1, TRCA5837229.1, TRCA8195840.1, TRCA8195841.1, TRCA8195842.1	BOMO1208484.1, BOMO1208485.1, BOMO1208486.1, BOMO1208487.1, BOMO1208488.1, BOMO1208489.1, BOMO1208490.1, BOMO1208491.1, BOMO1208492.1, BOMO1208493.1, BOMO2551960.1, BOMO2551961.1	DEPO9755236.1, DEPO9755237.1, DEPO9755238.1, DEPO9755240.1, DEPO9755241.1, DEPO9755242.1, DEPO9755243.1, DEPO9755244.1, DEPO9755245.1, DEPO9755246.1	ANGL3311041.1, ANGL3311042.1, ANGL3311043.1	LEDE3017091.1, LEDE3017092.1, LEDE3017093.1, LEDE3017094.1, LEDE3017095.1	AETU9874384.1	DIVI8136863.1	Hcic007225	Hpha008715, Hpha012802	BMGene02588
OG0000184	TRCA5840455.1, TRCA5840466.1, TRCA5840470.1, TRCA5840481.1, TRCA8199848.1, TRCA8199849.1, TRCA8199850.1, TRCA8199851.1, TRCA8199854.1, TRCA8199855.1	BOMO1203589.1, BOMO1203590.1, BOMO1203591.1, BOMO1203592.1, BOMO1203593.1, BOMO1203594.1, BOMO1203596.1, BOMO1203597.1, BOMO1203598.1, BOMO1203599.1, BOMO1203600.1, BOMO4926066.1, BOMO4926068.1, BOMO4926069.1	DEPO9754753.1, DEPO9754754.1, DEPO9754755.1, DEPO9754756.1, DEPO9754757.1, DEPO9754758.1, DEPO9754759.1, DEPO9754760.1, DEPO9754761.1	ANGL3310834.1	LEDE3021648.1, LEDE3021649.1, LEDE3021650.1, LEDE3021651.1, LEDE3021652.1, LEDE3024547.1	AETU9865510.1	DIVI8135154.1, DIVI8135155.1, DIVI8135156.1, DIVI8135157.1, DIVI8135158.1, DIVI8135159.1, DIVI8135160.1, DIVI8135161.1	Hcic006164	Hpha006441	BMGene08494
OG0000185	TRCA5838996.1, TRCA5838997.1, TRCA5838998.1, TRCA5838999.1, TRCA5839000.1, TRCA5839001.1, TRCA5839002.1, TRCA5839003.1, TRCA5839004.1, TRCA5839005.1, TRCA5839006.1, TRCA5839007.1, TRCA5839008.1, TRCA5839009.1, TRCA5839010.1, TRCA5839011.1	BOMO1205757.1, BOMO1205758.1, BOMO1205759.1, BOMO1205760.1, BOMO1205762.1, BOMO1205763.1, BOMO2548579.1, BOMO2548581.1, BOMO2548582.1, BOMO4929533.2	DEPO9759090.1, DEPO9766619.1, DEPO9766620.1, DEPO9766624.1	ANGL8564362.1, ANGL8564370.1, ANGL8564377.1, ANGL8564393.1, ANGL8564400.1, ANGL8564410.1, ANGL8564418.1, ANGL8564427.1	LEDE3016447.1, LEDE3016735.1, LEDE3016736.1, LEDE3021799.1, LEDE3021800.1	AETU9868920.1, AETU9868927.1, AETU9868928.1	DIVI8135935.1	Hcic010638, Hcic013130	Hpha008853, Hpha010619	BMGene11220
OG0000186	TRCA7267.1, TRCA7348.1, TRCA8314.1, TRCA9993.1	BOMO1036887.1, BOMO1036888.1, BOMO1036964.1, BOMO1036965.1, BOMO1037492.1, BOMO1093079.1, BOMO1203550.1, BOMO1204732.1, BOMO1208987.1, BOMO2545698.1, BOMO2548036.1, BOMO2553252.2, BOMO4922155.1, BOMO4923508.1	DEPO9758117.1, DEPO9764437.1, DEPO9765383.1, DEPO9765874.1, DEPO9765885.1, DEPO9769761.1	ANGL8562821.1, ANGL8568298.1, ANGL8568300.1, ANGL8576087.1, ANGL8579900.1	LEDE3018856.1, LEDE3023016.1, LEDE3023547.1, LEDE3026755.1, LEDE3026756.1	AETU9872438.1, AETU9874962.1, AETU9881730.1	DIVI8128052.1, DIVI8134016.1, DIVI8141769.1	Hcic000814, Hcic003457, Hcic003541, Hcic008382	Hpha000064, Hpha006299, Hpha007568, Hpha007571	BMGene03016, BMGene03017, BMGene04567, BMGene08351
OG0000187	TRCA1807608.2, TRCA4282.1, TRCA5836880.1, TRCA5836881.1, TRCA5836882.1, TRCA5836883.1, TRCA5836884.1, TRCA5836885.1, TRCA5836886.1, TRCA5836887.1, TRCA5836889.1, TRCA5836924.1, TRCA5836925.1, TRCA8193797.1, TRCA8193798.1, TRCA8193799.1, TRCA8193800.1, TRCA8193801.1, TRCA8193802.1, TRCA8193803.1, TRCA8193805.1, TRCA8193806.1, TRCA8193807.1, TRCA8193808.1, TRCA8193809.1, TRCA8193810.1, TRCA8193811.…	BOMO1208651.1, BOMO4933287.1	DEPO9753293.1, DEPO9764643.1	ANGL3310653.1, ANGL3310654.1, ANGL8563411.1, ANGL8567195.1, ANGL8569135.1	LEDE3015251.1, LEDE3015252.1, LEDE3024204.1, LEDE3024822.1	AETU9879499.1, AETU9879507.1, AETU9880263.1	DIVI8147266.1, DIVI8150137.1, DIVI8152079.1, DIVI8152081.1	Hcic006724	Hpha004356	BMGene02762
OG0000188	TRCA1273.2, TRCA5834236.1, TRCA5834237.1, TRCA8191488.1, TRCA8191489.1, TRCA8191490.1, TRCA8191492.1	BOMO1206109.1, BOMO1206110.1, BOMO2544473.1, BOMO2549023.1, BOMO2549024.1, BOMO2549025.1, BOMO2549026.1, BOMO4929805.1	DEPO9756002.1, DEPO9756010.1, DEPO9757779.1, DEPO9757780.1, DEPO9757781.1, DEPO9757782.1, DEPO9757783.1, DEPO9757784.1, DEPO9757785.1, DEPO9757786.1, DEPO9757787.1	ANGL8566470.1, ANGL8566471.1, ANGL8566472.1, ANGL8566473.1, ANGL8566474.1, ANGL8566475.1, ANGL8566476.1	LEDE3025526.1	AETU9866870.1, AETU9866871.1, AETU9866873.1, AETU9866874.1, AETU9866875.1, AETU9866876.1, AETU9866877.1	DIVI8145657.1, DIVI8145658.1, DIVI8145659.1, DIVI8145660.1, DIVI8145661.1, DIVI8145663.1	Hcic012203	Hpha009197	BMGene04361, BMGene06197
OG0000189	TRCA5480.1, TRCA5607.1, TRCA5834797.1, TRCA8192224.1, TRCA8192225.1	BOMO1204816.1, BOMO2547428.1, BOMO4927985.1	DEPO9764766.1, DEPO9764767.1, DEPO9764768.1, DEPO9764770.1	ANGL8577491.1, ANGL8577492.1, ANGL8577493.1	LEDE3020925.1, LEDE3022886.1, LEDE3022889.1, LEDE3022890.1, LEDE3022891.1, LEDE3022892.1, LEDE3022893.1, LEDE3022894.1, LEDE3022895.1, LEDE3022896.1, LEDE3022897.1, LEDE3022898.1, LEDE3022900.1, LEDE3022901.1, LEDE3022902.1, LEDE3022903.1, LEDE3022904.1	AETU9868438.1, AETU9868439.1, AETU9868440.1	DIVI8132649.1, DIVI8132650.1, DIVI8132651.1, DIVI8132652.1, DIVI8132653.1, DIVI8132654.1, DIVI8132655.1, DIVI8132656.1, DIVI8132657.1, DIVI8132659.1, DIVI8132660.1, DIVI8132661.1, DIVI8132662.1	Hcic007635	Hpha010145	BMGene07691
OG0000190	TRCA3425.2, TRCA4704.1, TRCA8193109.1, TRCA8193110.1, TRCA8193111.1, TRCA8193112.1, TRCA8193113.1	BOMO1203859.1, BOMO1203860.1, BOMO1207421.1	DEPO9761446.1, DEPO9761447.1, DEPO9761448.1, DEPO9761449.1, DEPO9761450.1, DEPO9761452.1, DEPO9763495.1, DEPO9763496.1	ANGL3311503.1, ANGL8575606.1, ANGL8575607.1, ANGL8575608.1, ANGL8575609.1, ANGL8575611.1, ANGL8575612.1	LEDE3011751.1, LEDE3025420.1, LEDE3025426.1, LEDE3025434.1, LEDE3025443.1, LEDE3025449.1, LEDE3025457.1, LEDE3025462.1	AETU9874472.1, AETU9874473.1, AETU9874474.1, AETU9874475.1, AETU9874476.1, AETU9874477.1, AETU9874478.1, AETU9874479.1	DIVI8154171.1, DIVI8154178.1, DIVI8154184.1, DIVI8154190.1, DIVI8154198.1, DIVI8154204.1, DIVI8154210.1	Hcic006333	Hpha001820	BMGene04613
OG0000191	TRCA5837417.1, TRCA8194552.2	BOMO1206070.1, BOMO2549733.1		ANGL3311922.1, ANGL3311923.1	LEDE3018518.1		DIVI8129277.1, DIVI8131082.1, DIVI8135344.1, DIVI8137347.1, DIVI8139209.1, DIVI8143875.1, DIVI8147437.1, DIVI8148522.1, DIVI8148891.1, DIVI8150733.1, DIVI8152198.1, DIVI8154870.1, DIVI8154977.1, DIVI8155019.1			BMGene03057, BMGene11456, BMGene11653, BMGene11815, BMGene11868, BMGene11869, BMGene12166, BMGene12170, BMGene12180, BMGene12242, BMGene12246, BMGene12247, BMGene12693, BMGene13076, BMGene13212, BMGene13329, BMGene13340, BMGene13681, BMGene14181, BMGene14584, BMGene14634, BMGene15055, BMGene15056, BMGene15057, BMGene15148, BMGene15331, BMGene15347, BMGene15426, BMGene15593, BMGene16005
OG0000192	TRCA0084.2, TRCA5835679.1, TRCA5835680.1, TRCA8197222.1	BOMO1204584.1, BOMO1206832.1, BOMO1206833.1, BOMO1208424.1	DEPO9764244.1, DEPO9765998.1, DEPO9771319.1	ANGL3310238.1, ANGL8561058.2, ANGL8571400.1	LEDE3012072.1, LEDE3012338.1, LEDE3023767.1, LEDE3024091.1, LEDE3025817.1, LEDE3026193.1	AETU9868460.1, AETU9875056.1, AETU9879264.1	DIVI8132606.1, DIVI8132607.1, DIVI8132608.1, DIVI8132609.1, DIVI8132610.1, DIVI8137730.1, DIVI8137747.1, DIVI8137748.1, DIVI8137749.1, DIVI8137750.1, DIVI8138731.1, DIVI8147750.1	Hcic002132, Hcic004836, Hcic007204, Hcic012484, Hcic012485, Hcic013242	Hpha000369, Hpha000796, Hpha000797, Hpha004534, Hpha010873	BMGene01658, BMGene02447, BMGene05273, BMGene05275, BMGene08022
OG0000193	TRCA5839466.1, TRCA8198633.1, TRCA8198634.1, TRCA8198637.1, TRCA8198638.1, TRCA8198639.1, TRCA8198640.1, TRCA8198641.1, TRCA8198642.1, TRCA8198643.1, TRCA8198644.1	BOMO1205263.1, BOMO1205264.1, BOMO1205265.1, BOMO1205266.1, BOMO1205267.1, BOMO2547849.1, BOMO2547850.1	DEPO9763140.1, DEPO9763141.1, DEPO9763142.1, DEPO9763144.1, DEPO9763145.1, DEPO9763146.1, DEPO9763147.1, DEPO9763148.1, DEPO9763149.1, DEPO9763150.1, DEPO9763151.1, DEPO9763152.1, DEPO9763153.1, DEPO9763154.1, DEPO9763155.1, DEPO9763156.1, DEPO9763157.1, DEPO9763158.1, DEPO9763160.1	ANGL8572718.1, ANGL8572719.1, ANGL8572720.1	LEDE3018205.1	AETU9866311.1	DIVI8148470.1, DIVI8148535.1, DIVI8148597.1, DIVI8148664.1, DIVI8148719.1, DIVI8148787.1	Hcic010341, Hcic013216		BMGene06905
OG0000194	TRCA0912.2, TRCA5835628.1, TRCA5835896.1, TRCA5835898.1, TRCA5835899.1, TRCA5840439.1, TRCA5840440.1, TRCA5840441.1, TRCA8200635.1	BOMO1106228.1	DEPO9759732.1, DEPO9764159.1, DEPO9764160.1, DEPO9764161.1, DEPO9764162.1, DEPO9764163.1, DEPO9764165.1, DEPO9764166.1	ANGL3312191.1, ANGL8572433.1, ANGL8572434.1, ANGL8572435.1, ANGL8572436.1, ANGL8575404.1, ANGL8575406.1, ANGL8576151.1	LEDE3025338.1, LEDE3027649.1, LEDE3027650.1, LEDE3028287.1, LEDE3028579.1	AETU9873432.1, AETU9873433.1, AETU9877058.1	DIVI8134658.1, DIVI8134659.1, DIVI8149788.1, DIVI8149790.1, DIVI8149791.1, DIVI8152129.1, DIVI8152131.1, DIVI8152447.1	Hcic006025, Hcic010472	Hpha006039, Hpha006127, Hpha006128	BMGene05066, BMGene05067, BMGene08210, BMGene08237
OG0000195	TRCA4890.2, TRCA5840904.1, TRCA8201660.2	BOMO1036944.1, BOMO1036945.1, BOMO1036949.1, BOMO1036987.1, BOMO1157372.1, BOMO4927145.1, BOMO4927146.1	DEPO9766784.1, DEPO9766785.1, DEPO9771946.1, DEPO9771947.1, DEPO9771948.1	ANGL3309700.1, ANGL3309701.1, ANGL3309702.1, ANGL8569689.1, ANGL8570109.1, ANGL8570119.1, ANGL8570129.1, ANGL8570137.1, ANGL8570149.1, ANGL8570652.1	LEDE3019080.1, LEDE3019088.1, LEDE3019097.1, LEDE3021416.1, LEDE3026830.1, LEDE3026831.1, LEDE3026833.1, LEDE3028688.1	AETU9867783.1, AETU9867808.1, AETU9867809.1, AETU9867810.1, AETU9867811.1, AETU9876885.1	DIVI8138391.1, DIVI8138392.1, DIVI8138393.1, DIVI8152110.1, DIVI8152123.1, DIVI8154552.1	Hcic006106	Hpha001645	BMGene00490, BMGene01140, BMGene01141, BMGene11264
OG0000196	TRCA5833621.1			ANGL3310563.1, ANGL8565381.1, ANGL8573885.1, ANGL8576147.1	LEDE3027315.1	AETU9867172.1	DIVI8132305.1, DIVI8132592.1, DIVI8137875.1, DIVI8142675.1, DIVI8147921.1, DIVI8148463.1, DIVI8148464.1, DIVI8149541.1, DIVI8149718.1, DIVI8153442.1, DIVI8154701.1, DIVI8155206.1	Hcic000576, Hcic007219		BMGene01714, BMGene11459, BMGene12343, BMGene12344, BMGene12379, BMGene13188, BMGene13655, BMGene13701, BMGene14267, BMGene14269, BMGene14321, BMGene14356, BMGene14515, BMGene14626, BMGene14690, BMGene14742, BMGene14764, BMGene14903, BMGene15041, BMGene15239, BMGene15379, BMGene15456, BMGene15468, BMGene15665, BMGene16012, BMGene16130, BMGene16228, BMGene16229, BMGene16246, BMGene16284
OG0000197	TRCA5833919.1, TRCA5833928.1, TRCA5833936.1, TRCA5833946.1, TRCA5833954.1, TRCA5833962.1, TRCA5833965.1, TRCA5833967.1, TRCA5833972.1, TRCA5833977.1, TRCA5833982.1, TRCA5833983.1, TRCA5833985.1, TRCA5833989.1, TRCA5833991.1, TRCA5833993.1, TRCA5833998.1, TRCA5834001.1, TRCA5834004.1, TRCA5834005.1, TRCA5834006.1, TRCA5834007.1, TRCA5834010.1, TRCA5834012.1	BOMO1209322.1	DEPO9753480.1, DEPO9753481.1, DEPO9753482.1, DEPO9753484.1, DEPO9753485.1, DEPO9753486.1, DEPO9753487.1, DEPO9753488.1, DEPO9753489.1, DEPO9753490.1	ANGL8566554.1, ANGL8566555.1, ANGL8566556.1, ANGL8566557.1, ANGL8566558.1, ANGL8566559.1, ANGL8566560.1, ANGL8566561.1	LEDE3014258.1	AETU9867424.1	DIVI8148798.1	Hcic000880, Hcic013522	Hpha008321	BMGene08410, BMGene08411
OG0000198	TRCA5608.1, TRCA5649.1, TRCA5651.1, TRCA5653.1, TRCA5837066.1	BOMO1204127.1, BOMO1204128.1, BOMO1204900.1, BOMO1204901.1, BOMO2546430.1, BOMO2547144.1, BOMO4926880.1, BOMO4926881.1, BOMO4926882.1	DEPO9753593.1, DEPO9767616.1	ANGL3309966.1, ANGL3311385.1, ANGL3311386.1, ANGL3311387.1, ANGL3311388.1, ANGL3311389.1, ANGL3311390.1, ANGL3311391.1, ANGL3312733.1, ANGL8563272.1, ANGL8564712.1, ANGL8578357.2, ANGL8579333.1	LEDE3021911.1	AETU9866644.1, AETU9869122.1, AETU9869170.1, AETU9877948.1, AETU9879177.1, AETU9879184.1, AETU9879186.1, AETU9879187.1, AETU9880692.1	DIVI8130393.1, DIVI8136657.1, DIVI8136923.1, DIVI8139678.1, DIVI8139679.1, DIVI8139681.1, DIVI8154019.1	Hcic004601, Hcic006788	Hpha006874	BMGene03400, BMGene03512
OG0000199				ANGL3309844.1, ANGL3309845.1, ANGL3309846.1, ANGL3309847.1, ANGL3309848.1, ANGL3309849.1, ANGL3309850.1, ANGL3309851.1, ANGL3309852.1, ANGL3309854.1, ANGL3309980.1, ANGL3309981.1, ANGL3310232.1, ANGL3311538.1, ANGL3311539.1, ANGL3311540.1, ANGL3311541.1, ANGL3311542.1, ANGL3311544.1, ANGL3312388.1, ANGL3312865.1, ANGL3312904.1, ANGL8560823.2, ANGL8560827.2, ANGL8561943.1, ANGL8561944.1, ANGL85619…	LEDE3016125.1, LEDE3019277.1, LEDE3019279.1, LEDE3023947.1, LEDE3027241.1		DIVI8129931.1, DIVI8133363.1, DIVI8133365.1, DIVI8133366.1, DIVI8133367.1, DIVI8133368.1, DIVI8142248.1, DIVI8143619.1, DIVI8143622.1, DIVI8145513.1, DIVI8145516.1, DIVI8145517.1, DIVI8145518.1, DIVI8146714.1, DIVI8146873.1, DIVI8147607.1, DIVI8147654.1, DIVI8155199.1, DIVI8155210.1
OG0000200	TRCA1103420.1, TRCA1107763.1, TRCA1107773.1, TRCA1107774.1, TRCA1153538.1, TRCA1153539.1, TRCA1153540.1, TRCA1153541.1, TRCA1153542.1, TRCA5836890.1, TRCA5836919.1, TRCA5836943.1, TRCA8193383.1	BOMO1091830.1, BOMO1091842.2, BOMO1103391.1, BOMO1166813.1, BOMO1166814.1, BOMO1166818.1, BOMO1202093.1, BOMO1202094.1, BOMO1202095.1, BOMO1202096.1, BOMO1202097.1, BOMO1202099.1, BOMO1202100.1, BOMO2549099.1	DEPO9753532.1, DEPO9753533.1, DEPO9753534.1, DEPO9753535.1, DEPO9760629.1	ANGL8565627.1, ANGL8566635.1, ANGL8566636.1, ANGL8566637.1, ANGL8566638.1, ANGL8566639.1, ANGL8566640.1, ANGL8566641.1, ANGL8566642.1	LEDE3015177.1, LEDE3023892.1	AETU9867426.1, AETU9880282.1	DIVI8133297.1	Hcic008978, Hcic008979		BMGene08489, BMGene08632
OG0000201	TRCA1814181.1	BOMO1103771.1, BOMO1119733.1, BOMO1119734.1, BOMO1119735.1, BOMO1119736.1, BOMO1121606.1, BOMO1121607.2, BOMO1121608.2, BOMO1121629.2, BOMO1121630.1, BOMO1121634.1, BOMO1121635.1, BOMO1121787.1, BOMO1121788.1, BOMO1121789.1, BOMO1121790.1, BOMO1121791.1, BOMO1121792.2, BOMO1121793.1, BOMO1121794.2, BOMO1121795.1, BOMO1138796.1, BOMO1166890.1, BOMO1208298.1, BOMO1233285.1, BOMO2548888.1, BOMO49341…	DEPO9756969.1, DEPO9757360.1, DEPO9757694.1	ANGL8572597.1, ANGL8572613.1, ANGL8573725.1	LEDE3013278.1, LEDE3013279.1, LEDE3030027.1, LEDE3030036.1	AETU9869068.1, AETU9875654.1	DIVI8127828.1, DIVI8127829.1, DIVI8127830.1, DIVI8133011.1, DIVI8133137.1, DIVI8135315.1, DIVI8149564.1, DIVI8155371.1, DIVI8155376.1		Hpha004514
OG0000202	TRCA5840994.1, TRCA5840995.1, TRCA5840996.1, TRCA7490.1, TRCA8190334.1, TRCA8190335.1	BOMO1091773.1, BOMO1208989.1, BOMO2552771.1	DEPO9753868.1, DEPO9753869.1, DEPO9753870.1, DEPO9753871.1, DEPO9753872.1, DEPO9753873.1, DEPO9753874.1	ANGL8569848.1, ANGL8569849.1, ANGL8569850.1, ANGL8569851.1, ANGL8569852.1, ANGL8569854.1, ANGL8569855.1, ANGL8569856.1, ANGL8569857.1	LEDE3020880.1, LEDE3020881.1, LEDE3020882.1, LEDE3020883.1, LEDE3020884.1, LEDE3020885.1, LEDE3020886.1, LEDE3020887.1, LEDE3020888.1, LEDE3020889.1, LEDE3020891.1, LEDE3020892.1, LEDE3020893.1, LEDE3020894.1, LEDE3020895.1, LEDE3020896.1, LEDE3020897.1, LEDE3020898.1, LEDE3020899.1	AETU9877292.1, AETU9877298.1	DIVI8152800.1, DIVI8153509.1	Hcic002164	Hpha011722
OG0000203	TRCA3779.1, TRCA7521.1, TRCA8194990.1, TRCA8194991.1		DEPO9762505.1, DEPO9767833.1, DEPO9768092.1, DEPO9768093.1, DEPO9768094.1, DEPO9768095.1, DEPO9768096.1, DEPO9768097.1, DEPO9768098.1	ANGL8565975.1, ANGL8565976.1, ANGL8565977.1, ANGL8565979.1, ANGL8567043.1	LEDE3018566.1, LEDE3018573.1, LEDE3018582.1, LEDE3018590.1, LEDE3018599.1, LEDE3018611.1, LEDE3018619.1	AETU9874340.1, AETU9874354.1, AETU9874730.1, AETU9875750.1, AETU9875751.1, AETU9875752.1, AETU9875753.1, AETU9877691.1, AETU9878409.1, AETU9878410.1, AETU9878411.1, AETU9878412.1, AETU9878549.1, AETU9878551.1	DIVI8142898.1, DIVI8142899.1, DIVI8142900.1, DIVI8142901.1, DIVI8142902.1, DIVI8144603.1	Hcic009049	Hpha005256, Hpha007731	BMGene06849, BMGene11940
OG0000204	TRCA5837302.1, TRCA5837303.1, TRCA5837304.1, TRCA8195790.1, TRCA8195792.1, TRCA8195793.2	BOMO1203385.1, BOMO1203386.1, BOMO1203387.1, BOMO1203388.1, BOMO2545443.1, BOMO2545444.1, BOMO2545445.1, BOMO2545446.1, BOMO2545447.1, BOMO2545448.1, BOMO2545449.1, BOMO2545451.1, BOMO2545452.1, BOMO2545453.1, BOMO2545454.1	DEPO9758156.1	ANGL8579677.1, ANGL8579678.1, ANGL8579679.1, ANGL8579680.1, ANGL8579682.1, ANGL8579683.1, ANGL8579684.1	LEDE3019341.1, LEDE3019342.1, LEDE3019343.1, LEDE3019344.1, LEDE3019345.1, LEDE3019346.1	AETU9870895.1, AETU9870896.1, AETU9870897.1	DIVI8143361.1, DIVI8143362.1, DIVI8143363.1, DIVI8143364.1, DIVI8143367.1, DIVI8143368.1, DIVI8143369.1, DIVI8143370.1, DIVI8143371.1	Hcic009294	Hpha009539	BMGene02870
OG0000205	TRCA5838719.1, TRCA5838720.1, TRCA8197283.1, TRCA8197292.1, TRCA8197311.1, TRCA8197317.1, TRCA8197323.1, TRCA8197328.1	BOMO1203914.1, BOMO2546132.1, BOMO2546133.1, BOMO2546134.1, BOMO2546135.1, BOMO2546136.1	DEPO9754521.1, DEPO9754522.1, DEPO9754523.1, DEPO9762197.1	ANGL3310631.1, ANGL8568564.1, ANGL8568565.1, ANGL8568566.1, ANGL8568567.1, ANGL8568570.1, ANGL8568571.1, ANGL8568572.1, ANGL8568573.1, ANGL8568574.1, ANGL8568575.1, ANGL8568576.1, ANGL8568577.1, ANGL8568578.1, ANGL8568579.1, ANGL8568580.1, ANGL8568582.1	LEDE3026849.1	AETU9876350.1, AETU9876351.1, AETU9879397.1	DIVI8148146.1, DIVI8148147.1, DIVI8148148.1, DIVI8148149.1, DIVI8148150.1, DIVI8148151.1, DIVI8148152.1, DIVI8148153.1	Hcic005554	Hpha008962	BMGene10680
OG0000206	TRCA5839090.1, TRCA8198061.1, TRCA8198062.1, TRCA8198063.1, TRCA8198064.2, TRCA8198065.2, TRCA8198067.1, TRCA8198068.1, TRCA8198070.1, TRCA8198071.1, TRCA8198072.1, TRCA8198073.1, TRCA8198074.1, TRCA8198075.1	BOMO1203845.1, BOMO1203846.1, BOMO1203847.1, BOMO1203848.1, BOMO1203849.1, BOMO1203851.1, BOMO1203852.1, BOMO1203853.1	DEPO9770031.1, DEPO9770032.1, DEPO9770033.1, DEPO9770034.1, DEPO9770035.1, DEPO9770036.1, DEPO9770037.1, DEPO9770038.1, DEPO9770039.1, DEPO9770040.1, DEPO9770041.1	ANGL8571038.1, ANGL8571039.1, ANGL8571040.1, ANGL8571041.1	LEDE3022103.1	AETU9867655.1	DIVI8131654.1, DIVI8131655.1, DIVI8131656.1, DIVI8131657.1, DIVI8131658.1, DIVI8131659.1, DIVI8131660.1, DIVI8131661.1	Hcic004008	Hpha003051	BMGene08994
OG0000207	TRCA5838256.1, TRCA5839693.1, TRCA6428.1, TRCA6698.2, TRCA8200311.1, TRCA8200880.1, TRCA9351.1	BOMO1208971.1, BOMO1208972.1, BOMO4922942.1, BOMO4931176.3, BOMO4931177.1, BOMO4931178.1	DEPO9767800.1, DEPO9767801.1, DEPO9767802.1, DEPO9767803.1, DEPO9767804.1, DEPO9767805.1, DEPO9767806.1, DEPO9770577.1	ANGL3312830.1, ANGL8561257.2, ANGL8565355.1, ANGL8565356.1, ANGL8565357.1, ANGL8565358.1	LEDE3022977.1, LEDE3027424.1, LEDE3027425.1, LEDE3027426.1, LEDE3027427.1, LEDE3027428.1, LEDE3027696.1	AETU9875157.1, AETU9876270.1	DIVI8142487.1, DIVI8142488.1, DIVI8142489.1, DIVI8142490.1, DIVI8146818.1, DIVI8155067.1, DIVI8155211.1	Hcic004195, Hcic004263	Hpha002127, Hpha009588	BMGene00611, BMGene01255, BMGene02061
OG0000208	TRCA5837003.1, TRCA5840079.1, TRCA8200522.1	BOMO2545436.1, BOMO2548665.1, BOMO2550889.1	DEPO9772768.1	ANGL3312891.1, ANGL8578310.1, ANGL8578593.1	LEDE3012178.1, LEDE3017504.1, LEDE3023898.1, LEDE3024982.1, LEDE3025151.1	AETU9876992.1	DIVI8148775.1, DIVI8155167.1	Hcic001134, Hcic001385	Hpha000633, Hpha003508, Hpha003962, Hpha004065, Hpha004340, Hpha004638, Hpha004912, Hpha005817, Hpha006954, Hpha007092	BMGene01733, BMGene03633, BMGene05741, BMGene11616, BMGene11780, BMGene12193, BMGene12491, BMGene12507, BMGene13385, BMGene13410, BMGene13413, BMGene13553, BMGene13683, BMGene13684, BMGene13804, BMGene14098, BMGene14340, BMGene14493, BMGene15150, BMGene16115
OG0000209	TRCA5840165.1		DEPO9770242.1, DEPO9772695.1	ANGL3311147.1	LEDE3013056.1		DIVI8133047.1, DIVI8133875.1, DIVI8135063.1, DIVI8135068.1, DIVI8135789.1, DIVI8136281.1, DIVI8136516.1, DIVI8136578.1, DIVI8139768.1, DIVI8143449.1, DIVI8145722.1, DIVI8147594.1, DIVI8148070.1, DIVI8148197.1, DIVI8148766.1, DIVI8148838.1, DIVI8148880.1, DIVI8151510.1, DIVI8151511.1, DIVI8151512.1, DIVI8151513.1, DIVI8151514.1, DIVI8152052.1, DIVI8153320.1, DIVI8153826.1, DIVI8154054.1	Hcic001969, Hcic001975	Hpha003815, Hpha004209	BMGene03999, BMGene09190, BMGene11671, BMGene11902, BMGene12361, BMGene12537, BMGene12753, BMGene13125, BMGene14219, BMGene14314, BMGene14678, BMGene15018, BMGene15158, BMGene15292, BMGene15511
OG0000210	TRCA0442.1, TRCA0714.1, TRCA5833288.1, TRCA7475.1, TRCA8190960.1, TRCA9146.1	BOMO1036994.1, BOMO1037077.1, BOMO2544300.1	DEPO9760728.1	ANGL3312403.1, ANGL3313067.1, ANGL3313068.1, ANGL3313069.1, ANGL3313071.1, ANGL3313072.1, ANGL8560938.1, ANGL8560946.1, ANGL8560947.1, ANGL8560948.1, ANGL8560949.1, ANGL8560985.1, ANGL8560986.1, ANGL8560987.1, ANGL8560988.1, ANGL8560993.1, ANGL8560994.1, ANGL8560995.1	LEDE3014372.1	AETU9878287.1, AETU9878295.1, AETU9878993.1, AETU9878999.1, AETU9879005.1, AETU9880571.1, AETU9881011.1	DIVI8150345.1, DIVI8152375.1	Hcic012192, Hcic012193, Hcic012194	Hpha004532, Hpha006812, Hpha006813, Hpha012947	BMGene06051, BMGene06052, BMGene06053, BMGene06054
OG0000211	TRCA5834222.1, TRCA5834224.1, TRCA5834225.1, TRCA5834226.1, TRCA5834227.1, TRCA5834228.1, TRCA5834229.1, TRCA5834230.1, TRCA5834231.1, TRCA8191480.1, TRCA8191482.1	BOMO1206061.1, BOMO1206124.1	DEPO9773756.1, DEPO9773757.1, DEPO9773758.1, DEPO9773759.1, DEPO9773760.1, DEPO9773761.1, DEPO9773762.1, DEPO9773763.1, DEPO9773764.1, DEPO9773765.1, DEPO9773766.1, DEPO9773767.1	ANGL8566465.1, ANGL8566466.1, ANGL8566467.1, ANGL8566469.1, ANGL8575377.1	LEDE3021305.1, LEDE3025990.1, LEDE3026061.1	AETU9866854.1, AETU9866869.1, AETU9878720.1, AETU9878721.1	DIVI8140946.1, DIVI8141221.1, DIVI8151609.1	Hcic012206, Hcic012207	Hpha009199	BMGene04362, BMGene04363, BMGene06199, BMGene06200, BMGene06201, BMGene06202
OG0000212	TRCA5835318.1, TRCA5835319.1, TRCA5835320.1, TRCA8193053.1, TRCA8193054.1, TRCA8193055.1, TRCA8193057.1, TRCA8193058.1, TRCA8193059.1, TRCA8193060.1, TRCA8193061.1	BOMO1206812.1, BOMO1206813.1, BOMO1206814.1, BOMO1206815.1, BOMO1206816.1, BOMO1206817.1, BOMO1206818.1, BOMO1206819.1, BOMO1206820.1, BOMO1206821.1, BOMO1206822.1, BOMO1206823.1, BOMO2549983.1, BOMO2549985.1, BOMO4930873.1	DEPO9761337.1, DEPO9761338.1, DEPO9761339.1, DEPO9761340.1, DEPO9761342.1, DEPO9761343.1, DEPO9761344.1, DEPO9761345.1, DEPO9761346.1	ANGL3310470.1, ANGL3310471.1, ANGL3310472.1, ANGL3310473.1, ANGL3310474.1, ANGL3310475.1	LEDE3012339.1	AETU9870683.1	DIVI8138290.1	Hcic003115	Hpha004309, Hpha004972	BMGene05171, BMGene08134
OG0000213	TRCA5835670.1, TRCA8193441.1, TRCA8193442.1, TRCA8194333.1, TRCA8196928.2	BOMO1116823.2, BOMO1202101.1, BOMO1202102.1, BOMO1202103.1, BOMO1202104.1, BOMO1202105.1, BOMO1202106.1, BOMO2543867.1	DEPO9755121.1, DEPO9756423.1, DEPO9765365.1, DEPO9765366.1, DEPO9765367.1, DEPO9765368.1, DEPO9770403.1, DEPO9770404.1, DEPO9770405.1, DEPO9770406.1	ANGL8563152.1, ANGL8563153.1, ANGL8563154.1, ANGL8563155.1, ANGL8573512.1	LEDE3015640.1, LEDE3020702.1	AETU9872944.1, AETU9875261.1, AETU9877994.1, AETU9881506.1	DIVI8141923.1, DIVI8146695.1, DIVI8154649.1	Hcic003766, Hcic010565, Hcic012687, Hcic013536	Hpha001583, Hpha002092, Hpha003292, Hpha006026	BMGene01406, BMGene02173, BMGene02646, BMGene08539
OG0000214	TRCA5835956.1, TRCA5835963.1, TRCA5835973.1, TRCA5835980.1, TRCA5835983.1, TRCA5835985.1, TRCA5835990.1, TRCA8193445.1, TRCA8193447.1, TRCA8193448.1, TRCA8193449.1	BOMO1201783.1, BOMO1201784.1, BOMO1201785.1, BOMO1201786.1, BOMO1201787.1, BOMO1201788.1, BOMO1201789.1, BOMO1201790.1, BOMO1201791.1, BOMO1201792.1, BOMO1201793.1, BOMO1201794.1, BOMO1209326.1, BOMO1209327.1, BOMO1209328.1, BOMO1209329.1	DEPO9765394.1, DEPO9765395.1, DEPO9765396.1, DEPO9765397.1, DEPO9765399.1	ANGL8578916.1	LEDE3014801.1	AETU9872995.1, AETU9873003.1, AETU9873010.1, AETU9873017.1, AETU9873022.1	DIVI8139883.1, DIVI8139884.1, DIVI8139885.1, DIVI8139886.1, DIVI8139887.1, DIVI8139888.1, DIVI8139890.1	Hcic003201	Hpha002436	BMGene08647
OG0000215	TRCA5833663.1, TRCA5838950.1, TRCA5839323.1, TRCA5839324.1, TRCA5839325.1, TRCA5840355.1, TRCA5840358.1, TRCA5840359.1, TRCA5840360.1, TRCA5840361.1, TRCA5840362.1, TRCA8193592.1, TRCA8199128.2, TRCA8199148.1, TRCA8199150.1, TRCA8199151.1, TRCA8199152.1, TRCA8199153.1, TRCA8199705.2	BOMO2545591.2, BOMO2546912.1, BOMO2546913.1, BOMO2546914.1, BOMO2546915.1, BOMO4925910.2	DEPO9766476.1, DEPO9766506.1	ANGL3309745.1, ANGL3309746.1, ANGL3310224.1, ANGL8575528.1, ANGL8575544.1, ANGL8575545.1, ANGL8579283.1	LEDE3022312.1, LEDE3023597.1	AETU9867946.1, AETU9867947.1	DIVI8148006.1, DIVI8150184.1, DIVI8151442.1	Hcic003965, Hcic013577	Hpha003991, Hpha013046	BMGene04489, BMGene06092, BMGene06093, BMGene06326
OG0000216	TRCA5231.1, TRCA5247.2, TRCA5839207.1, TRCA5839208.1, TRCA8198330.1, TRCA8198331.1, TRCA8198332.1	BOMO1164651.1	DEPO9763175.1, DEPO9763176.1, DEPO9763177.1, DEPO9763178.1, DEPO9763179.1, DEPO9763180.1	ANGL3313046.1, ANGL8568074.1, ANGL8568082.1	LEDE3016482.1, LEDE3016491.1, LEDE3016500.1, LEDE3016508.1, LEDE3016517.1, LEDE3016527.1, LEDE3016535.1, LEDE3016543.1, LEDE3016547.1, LEDE3016555.1, LEDE3016563.1	AETU9874051.1, AETU9874052.1, AETU9874053.1, AETU9874054.1	DIVI8131667.1, DIVI8131668.1, DIVI8131669.1, DIVI8131670.1, DIVI8131671.1, DIVI8131672.1, DIVI8131673.1, DIVI8137285.1, DIVI8137286.1, DIVI8137287.1, DIVI8137288.1, DIVI8137290.1, DIVI8137291.1	Hcic001916	Hpha012230	BMGene09043, BMGene09044
OG0000217	TRCA2609.1, TRCA5835809.1, TRCA5835820.1, TRCA8199721.1, TRCA8199732.1, TRCA8199737.1, TRCA8199747.1	BOMO1201826.1, BOMO1201827.1, BOMO1201828.1, BOMO1201829.1, BOMO1201830.1, BOMO1201831.1, BOMO1201832.1, BOMO1201833.1, BOMO1201834.1, BOMO1201836.1, BOMO1201837.1, BOMO1201838.1, BOMO2553213.1	DEPO9765219.1, DEPO9765220.1, DEPO9765221.1, DEPO9765222.1, DEPO9765223.1, DEPO9765224.1, DEPO9765225.1, DEPO9765226.1, DEPO9765227.1, DEPO9765228.1, DEPO9765229.1	ANGL8576083.1, ANGL8576084.1, ANGL8576085.1	LEDE3029303.1	AETU9880003.1, AETU9880912.1, AETU9880913.1, AETU9880914.1, AETU9880915.1	DIVI8139153.1, DIVI8139154.1, DIVI8139155.1, DIVI8139157.1, DIVI8139158.1, DIVI8139159.1	Hcic003938	Hpha003185	BMGene11733
OG0000218	TRCA5833571.1, TRCA5833572.1, TRCA5833573.1, TRCA5833574.1, TRCA5833575.1, TRCA5833576.1, TRCA5833577.1, TRCA5833578.1, TRCA5833580.1, TRCA5833581.1, TRCA5833582.1, TRCA5833585.1, TRCA5833586.1, TRCA5833587.1, TRCA5833588.1, TRCA5833589.1, TRCA5833590.1, TRCA6884.3	BOMO1204603.1, BOMO4926358.1	DEPO9761772.1, DEPO9761773.1, DEPO9762616.1	ANGL3309783.1, ANGL3312109.1, ANGL8574857.1, ANGL8578369.1, ANGL8578370.1, ANGL8578371.1	LEDE3027769.1, LEDE3028132.1, LEDE3028560.1	AETU9867279.1, AETU9873663.1, AETU9874389.1, AETU9877811.1	DIVI8131414.1, DIVI8131423.1, DIVI8133125.1, DIVI8152984.1, DIVI8152990.1	Hcic003630, Hcic003631	Hpha005091, Hpha005092	BMGene04192, BMGene04193, BMGene05665, BMGene05666
OG0000219	TRCA5837124.1, TRCA5837125.1, TRCA5837127.1, TRCA5837128.1, TRCA5837130.1, TRCA5837131.1, TRCA5837133.1, TRCA5837134.1	BOMO1208483.1, BOMO2552022.1, BOMO2552023.1, BOMO2552043.1, BOMO4933512.1	DEPO9764638.1, DEPO9764639.1, DEPO9764640.1, DEPO9764641.1	ANGL8574184.1, ANGL8574185.1, ANGL8574186.1, ANGL8574187.1, ANGL8574188.1, ANGL8574189.1, ANGL8574190.1, ANGL8574191.1	LEDE3023632.1, LEDE3024135.1, LEDE3024136.1, LEDE3024137.1, LEDE3024138.1, LEDE3024139.1, LEDE3024140.1, LEDE3024141.1, LEDE3024142.1, LEDE3024143.1, LEDE3024144.1	AETU9868684.1, AETU9868685.1, AETU9868686.1, AETU9868687.1	DIVI8129331.1, DIVI8129332.1, DIVI8129333.1, DIVI8129334.1, DIVI8129335.1, DIVI8152259.1	Hcic005751	Hpha006698	BMGene02906
OG0000220	TRCA4091.1, TRCA6407.1, TRCA6492.1, TRCA6584.1	BOMO1036884.1, BOMO1036885.1, BOMO1036886.1, BOMO1204307.1, BOMO1205243.1, BOMO1205244.1, BOMO1208028.1	DEPO9755838.1, DEPO9756129.1, DEPO9757199.1, DEPO9757636.1, DEPO9764407.1, DEPO9764408.1, DEPO9772465.1, DEPO9772466.1, DEPO9772915.1, DEPO9772916.1	ANGL8561662.1, ANGL8563227.1, ANGL8566957.1, ANGL8570323.1	LEDE3011779.1, LEDE3014750.1, LEDE3022659.1, LEDE3024460.1, LEDE3026246.1	AETU9867254.1, AETU9868177.1, AETU9868179.1, AETU9871033.1, AETU9879148.1	DIVI8138354.1, DIVI8143232.1, DIVI8149598.1, DIVI8153307.1	Hcic001641, Hcic003309, Hcic004632	Hpha007041, Hpha007402, Hpha007860	BMGene00415, BMGene01056, BMGene06880, BMGene11347
OG0000221	TRCA3442.1, TRCA4390.1, TRCA6780.1	BOMO1036941.1, BOMO1036984.1, BOMO1037038.1, BOMO1091794.1, BOMO4933665.1	DEPO9759079.1, DEPO9759081.1, DEPO9759314.1	ANGL8562642.1, ANGL8563444.1, ANGL8567915.1, ANGL8567916.1, ANGL8567919.1, ANGL8571625.1, ANGL8571637.1	LEDE3016416.1, LEDE3016417.1, LEDE3016418.1, LEDE3016419.1, LEDE3016427.1, LEDE3022589.1, LEDE3023331.1, LEDE3023353.1, LEDE3029242.1, LEDE3029357.1, LEDE3029467.1	AETU9875620.1, AETU9877796.1, AETU9877800.1, AETU9877810.1	DIVI8132417.1, DIVI8132594.1, DIVI8132617.1	Hcic002082, Hcic006093, Hcic008475, Hcic009165	Hpha008242, Hpha009456, Hpha010053, Hpha012312, Hpha012316	BMGene01953, BMGene01956, BMGene07468, BMGene07485
OG0000222	TRCA0026.1, TRCA9958.1	BOMO1036966.1, BOMO1205942.1, BOMO2548787.1, BOMO2549133.1, BOMO2551064.1, BOMO4924199.1, BOMO4929630.1, BOMO4932346.1	DEPO9754857.1, DEPO9754858.1, DEPO9754936.1, DEPO9754940.1, DEPO9754949.1, DEPO9754950.1	ANGL3310555.1, ANGL8564961.1, ANGL8564962.1, ANGL8565994.1, ANGL8568064.1, ANGL8568065.1, ANGL8568068.1, ANGL8568072.1, ANGL8568073.1	LEDE3016093.1, LEDE3023483.1, LEDE3023484.1, LEDE3023485.1, LEDE3026087.1, LEDE3027072.1	AETU9880326.1	DIVI8128293.1, DIVI8129779.1, DIVI8129780.1, DIVI8129781.1, DIVI8129782.1, DIVI8129785.1, DIVI8129786.1, DIVI8129787.1, DIVI8129788.1, DIVI8129789.1, DIVI8129790.1, DIVI8129801.1, DIVI8129802.1, DIVI8145646.1, DIVI8145647.1	Hcic013079		BMGene08592
OG0000223		BOMO1209109.1	DEPO9766193.1	ANGL3310087.1, ANGL3310088.1, ANGL3310105.1, ANGL8574268.1			DIVI8134095.1, DIVI8134097.1, DIVI8134099.1, DIVI8138917.1, DIVI8141001.1, DIVI8141002.1, DIVI8141003.1, DIVI8141004.1, DIVI8141005.1, DIVI8142714.1, DIVI8145796.1, DIVI8147169.1, DIVI8147170.1, DIVI8148310.1, DIVI8151016.1, DIVI8154128.1	Hcic003720, Hcic003721, Hcic003722, Hcic003723, Hcic003724, Hcic003725, Hcic003726	Hpha000838, Hpha000839, Hpha000840, Hpha000841, Hpha000843, Hpha000844, Hpha000845, Hpha000846, Hpha000848, Hpha000849, Hpha000850, Hpha000851, Hpha000853, Hpha000854, Hpha000855, Hpha000857, Hpha000859, Hpha000860	BMGene04265, BMGene05733
OG0000224	TRCA0138.1, TRCA1034489.1, TRCA5837041.1, TRCA5837042.1, TRCA8196118.1, TRCA8196217.1, TRCA8196218.1	BOMO1206713.1, BOMO1296493.1, BOMO2549831.1	DEPO9769242.1, DEPO9769243.1, DEPO9769244.1, DEPO9769245.1, DEPO9769246.1, DEPO9769247.1, DEPO9770085.1	ANGL8567417.1, ANGL8572528.1, ANGL8572529.1, ANGL8572531.1, ANGL8572532.1	LEDE3018665.1, LEDE3030278.1, LEDE3030279.1, LEDE3030280.1, LEDE3030281.1	AETU9877847.1, AETU9879405.1, AETU9881340.1, AETU9881341.1, AETU9881343.1	DIVI8129138.1, DIVI8129139.1, DIVI8129140.1, DIVI8129141.1, DIVI8129142.1, DIVI8147680.1, DIVI8150328.1	Hcic002512, Hcic005970, Hcic005971	Hpha003257, Hpha003260, Hpha005346, Hpha013502	BMGene03570, BMGene11369
OG0000225	TRCA0969.1, TRCA1161085.1, TRCA1164241.1, TRCA1164242.1, TRCA1245.1, TRCA1809514.1, TRCA1810160.1, TRCA1810219.1, TRCA3000.1, TRCA3212.2, TRCA5835202.1, TRCA5835213.1, TRCA5835214.1, TRCA5835519.1, TRCA7551.1, TRCA8167.1, TRCA8193568.1, TRCA8196578.1, TRCA8199316.2, TRCA8199317.1, TRCA8199344.1, TRCA8239.2, TRCA8313.1, TRCA8394.1, TRCA8854.1, TRCA8927.3, TRCA9289.2, TRCA9364.3, TRCA9734.1	BOMO1037037.1, BOMO4928979.1, BOMO4928980.1, BOMO4928981.1, BOMO4928982.1, BOMO4928983.1, BOMO4928997.1		ANGL3311931.1, ANGL3311932.1, ANGL3312496.1, ANGL3312497.1, ANGL8561253.1, ANGL8575293.1, ANGL8575295.1, ANGL8576713.1		AETU9879901.1, AETU9879948.1	DIVI8142061.1	Hcic003874
OG0000226	TRCA1164205.1, TRCA4220.1, TRCA4244.1, TRCA4298.1, TRCA8190938.1	BOMO1036850.1	DEPO9755614.1	ANGL3310148.1, ANGL8561609.1, ANGL8561670.1, ANGL8567564.1, ANGL8567762.1, ANGL8567776.1, ANGL8578404.2, ANGL8578405.1	LEDE3016603.1, LEDE3016604.1, LEDE3016605.1, LEDE3016606.1, LEDE3016607.1, LEDE3023227.1, LEDE3025360.1, LEDE3025787.1, LEDE3027280.1	AETU9864982.1, AETU9864984.1, AETU9864989.1, AETU9872418.1	DIVI8139057.1, DIVI8145274.1, DIVI8145275.1, DIVI8149563.1, DIVI8149565.1, DIVI8151758.1, DIVI8153939.1, DIVI8154598.1	Hcic002137, Hcic002795, Hcic010308, Hcic010309, Hcic010310, Hcic013348	Hpha006672, Hpha006897, Hpha009051, Hpha013142	BMGene04041, BMGene05516
OG0000227	TRCA1809693.1, TRCA5833525.1, TRCA5833526.1, TRCA5833527.1, TRCA5833528.1, TRCA5833529.1, TRCA5833530.1, TRCA5833531.1, TRCA5833532.1, TRCA5833533.1, TRCA5833534.1	BOMO1202837.1, BOMO1202838.1, BOMO1202839.1, BOMO1202840.1, BOMO1202841.1, BOMO1202842.1, BOMO1202843.1, BOMO1202844.1, BOMO1202845.1, BOMO2544805.1, BOMO2544814.1	DEPO9762746.1, DEPO9762747.1, DEPO9762748.1	ANGL8567359.1, ANGL8567360.1, ANGL8567361.1, ANGL8567362.1, ANGL8567363.1	LEDE3013348.1, LEDE3013349.1, LEDE3013350.1, LEDE3013351.1, LEDE3013352.1, LEDE3013353.1, LEDE3013354.1	AETU9881189.1, AETU9881190.1, AETU9881191.1	DIVI8138863.1, DIVI8138869.1, DIVI8138878.1, DIVI8138884.1	Hcic003701	Hpha000145	BMGene04249, BMGene05718
OG0000228	TRCA8190831.1, TRCA8195358.2, TRCA8198015.1	BOMO2547804.1, BOMO4928346.1	DEPO9769333.1	ANGL8567365.1, ANGL8567738.1, ANGL8571982.1, ANGL8577287.1, ANGL8577288.1	LEDE3024512.1, LEDE3027328.1	AETU9869747.1, AETU9876640.1	DIVI8131236.1, DIVI8131237.1, DIVI8131238.1, DIVI8131239.1, DIVI8131240.1, DIVI8136842.1, DIVI8136843.1, DIVI8139871.1, DIVI8139872.1, DIVI8139873.1, DIVI8139874.1, DIVI8139875.1, DIVI8139876.1, DIVI8139877.1, DIVI8139878.1, DIVI8139880.1, DIVI8139881.1, DIVI8139882.1, DIVI8153447.1	Hcic002319, Hcic007093, Hcic007094, Hcic007095, Hcic007096, Hcic008696, Hcic010262	Hpha001792, Hpha002586, Hpha002761, Hpha009470, Hpha009471	BMGene03952, BMGene06983
OG0000229	TRCA5840171.1, TRCA8190990.2, TRCA8190994.1, TRCA8190998.2, TRCA8191006.1, TRCA8191011.1, TRCA8191019.1	BOMO2546845.2, BOMO2552335.2, BOMO4927373.3	DEPO9762774.1, DEPO9762775.1, DEPO9762776.1, DEPO9762777.1, DEPO9762778.1, DEPO9762779.1, DEPO9762780.1, DEPO9762782.1, DEPO9762783.1, DEPO9762784.1, DEPO9762785.1, DEPO9762786.1	ANGL8567275.1, ANGL8567276.1, ANGL8567314.1, ANGL8567315.1, ANGL8567316.1, ANGL8567317.1, ANGL8567318.1, ANGL8567319.1, ANGL8567321.1, ANGL8567322.1, ANGL8567323.1, ANGL8567324.1, ANGL8567325.1, ANGL8569773.1, ANGL8569888.1	LEDE3018887.1, LEDE3018888.1	AETU9866860.1, AETU9866861.1, AETU9866862.1, AETU9866863.1, AETU9879169.1	DIVI8147081.1	Hcic010879		BMGene04413, BMGene06254
OG0000230	TRCA5840416.1, TRCA8193830.1, TRCA8195798.2, TRCA8196666.2, TRCA8201493.1	BOMO1040247.1, BOMO1208737.1, BOMO2552359.1, BOMO4934037.2, BOMO4934065.2, BOMO4934108.2, BOMO4934126.1, BOMO4934137.1, BOMO4934149.1, BOMO4934174.2, BOMO4934189.2	DEPO9773090.1	ANGL3312710.1		AETU9879824.1	DIVI8132146.1, DIVI8137307.1, DIVI8149067.1	Hcic000192, Hcic002269, Hcic009389, Hcic012921	Hpha002493, Hpha009818, Hpha012464	BMGene08794, BMGene08939, BMGene08941, BMGene08951, BMGene10633, BMGene10651, BMGene12164, BMGene12637, BMGene12642, BMGene12649, BMGene14458, BMGene14462, BMGene14477, BMGene15340, BMGene15428, BMGene15746, BMGene15748, BMGene15906, BMGene16097
OG0000231	TRCA0292.2, TRCA5833795.1, TRCA5833796.1, TRCA5833797.1, TRCA5833798.1, TRCA5833799.1, TRCA8194374.1, TRCA8194396.1	BOMO1206959.1, BOMO1206960.1, BOMO1206961.1, BOMO1206962.1, BOMO1206963.1, BOMO1206964.1, BOMO2550184.1, BOMO2550185.1, BOMO2550186.1, BOMO4931180.1	DEPO9760775.1, DEPO9760777.1, DEPO9760778.1, DEPO9760779.1, DEPO9760780.1, DEPO9760781.1, DEPO9760782.1	ANGL8575632.1, ANGL8575633.1, ANGL8575634.1, ANGL8575635.1, ANGL8575636.1, ANGL8575637.1, ANGL8575638.1	LEDE3012440.1, LEDE3012509.1, LEDE3012585.1, LEDE3012662.1, LEDE3012733.1, LEDE3012801.1, LEDE3012878.1	AETU9877718.1	DIVI8133585.1, DIVI8133586.1, DIVI8133587.1, DIVI8133588.1, DIVI8133589.1	Hcic001403	Hpha003459	BMGene06492
OG0000232	TRCA5837088.1, TRCA5837090.1, TRCA5837091.1, TRCA5837092.1, TRCA5837093.1, TRCA5837094.1, TRCA5837095.1, TRCA5837096.1, TRCA5837097.1, TRCA8195833.1, TRCA8195834.1	BOMO1208324.1, BOMO1208325.1, BOMO1208326.1, BOMO1208327.1, BOMO1208328.1, BOMO1208329.1, BOMO1208330.1, BOMO2551865.1, BOMO2551869.1	DEPO9757986.1, DEPO9757987.1, DEPO9757988.1, DEPO9757989.1	ANGL8573489.1, ANGL8573490.1, ANGL8573491.1, ANGL8573492.1, ANGL8573493.1, ANGL8573494.1, ANGL8573495.1	LEDE3030370.1, LEDE3030371.1, LEDE3030372.1, LEDE3030373.1, LEDE3030375.1, LEDE3030376.1, LEDE3030377.1, LEDE3030378.1, LEDE3030379.1, LEDE3030380.1	AETU9872431.1	DIVI8143415.1	Hcic001537, Hcic003006, Hcic013576	Hpha009138	BMGene03046
OG0000233	TRCA0870.2, TRCA5837857.1, TRCA8196136.1, TRCA8196137.1, TRCA8196138.1, TRCA8196139.1, TRCA8196142.1, TRCA8196144.1	BOMO1205421.1, BOMO1205422.1, BOMO4928951.1	DEPO9763649.1, DEPO9763650.1, DEPO9763652.1, DEPO9763653.1, DEPO9763654.1, DEPO9763656.1	ANGL3310719.1, ANGL3310720.1, ANGL3312912.1, ANGL8571205.1, ANGL8571206.1, ANGL8571207.1	LEDE3012912.1, LEDE3012914.1, LEDE3012915.1, LEDE3012927.1	AETU9878026.1, AETU9878028.1, AETU9878030.1, AETU9878031.1, AETU9878033.1, AETU9878034.1, AETU9878035.1, AETU9878349.1	DIVI8140357.1, DIVI8140360.1, DIVI8153634.1	Hcic003174, Hcic010650, Hcic011959	Hpha001386, Hpha002708, Hpha011275	BMGene00303, BMGene00931, BMGene14668, BMGene14925
OG0000234	TRCA8196266.1, TRCA8196267.1, TRCA8196268.1, TRCA8196269.1, TRCA8196270.1, TRCA8196271.1, TRCA8196272.1, TRCA8196273.1, TRCA8196274.1, TRCA8196275.1, TRCA8196276.1	BOMO1037474.1, BOMO1166834.1	DEPO9758843.1, DEPO9758844.1, DEPO9758845.1, DEPO9758846.1, DEPO9758847.1, DEPO9758848.1, DEPO9758849.1, DEPO9758850.1, DEPO9758851.1, DEPO9758852.1, DEPO9758853.1, DEPO9758854.1, DEPO9758856.1, DEPO9758857.1, DEPO9758858.1	ANGL8577585.2, ANGL8577586.2	LEDE3019546.1, LEDE3019547.1, LEDE3019548.1, LEDE3019549.1, LEDE3019550.1, LEDE3019551.1	AETU9871071.1, AETU9871072.1, AETU9871073.1, AETU9871074.1, AETU9871075.1, AETU9871076.1	DIVI8149666.1, DIVI8149667.1, DIVI8149668.1	Hcic006879	Hpha006560	BMGene02582
OG0000235	TRCA5837972.1, TRCA5837973.1, TRCA8196596.1, TRCA8196597.1, TRCA8196598.1, TRCA8196599.1, TRCA8196600.1, TRCA8196601.1, TRCA8196603.1, TRCA8196604.1, TRCA8196605.1, TRCA8196606.1	BOMO1204525.1, BOMO4924444.3	DEPO9770198.1, DEPO9770199.1, DEPO9770200.1, DEPO9770201.1, DEPO9770202.1, DEPO9770203.1, DEPO9770204.1, DEPO9770205.1, DEPO9770206.1, DEPO9770207.1	ANGL3313183.1, ANGL8563089.2, ANGL8563090.2, ANGL8563091.2, ANGL8563092.2, ANGL8563093.2, ANGL8563094.2	LEDE3017350.1, LEDE3017351.1, LEDE3017352.1	AETU9869649.1, AETU9869650.1, AETU9869651.1, AETU9869652.1, AETU9869653.1, AETU9869655.1, AETU9869656.1	DIVI8135100.1, DIVI8135101.1, DIVI8135102.1	Hcic006829	Hpha000905	BMGene01484, BMGene02261
OG0000236	TRCA5838329.1, TRCA5838330.1, TRCA5838331.1, TRCA5838332.1, TRCA5838333.1, TRCA5838334.1, TRCA5838335.1, TRCA5838336.1, TRCA8197009.1, TRCA8197010.1, TRCA8197014.1	BOMO1203755.1, BOMO1203757.1, BOMO1203758.1, BOMO1203759.1, BOMO2545921.1, BOMO2545923.1, BOMO2545924.1, BOMO2545925.1, BOMO2545926.1, BOMO2545927.1, BOMO4926311.1, BOMO4926312.1, BOMO4926313.1	DEPO9757725.1, DEPO9770411.1, DEPO9770412.1, DEPO9770413.1, DEPO9770414.1	ANGL8576403.1, ANGL8576404.1, ANGL8576406.1, ANGL8576407.1, ANGL8576408.1, ANGL8576409.1	LEDE3024961.1, LEDE3028075.1	AETU9872207.1	DIVI8135803.1, DIVI8135804.1, DIVI8135805.1, DIVI8135806.1, DIVI8135807.1, DIVI8135808.1, DIVI8135809.1	Hcic002003	Hpha010448	BMGene01869
OG0000237	TRCA0461.1, TRCA5838162.1, TRCA8197072.1, TRCA8197073.1, TRCA8197074.1	BOMO1207277.1, BOMO1207278.1, BOMO1207279.1, BOMO1207280.1, BOMO1207281.1, BOMO2550651.1, BOMO2550652.1, BOMO2550653.1	DEPO9758618.1	ANGL8566334.1, ANGL8566336.1, ANGL8566337.1, ANGL8566338.1, ANGL8566339.1, ANGL8566340.1, ANGL8566341.1, ANGL8566342.1, ANGL8566343.1	LEDE3020931.1, LEDE3020932.1, LEDE3020933.1, LEDE3020935.1, LEDE3020936.1, LEDE3020937.1	AETU9865426.1, AETU9865427.1, AETU9865428.1, AETU9865429.1	DIVI8138795.1, DIVI8138796.1, DIVI8138797.1, DIVI8138798.1, DIVI8138799.1, DIVI8138800.1, DIVI8138801.1, DIVI8138802.1, DIVI8138803.1, DIVI8138805.1, DIVI8138806.1	Hcic008645	Hpha006149	BMGene01600, BMGene02381
OG0000238	TRCA5838392.1, TRCA5838393.1, TRCA8197288.1, TRCA8197289.2, TRCA8197295.1, TRCA8197301.1, TRCA8197305.1, TRCA8197306.1, TRCA8197308.1	BOMO2551255.1, BOMO2551257.1, BOMO2551258.1, BOMO4932482.2	DEPO9770345.1, DEPO9770346.1, DEPO9770347.1, DEPO9770348.1, DEPO9770349.1	ANGL8561490.1, ANGL8561491.1, ANGL8561492.1, ANGL8561494.1, ANGL8561495.1, ANGL8561497.1	LEDE3012961.1, LEDE3012962.1, LEDE3012963.1, LEDE3012964.1, LEDE3012965.1, LEDE3012966.1, LEDE3012967.1, LEDE3012968.1	AETU9876063.1	DIVI8134343.1, DIVI8134344.1, DIVI8134345.1, DIVI8134346.1, DIVI8134347.1, DIVI8134348.1, DIVI8134349.1, DIVI8134350.1, DIVI8134351.1, DIVI8134352.1, DIVI8134353.1, DIVI8134354.1	Hcic012079	Hpha006596	BMGene01773
OG0000239	TRCA1771.1, TRCA5835047.1, TRCA5835059.1, TRCA8199399.1, TRCA8199400.1, TRCA8199403.1, TRCA8199404.1	BOMO1036905.1, BOMO1104802.1	DEPO9764996.1, DEPO9764997.1, DEPO9764999.1, DEPO9765000.1, DEPO9765001.1, DEPO9765002.1, DEPO9765003.1, DEPO9765004.1, DEPO9765005.1, DEPO9765006.1	ANGL8566671.1, ANGL8566672.1, ANGL8566673.1, ANGL8566675.1, ANGL8566676.1, ANGL8566677.1, ANGL8566678.1, ANGL8566679.1, ANGL8566680.1	LEDE3020028.1, LEDE3020029.1, LEDE3020030.1, LEDE3020031.1, LEDE3020032.1, LEDE3020033.1, LEDE3020035.1	AETU9871242.1, AETU9871317.1, AETU9871393.1, AETU9871467.1, AETU9871542.1	DIVI8139284.1, DIVI8139285.1, DIVI8139286.1, DIVI8139287.1, DIVI8139288.1	Hcic001493	Hpha010360	BMGene11536
OG0000240	TRCA5840829.1, TRCA5840835.1, TRCA5840838.1, TRCA5840842.1, TRCA8200763.1, TRCA8200765.1	BOMO1205868.1, BOMO1205869.1, BOMO1205870.1, BOMO1205871.1, BOMO2548829.1, BOMO4929694.1	DEPO9760397.1, DEPO9760398.1, DEPO9760399.1, DEPO9760400.1, DEPO9760401.1, DEPO9760402.1, DEPO9760403.1, DEPO9760404.1, DEPO9760405.1, DEPO9760406.1, DEPO9760407.1	ANGL8578807.1, ANGL8578808.1, ANGL8578809.1, ANGL8578811.1	LEDE3019129.1	AETU9881764.1, AETU9881765.1, AETU9881766.1, AETU9881767.1, AETU9881768.1, AETU9881769.1, AETU9881770.1, AETU9881771.1, AETU9881772.1	DIVI8140410.1, DIVI8140412.1, DIVI8140413.1, DIVI8140414.1, DIVI8140415.1, DIVI8140416.1, DIVI8140417.1, DIVI8140418.1	Hcic007990	Hpha000029	BMGene08617
OG0000241	TRCA5836992.1							Hcic002243, Hcic002272, Hcic002647, Hcic002677, Hcic003510, Hcic003532, Hcic003793, Hcic004084, Hcic004472, Hcic004713, Hcic005159, Hcic005490, Hcic005583, Hcic006196, Hcic006542, Hcic007175, Hcic007325, Hcic007389, Hcic007529, Hcic007965, Hcic008002, Hcic008101	Hpha000640, Hpha001375, Hpha003080, Hpha003308, Hpha003397, Hpha003532, Hpha003583, Hpha003865, Hpha005206, Hpha006807, Hpha006873, Hpha008356, Hpha008442, Hpha008997, Hpha009383, Hpha010301, Hpha011260, Hpha012736, Hpha013155, Hpha013339	BMGene12521, BMGene12793, BMGene15180, BMGene15668, BMGene15696
OG0000242				ANGL8567547.1	LEDE3027830.1		DIVI8140862.1, DIVI8148892.1, DIVI8153588.1	Hcic001654, Hcic002860, Hcic003894, Hcic007249, Hcic013431	Hpha005915, Hpha012517	BMGene00720, BMGene00849, BMGene01085, BMGene01086, BMGene03942, BMGene04244, BMGene04372, BMGene05734, BMGene06212, BMGene07601, BMGene07897, BMGene07973, BMGene07974, BMGene11698, BMGene11914, BMGene12169, BMGene12238, BMGene12856, BMGene13008, BMGene13037, BMGene13082, BMGene13113, BMGene13361, BMGene13675, BMGene13828, BMGene13829, BMGene13895, BMGene13933, BMGene14231, BMGene14384, BMGene144…
OG0000243	TRCA1107848.1, TRCA5485.1, TRCA5835805.1, TRCA5839911.1, TRCA5840636.1, TRCA8201470.1, TRCA8201472.1, TRCA8201474.1, TRCA9234.1, TRCA9380.1	BOMO1166624.1, BOMO1202331.1, BOMO1202332.1, BOMO1202333.1, BOMO1208434.1, BOMO4924134.1, BOMO4929162.1	DEPO9755402.1, DEPO9767850.1	ANGL8561591.1, ANGL8575892.1, ANGL8575893.1, ANGL8575955.1, ANGL8575963.1, ANGL8575975.1	LEDE3015287.1, LEDE3028978.1	AETU9871966.1, AETU9881960.1, AETU9881962.1, AETU9881963.1	DIVI8128480.1, DIVI8128481.1, DIVI8133123.1, DIVI8133124.1, DIVI8134537.1, DIVI8134538.1, DIVI8146603.1, DIVI8146604.1, DIVI8146605.1, DIVI8146606.1, DIVI8151441.1	Hcic006361	Hpha012346, Hpha012347	BMGene04590, BMGene12459
OG0000244	TRCA5727.1, TRCA8192416.1, TRCA8192417.1	BOMO1091771.2, BOMO1166823.1, BOMO1166824.1, BOMO1204936.1, BOMO1204937.1, BOMO1204938.1, BOMO1204939.1, BOMO1204940.1, BOMO2547450.1, BOMO2547451.1, BOMO2547452.1, BOMO2547453.1, BOMO2547454.1	DEPO9763421.1, DEPO9763432.1, DEPO9763442.1, DEPO9763451.1, DEPO9763459.1, DEPO9763468.1, DEPO9765412.1, DEPO9765420.1, DEPO9765429.1, DEPO9765438.1, DEPO9765447.1	ANGL8573747.1, ANGL8573748.1, ANGL8573749.1, ANGL8573750.1, ANGL8573751.1, ANGL8573752.1	LEDE3015644.1, LEDE3015645.1, LEDE3015646.1, LEDE3015647.1	AETU9873025.1, AETU9873026.1, AETU9873027.1	DIVI8127712.1, DIVI8127713.1, DIVI8127714.1, DIVI8127715.1, DIVI8127716.1	Hcic006961, Hcic013278
OG0000245	TRCA5835261.1, TRCA8192949.1, TRCA8192950.1, TRCA8444.1	BOMO1204532.1, BOMO1204533.1, BOMO1204534.1, BOMO1204535.1, BOMO1204538.1, BOMO1204539.1, BOMO1208390.1, BOMO2547183.1, BOMO2552624.2, BOMO4924420.1, BOMO4927154.1, BOMO4927495.1, BOMO4927498.1, BOMO4929730.1, BOMO4929731.1	DEPO9756628.1, DEPO9756629.1, DEPO9756630.1	ANGL8566486.1, ANGL8566487.1, ANGL8566488.1	LEDE3022642.1, LEDE3022643.1, LEDE3022644.1, LEDE3022645.1, LEDE3022646.1, LEDE3022647.1, LEDE3022775.1, LEDE3024168.1, LEDE3024169.1, LEDE3024170.1, LEDE3024172.1, LEDE3025113.1, LEDE3027339.1, LEDE3028064.1	AETU9869944.1, AETU9880044.1		Hcic008493, Hcic011321, Hcic013394	Hpha008237, Hpha008837	BMGene04938
OG0000246	TRCA6820.2, TRCA7226.1, TRCA8088.2, TRCA8193769.1, TRCA8198171.2	BOMO1208376.1, BOMO1208377.1, BOMO1208382.1, BOMO1208383.1, BOMO1208384.1, BOMO1239600.1, BOMO2545398.1, BOMO2551913.1, BOMO4933361.2	DEPO9766217.1	ANGL3312903.1, ANGL8574801.1, ANGL8574802.1, ANGL8574804.1, ANGL8574805.1, ANGL8576341.1	LEDE3019163.1, LEDE3022319.1, LEDE3022320.1, LEDE3022321.1, LEDE3024293.1, LEDE3025173.1, LEDE3028057.1	AETU9875290.1, AETU9881533.1	DIVI8144755.1, DIVI8144756.1, DIVI8145736.1, DIVI8145737.1, DIVI8146537.1	Hcic002103, Hcic002648, Hcic007265, Hcic010775, Hcic013404	Hpha001023, Hpha008613, Hpha010480, Hpha012504, Hpha013128	BMGene02990, BMGene03060
OG0000247	TRCA5835920.1, TRCA5835921.1, TRCA5835922.1, TRCA5835923.1, TRCA5835925.1, TRCA5835926.1, TRCA8194005.1, TRCA8194007.1	BOMO1205296.1, BOMO4928503.1, BOMO4928504.1, BOMO4928505.1, BOMO4928506.1, BOMO4928507.1	DEPO9761469.1, DEPO9761470.1, DEPO9761471.1, DEPO9761472.1, DEPO9761473.1	ANGL8562123.1, ANGL8562125.1, ANGL8562126.1, ANGL8562127.1, ANGL8562128.1, ANGL8562129.1	LEDE3021910.1	AETU9877483.1, AETU9877484.1, AETU9877485.1	DIVI8147055.1, DIVI8147063.1, DIVI8147069.1, DIVI8147076.1, DIVI8147083.1, DIVI8147089.1, DIVI8147097.1, DIVI8147103.1, DIVI8147111.1, DIVI8147117.1, DIVI8147126.1, DIVI8147134.1, DIVI8147142.1, DIVI8147151.1	Hcic003105	Hpha004981	BMGene04742, BMGene15261
OG0000248	TRCA1034.1, TRCA1347.1, TRCA1406.1, TRCA5836615.1, TRCA5836627.1, TRCA8194985.1, TRCA8194986.1, TRCA8195037.1, TRCA8195038.1, TRCA8195039.1		DEPO9761691.1, DEPO9766738.1, DEPO9766739.1, DEPO9766740.1, DEPO9766741.1, DEPO9766742.1, DEPO9766743.1	ANGL8561699.1, ANGL8561700.1, ANGL8575782.1, ANGL8575783.1, ANGL8575784.1	LEDE3024184.1, LEDE3026369.1, LEDE3028308.1	AETU9873990.1, AETU9873991.1, AETU9873993.1, AETU9873998.1	DIVI8130039.1, DIVI8130040.1, DIVI8130041.1, DIVI8130042.1, DIVI8131313.1, DIVI8131314.1, DIVI8131315.1, DIVI8131316.1	Hcic005112, Hcic005113, Hcic005878, Hcic007194	Hpha000331, Hpha009744, Hpha010284, Hpha013427	BMGene10992, BMGene12902
OG0000249	TRCA5837439.1, TRCA8196342.2, TRCA8196343.1, TRCA8196344.1		DEPO9758071.1	ANGL8569262.1, ANGL8570237.1, ANGL8570250.1, ANGL8570251.1	LEDE3015249.1, LEDE3017627.1, LEDE3017629.1	AETU9868140.1, AETU9872384.1, AETU9872385.1, AETU9872386.1, AETU9872387.1, AETU9872391.1, AETU9872404.1, AETU9872405.1, AETU9872407.1	DIVI8141090.1, DIVI8141091.1, DIVI8141093.1, DIVI8142066.1, DIVI8142067.1, DIVI8142068.1, DIVI8142069.1, DIVI8143543.1, DIVI8143544.1, DIVI8143545.1, DIVI8147448.1	Hcic005742, Hcic008403, Hcic010515, Hcic012933, Hcic013228, Hcic013534	Hpha007020, Hpha012742, Hpha012918, Hpha013503	BMGene02896, BMGene02897, BMGene03731, BMGene03732, BMGene07083
OG0000250	TRCA5837580.1, TRCA5839706.1, TRCA5840039.1, TRCA8199222.1	BOMO4921610.1, BOMO4921791.1, BOMO4924279.1, BOMO4928892.2	DEPO9759142.1, DEPO9759143.1, DEPO9759144.1, DEPO9760832.1, DEPO9771120.1	ANGL3312142.1, ANGL8575798.1, ANGL8578144.1, ANGL8578145.1, ANGL8578146.1, ANGL8578204.2	LEDE3015399.1, LEDE3022068.1, LEDE3022069.1, LEDE3024899.1		DIVI8129093.1, DIVI8130464.1, DIVI8135000.1, DIVI8137774.1, DIVI8143960.1, DIVI8145079.1, DIVI8145109.1, DIVI8145110.1, DIVI8145112.1, DIVI8145133.1, DIVI8145950.1, DIVI8146289.1, DIVI8149728.1, DIVI8150760.1, DIVI8153573.1	Hcic009925	Hpha008438, Hpha009869, Hpha012647	BMGene01381, BMGene02142, BMGene02284, BMGene07791, BMGene16050
OG0000251	TRCA7023.4, TRCA7105.3, TRCA8199276.1, TRCA8199283.1, TRCA8199284.1	BOMO1203132.1, BOMO1203134.1, BOMO4925382.1, BOMO4925398.1, BOMO4925399.1	DEPO9761687.1, DEPO9761688.1, DEPO9761689.1, DEPO9761690.1	ANGL3310116.1, ANGL3310117.1, ANGL3310118.1, ANGL3310119.1, ANGL3310120.1, ANGL3310123.1, ANGL8565577.1, ANGL8565597.1, ANGL8565598.1	LEDE3020567.1, LEDE3021781.1, LEDE3021785.1, LEDE3022928.1, LEDE3026583.1	AETU9866584.1, AETU9866592.1, AETU9873851.1	DIVI8148624.1, DIVI8148625.1, DIVI8149841.1, DIVI8150001.1, DIVI8150002.1, DIVI8150003.1, DIVI8150365.1, DIVI8150434.1, DIVI8151006.1, DIVI8152621.1	Hcic001524, Hcic006563	Hpha000563, Hpha006716	BMGene10514, BMGene11165
OG0000252	TRCA5108.2, TRCA5126.3, TRCA5146.1, TRCA5155.1, TRCA5839903.1, TRCA5840001.1, TRCA5840005.1, TRCA5840010.1, TRCA5840860.1, TRCA5840891.1, TRCA5840892.1, TRCA5840893.1, TRCA5840894.1, TRCA5840895.1, TRCA5840896.1, TRCA8201425.1, TRCA8201427.1, TRCA8201428.1, TRCA8201429.1	BOMO1303996.1, BOMO4922950.1	DEPO9768303.1, DEPO9768304.1	ANGL8568257.1, ANGL8568259.1, ANGL8568260.1, ANGL8568261.1, ANGL8568262.1, ANGL8568263.1, ANGL8568264.1, ANGL8568266.1, ANGL8571954.1	LEDE3027265.1, LEDE3027266.1, LEDE3027267.1, LEDE3027268.1, LEDE3027269.1, LEDE3027270.1	AETU9875982.1, AETU9875984.1	DIVI8154605.1	Hcic005167, Hcic005168	Hpha008393, Hpha008394	BMGene06412, BMGene06413
OG0000253	TRCA5832895.1, TRCA5832896.1, TRCA5832897.1, TRCA5832898.1, TRCA5832900.1, TRCA5832901.1, TRCA5832902.1, TRCA5832903.1, TRCA5832904.1, TRCA5832905.1	BOMO1201876.1	DEPO9768279.1	ANGL8580131.1, ANGL8580132.1, ANGL8580133.1, ANGL8580134.1, ANGL8580136.1, ANGL8580137.1, ANGL8580138.1, ANGL8580139.1, ANGL8580140.1, ANGL8580141.1	LEDE3016259.1	AETU9871196.1	DIVI8136724.1, DIVI8136725.1, DIVI8136726.1, DIVI8136727.1, DIVI8136728.1, DIVI8136729.1, DIVI8136730.1, DIVI8136731.1, DIVI8136732.1, DIVI8136733.1, DIVI8136734.1, DIVI8136735.1, DIVI8136736.1, DIVI8136737.1, DIVI8136738.1, DIVI8136739.1, DIVI8136740.1, DIVI8136741.1, DIVI8136742.1	Hcic011430	Hpha007661	BMGene00626, BMGene01271
OG0000254	TRCA5835324.1, TRCA5835325.1, TRCA5835326.1, TRCA5835327.1, TRCA5835328.1, TRCA5835329.1, TRCA5835330.1, TRCA5835331.1, TRCA5835332.1, TRCA5835333.1	BOMO1205645.1, BOMO1205646.1, BOMO1205647.1, BOMO1205648.1, BOMO1205649.1, BOMO1205650.1, BOMO1205651.1, BOMO2548383.1	DEPO9759891.1	ANGL8562443.1, ANGL8562444.1, ANGL8562445.1, ANGL8562446.1, ANGL8562447.1, ANGL8562448.1, ANGL8562450.1, ANGL8562451.1, ANGL8562452.1, ANGL8562453.1, ANGL8562454.1, ANGL8562455.1, ANGL8562457.1, ANGL8562458.1, ANGL8562459.1, ANGL8562460.1	LEDE3024222.1	AETU9874090.1, AETU9874091.1, AETU9874092.1, AETU9874093.1, AETU9874094.1, AETU9874095.1	DIVI8129287.1	Hcic000097	Hpha007345	BMGene05402, BMGene07878
OG0000255	TRCA5836603.1, TRCA5836604.1			ANGL3311802.1, ANGL3312325.1, ANGL8574562.1, ANGL8576661.1			DIVI8130988.1, DIVI8131468.1, DIVI8131615.1, DIVI8132090.1, DIVI8132924.1, DIVI8133708.1, DIVI8133912.1, DIVI8137626.1, DIVI8138683.1, DIVI8139084.1, DIVI8139833.1, DIVI8140940.1, DIVI8141293.1, DIVI8141436.1, DIVI8141876.1, DIVI8142694.1, DIVI8143519.1, DIVI8144241.1, DIVI8144242.1, DIVI8145701.1, DIVI8145905.1, DIVI8146710.1, DIVI8147886.1, DIVI8150034.1, DIVI8150629.1, DIVI8151516.1, DIVI81518…			BMGene00307, BMGene01614, BMGene03642, BMGene05794, BMGene07430, BMGene13130, BMGene15398, BMGene15807, BMGene15832, BMGene15896
OG0000256	TRCA5837585.1			ANGL3312146.1	LEDE3026000.1					BMGene11564, BMGene11628, BMGene11792, BMGene11793, BMGene11881, BMGene12212, BMGene12213, BMGene12228, BMGene12286, BMGene12397, BMGene12478, BMGene12479, BMGene12480, BMGene12804, BMGene13240, BMGene13835, BMGene14262, BMGene14282, BMGene14318, BMGene14325, BMGene14467, BMGene14559, BMGene14587, BMGene14760, BMGene14772, BMGene15076, BMGene15079, BMGene15175, BMGene15196, BMGene15209, BMGene152…
OG0000257	TRCA5837760.1, TRCA5840445.1			ANGL3312007.1, ANGL8574453.1			DIVI8134034.1, DIVI8137292.1, DIVI8139454.1, DIVI8148031.1, DIVI8149078.1, DIVI8149491.1, DIVI8149708.1, DIVI8151073.1, DIVI8153894.1, DIVI8154601.1, DIVI8154802.1, DIVI8155249.1	Hcic000858, Hcic006013, Hcic006077, Hcic008098, Hcic008562, Hcic009629	Hpha000634, Hpha003478, Hpha004941, Hpha005072, Hpha005344, Hpha006728, Hpha007617, Hpha008445, Hpha009713, Hpha011322, Hpha011754, Hpha012160, Hpha012263, Hpha012389	BMGene01713, BMGene12728, BMGene12916, BMGene13028, BMGene13699, BMGene14558, BMGene15042, BMGene15357, BMGene15848, BMGene15863, BMGene15881
OG0000258				ANGL3310524.1, ANGL8562181.1, ANGL8562182.1, ANGL8566368.1, ANGL8576980.1, ANGL8576981.1		AETU9876407.1, AETU9877410.1	DIVI8137520.1, DIVI8139957.1, DIVI8144801.1, DIVI8155071.1	Hcic001368, Hcic003060, Hcic003835, Hcic007250	Hpha002831, Hpha004488, Hpha004626, Hpha005362, Hpha005539, Hpha006315, Hpha006382, Hpha006430, Hpha006727, Hpha008120, Hpha008387, Hpha008444, Hpha008567, Hpha009225, Hpha009816, Hpha011409, Hpha011903, Hpha013448	BMGene00478, BMGene01336, BMGene01350, BMGene12335, BMGene12370, BMGene12885, BMGene13356, BMGene13710, BMGene14053, BMGene14382, BMGene14711, BMGene15545, BMGene15659
OG0000259				ANGL8567303.1, ANGL8567304.1, ANGL8567305.1, ANGL8567306.1	LEDE3017686.1, LEDE3020704.1, LEDE3020705.1, LEDE3020706.1, LEDE3020707.1, LEDE3020708.1, LEDE3024583.1, LEDE3024584.1	AETU9870297.1, AETU9870357.1, AETU9881375.1	DIVI8128966.1, DIVI8129444.1, DIVI8131663.1, DIVI8132575.1, DIVI8136111.1, DIVI8136112.1, DIVI8136113.1, DIVI8137566.1, DIVI8137567.1, DIVI8137568.1, DIVI8137569.1, DIVI8137571.1, DIVI8137573.1, DIVI8137574.1, DIVI8139756.1, DIVI8141485.1, DIVI8141842.1, DIVI8141939.1, DIVI8145314.1, DIVI8146044.1, DIVI8146802.1, DIVI8146948.1, DIVI8148695.1, DIVI8148696.1, DIVI8150613.1, DIVI8150993.1, DIVI81511…
OG0000260	TRCA1808164.2, TRCA5838049.1, TRCA7061.2, TRCA7589.2, TRCA8190754.1	BOMO1208527.1, BOMO1208530.1, BOMO1208570.1, BOMO2552483.1, BOMO2552514.1, BOMO4922757.1, BOMO4922758.1, BOMO4922762.1, BOMO4922800.1, BOMO4927864.1	DEPO9763796.1, DEPO9763843.1	ANGL8572841.1	LEDE3019639.1, LEDE3019641.1, LEDE3019642.1, LEDE3024921.1, LEDE3024922.1, LEDE3028500.1	AETU9873987.1, AETU9873999.1, AETU9880040.1, AETU9880041.1	DIVI8140293.1, DIVI8140297.1, DIVI8140298.1, DIVI8140299.1, DIVI8143235.1, DIVI8143236.1, DIVI8143237.1, DIVI8143239.1, DIVI8155006.1, DIVI8155190.1	Hcic009809, Hcic011445, Hcic011446, Hcic013505	Hpha006834, Hpha012436, Hpha012979	BMGene15556
OG0000261	TRCA5838315.1, TRCA8190385.1, TRCA8190387.2, TRCA8190388.1	BOMO1040197.1, BOMO1103767.1, BOMO1203761.1, BOMO2545938.1, BOMO2545939.1, BOMO2545940.1, BOMO2545941.1	DEPO9754986.1, DEPO9754987.1, DEPO9754989.1, DEPO9754990.1	ANGL3312964.1, ANGL3313133.1, ANGL8560781.1, ANGL8560821.1, ANGL8560822.1, ANGL8569938.1, ANGL8569939.1, ANGL8569940.1, ANGL8572782.1	LEDE3024219.1, LEDE3025302.1, LEDE3025303.1, LEDE3025304.1, LEDE3025305.1, LEDE3025306.1, LEDE3025307.1, LEDE3026393.1, LEDE3026458.1, LEDE3027090.1, LEDE3029316.1	AETU9875389.1, AETU9875401.1, AETU9875404.1, AETU9875405.1, AETU9880472.1	DIVI8137093.1, DIVI8137094.1, DIVI8137101.1, DIVI8154247.1	Hcic009203	Hpha009010
OG0000262	TRCA5833734.1, TRCA7498.2, TRCA8191209.1, TRCA8191210.1, TRCA8191212.1, TRCA8191213.1, TRCA8191214.1	BOMO1206777.1, BOMO1206778.1, BOMO1206779.1, BOMO1206780.1, BOMO1206781.1, BOMO2550047.1, BOMO2550048.1, BOMO2550049.1, BOMO4930939.1, BOMO4930940.1	DEPO9764181.1, DEPO9764182.1, DEPO9764183.1, DEPO9764184.1, DEPO9764185.1, DEPO9764186.1, DEPO9764187.1	ANGL8571232.1, ANGL8571233.1, ANGL8571234.1, ANGL8571237.1, ANGL8571238.1, ANGL8571239.1, ANGL8571240.1, ANGL8571241.1	LEDE3024868.1	AETU9865087.1, AETU9865088.1, AETU9865089.1, AETU9865090.1	DIVI8132812.1, DIVI8132821.1, DIVI8132830.1, DIVI8132836.1, DIVI8132845.1, DIVI8132854.1, DIVI8132861.1	Hcic003385	Hpha005716
OG0000263	TRCA5836549.1, TRCA8191961.1, TRCA8191966.1, TRCA8192683.1	BOMO1203483.1, BOMO1205528.1, BOMO1205529.1, BOMO1205530.1, BOMO4921941.1, BOMO4928916.1, BOMO4929514.1	DEPO9768787.1, DEPO9769847.1, DEPO9769851.1, DEPO9769852.1	ANGL8569546.1	LEDE3011604.1, LEDE3011605.1, LEDE3011634.1, LEDE3015779.1, LEDE3015794.1, LEDE3024657.1, LEDE3024658.1, LEDE3025695.1, LEDE3025696.1, LEDE3026495.1	AETU9869154.1, AETU9869155.1, AETU9870642.1, AETU9881598.1	DIVI8134080.1, DIVI8136853.1, DIVI8138198.1, DIVI8139334.1, DIVI8139335.1, DIVI8139336.1, DIVI8147152.1, DIVI8147154.1, DIVI8151116.1, DIVI8152938.1	Hcic001072, Hcic001301	Hpha001309, Hpha005380	BMGene11430, BMGene11432
OG0000264	TRCA8192076.1, TRCA8192077.1, TRCA8192078.1, TRCA8192079.1, TRCA8192080.1, TRCA8192081.1, TRCA8192082.1	BOMO1207669.1	DEPO9755497.1, DEPO9764642.1, DEPO9770016.1, DEPO9770018.1, DEPO9770019.1, DEPO9770020.1, DEPO9770021.1, DEPO9772477.1	ANGL3313205.1, ANGL8563808.1, ANGL8563809.1, ANGL8563810.1, ANGL8563811.1, ANGL8563812.1, ANGL8563813.1, ANGL8563814.1, ANGL8563815.1, ANGL8563816.1, ANGL8563817.1	LEDE3012022.1, LEDE3012024.1, LEDE3026342.1, LEDE3026627.1, LEDE3030163.1, LEDE3030164.1, LEDE3030165.1, LEDE3030166.1, LEDE3030167.1, LEDE3030168.1, LEDE3030169.1	AETU9875117.1, AETU9875118.1	DIVI8129751.1, DIVI8129752.1	Hcic011227, Hcic013189	Hpha010575	BMGene07415
OG0000265	TRCA5840172.1, TRCA5840173.1, TRCA5840174.1, TRCA5840175.1, TRCA5840176.1, TRCA5840177.1, TRCA5840178.1, TRCA5840179.1, TRCA5840180.1, TRCA5840181.1, TRCA5840182.1, TRCA8194772.1, TRCA8194774.1, TRCA8194775.1, TRCA8194776.1, TRCA8194777.1, TRCA8194778.1	BOMO1204912.1, BOMO2547210.1, BOMO4927734.1	DEPO9772863.1, DEPO9772864.1, DEPO9772865.1, DEPO9772866.1, DEPO9772867.1, DEPO9772868.1, DEPO9772869.1, DEPO9772870.1, DEPO9772871.1, DEPO9772872.1	ANGL8567811.1, ANGL8567812.1, ANGL8567815.1, ANGL8567817.1	LEDE3025959.1	AETU9866053.1	DIVI8143189.1, DIVI8143190.1, DIVI8143191.1, DIVI8143192.1, DIVI8143193.1, DIVI8143194.1	Hcic013566	Hpha000159	BMGene04238, BMGene05709
OG0000266	TRCA5836668.1, TRCA5836669.1, TRCA5836670.1, TRCA8195277.1, TRCA8538.2	BOMO1208478.1, BOMO1208479.1, BOMO1208480.1, BOMO1208481.1, BOMO4933438.1, BOMO4933439.1	DEPO9764422.1, DEPO9764423.1, DEPO9764424.1, DEPO9764426.1, DEPO9764427.1, DEPO9764428.1, DEPO9764429.1	ANGL8569019.1, ANGL8569020.1, ANGL8569021.1, ANGL8569023.1, ANGL8569024.1	LEDE3017236.1, LEDE3017237.1, LEDE3017238.1, LEDE3017239.1, LEDE3017240.1, LEDE3017241.1, LEDE3017242.1	AETU9870824.1, AETU9870832.1, AETU9870840.1, AETU9870848.1, AETU9870856.1, AETU9870864.1, AETU9870872.1, AETU9870880.1, AETU9870888.1	DIVI8140644.1, DIVI8140645.1, DIVI8140646.1, DIVI8140649.1	Hcic003611	Hpha008560	BMGene03284
OG0000267	TRCA8199957.2, TRCA8201473.1, TRCA8201479.1	BOMO1153668.1, BOMO1202282.1, BOMO4934017.1, BOMO4934038.2, BOMO4934078.2, BOMO4934080.2, BOMO4934086.2, BOMO4934090.1, BOMO4934105.1, BOMO4934128.1, BOMO4934132.1, BOMO4934139.1, BOMO4934140.1, BOMO4934147.1, BOMO4934185.1, BOMO4934187.1				AETU9879826.1, AETU9880211.1	DIVI8135435.1, DIVI8147295.1	Hcic000851, Hcic006754, Hcic007386, Hcic010113, Hcic011276	Hpha000729, Hpha010808, Hpha011803, Hpha012521, Hpha012852	BMGene08943, BMGene08948, BMGene10630, BMGene10654, BMGene12639, BMGene12644, BMGene14459, BMGene14461, BMGene14463, BMGene14470, BMGene14475, BMGene15429, BMGene16016
OG0000268	TRCA4236.1, TRCA5840899.1, TRCA8201491.1	BOMO1207828.1, BOMO1207829.1, BOMO2551274.1, BOMO2551275.1, BOMO4932481.1	DEPO9770352.1, DEPO9770353.1, DEPO9770354.1, DEPO9770355.1, DEPO9770357.1, DEPO9770358.1, DEPO9770359.1, DEPO9770360.1, DEPO9770572.1, DEPO9770573.1, DEPO9770575.1	ANGL8565417.1, ANGL8565418.1, ANGL8565440.1, ANGL8565441.1, ANGL8565442.1	LEDE3013788.1, LEDE3013792.1, LEDE3013793.1	AETU9875001.1, AETU9875205.1, AETU9876071.1	DIVI8134333.1, DIVI8134334.1, DIVI8134335.1, DIVI8134336.1, DIVI8134337.1, DIVI8134338.1, DIVI8134339.1, DIVI8134340.1	Hcic005226, Hcic005227, Hcic012080, Hcic013589	Hpha006597, Hpha007102, Hpha007103	BMGene01772
OG0000269	TRCA5833920.1, TRCA5833921.1, TRCA5833922.1, TRCA5833923.1, TRCA5833924.1, TRCA5833925.1, TRCA5833926.1, TRCA5833927.1, TRCA5833929.1, TRCA5833930.1	BOMO1201920.1, BOMO2546403.2	DEPO9755751.1, DEPO9755752.1, DEPO9755753.1, DEPO9755754.1, DEPO9755755.1, DEPO9757742.1, DEPO9757743.1, DEPO9757744.1, DEPO9757745.1, DEPO9757746.1, DEPO9757747.1, DEPO9757748.1	ANGL3309816.1, ANGL3311775.1, ANGL3311776.1, ANGL3311946.1, ANGL3311947.1, ANGL8576755.1, ANGL8577870.2	LEDE3019110.1, LEDE3019111.1, LEDE3019112.1, LEDE3025114.1, LEDE3025908.1	AETU9873789.1, AETU9874315.1	DIVI8144426.1, DIVI8145725.1	Hcic000304, Hcic004931, Hcic012407	Hpha007423, Hpha010973	BMGene05837
OG0000270	TRCA5839915.1, TRCA5839916.1	BOMO2546395.1, BOMO2546686.1, BOMO2551342.1		ANGL3309734.1, ANGL3311506.1, ANGL3312367.1, ANGL8566412.1			DIVI8129901.1, DIVI8137186.1, DIVI8141754.1, DIVI8153837.1	Hcic004568, Hcic008487, Hcic009800, Hcic011273	Hpha001465, Hpha001466, Hpha002227, Hpha003832, Hpha004114, Hpha006060, Hpha006884, Hpha009181, Hpha009739, Hpha010302, Hpha010735	BMGene00738, BMGene01357, BMGene03034, BMGene07883, BMGene09136, BMGene11683, BMGene12502, BMGene13207, BMGene13274, BMGene13574, BMGene13761, BMGene13773, BMGene14196, BMGene14563, BMGene14743, BMGene14887, BMGene15242, BMGene16171
OG0000271		BOMO1202682.1, BOMO1203476.1, BOMO1204545.1, BOMO1204896.1, BOMO1205741.1, BOMO1206588.1, BOMO1207770.1, BOMO2545319.1, BOMO2545794.1, BOMO2546238.1, BOMO2546680.1, BOMO2551953.1, BOMO2552463.1, BOMO2552626.1, BOMO2553302.1, BOMO4925844.1, BOMO4927504.1, BOMO4927572.2, BOMO4927721.1, BOMO4927726.2, BOMO4932754.3	DEPO9754120.1, DEPO9757576.1, DEPO9757643.1, DEPO9757727.1, DEPO9764082.1, DEPO9764112.1, DEPO9766418.1, DEPO9767670.1, DEPO9770028.1, DEPO9770492.1	ANGL3311271.1, ANGL3311516.1, ANGL3311624.1, ANGL3312121.1, ANGL3312234.1, ANGL3313007.1, ANGL3313011.1, ANGL3313012.1, ANGL8572197.1, ANGL8574547.1, ANGL8575218.1			DIVI8128951.1, DIVI8138154.1, DIVI8154674.1, DIVI8155166.1
OG0000272		BOMO4929776.1, BOMO4930678.1		ANGL3311929.1, ANGL3312273.1, ANGL3312504.1, ANGL3312600.1, ANGL3312797.1	LEDE3012463.1, LEDE3013761.1, LEDE3014929.1, LEDE3024597.1, LEDE3025995.1, LEDE3025996.1, LEDE3028538.1		DIVI8133977.1, DIVI8138062.1, DIVI8141875.1, DIVI8144496.1, DIVI8144497.1, DIVI8150124.1, DIVI8150910.1, DIVI8151377.1, DIVI8152803.1, DIVI8153568.1, DIVI8153981.1, DIVI8153983.1, DIVI8154621.1, DIVI8155451.1	Hcic006940	Hpha003251	BMGene03015, BMGene11800, BMGene11814, BMGene12430, BMGene12547, BMGene13044, BMGene13279, BMGene13423, BMGene13617, BMGene13776, BMGene13852, BMGene14389, BMGene15204, BMGene15338, BMGene15619, BMGene15670
OG0000273			DEPO9753447.1, DEPO9756276.1, DEPO9757384.1, DEPO9757385.1, DEPO9757715.1, DEPO9757720.1, DEPO9757721.1, DEPO9757722.1, DEPO9757723.1, DEPO9761185.1, DEPO9761280.1, DEPO9762278.1, DEPO9762770.1, DEPO9764753.1, DEPO9764755.1, DEPO9764756.1, DEPO9764759.1, DEPO9768950.1, DEPO9769405.1, DEPO9772428.1		LEDE3015714.1, LEDE3015726.1, LEDE3015831.1, LEDE3016332.1, LEDE3016645.1, LEDE3016647.1, LEDE3016648.1, LEDE3016649.1, LEDE3016651.1, LEDE3022574.1, LEDE3023093.1, LEDE3027645.1, LEDE3030296.1		DIVI8129080.1, DIVI8135980.1, DIVI8136009.1, DIVI8140296.1, DIVI8140817.1, DIVI8141209.1, DIVI8141610.1, DIVI8141611.1, DIVI8141612.1, DIVI8141613.1, DIVI8147188.1, DIVI8147923.1, DIVI8148190.1
OG0000274			DEPO9763926.1		LEDE3028290.1		DIVI8131076.1	Hcic001295, Hcic002110, Hcic002113, Hcic002213, Hcic002323, Hcic002349, Hcic003452, Hcic003573, Hcic003878, Hcic004734, Hcic005378, Hcic005684, Hcic005812, Hcic005833, Hcic006155, Hcic006581, Hcic006711, Hcic007327, Hcic008527, Hcic008634, Hcic010503, Hcic010652, Hcic011261, Hcic012487, Hcic012491, Hcic012661	Hpha002782, Hpha003779, Hpha003910, Hpha004568, Hpha004732, Hpha005194, Hpha006701, Hpha006734, Hpha006939, Hpha007303, Hpha008480, Hpha009741, Hpha012216, Hpha012218, Hpha012221	BMGene14519, BMGene15273
OG0000275				ANGL3310159.1, ANGL3310207.1, ANGL3310602.1, ANGL3310756.1, ANGL3310787.1, ANGL3311461.1, ANGL3311508.1, ANGL3311829.1, ANGL3311887.1, ANGL3311905.1, ANGL3311995.1, ANGL3312004.1, ANGL3312079.1, ANGL3312307.1, ANGL3312410.1, ANGL3312517.1, ANGL3312529.1, ANGL3312975.1, ANGL8569392.1, ANGL8574545.1, ANGL8576250.1, ANGL8576790.1	LEDE3014683.1, LEDE3015322.1, LEDE3015589.1, LEDE3017424.1, LEDE3017433.1, LEDE3024598.1, LEDE3026666.1			Hcic000531		BMGene11568, BMGene12392, BMGene12531, BMGene12945, BMGene12990, BMGene13203, BMGene13299, BMGene13745, BMGene14083, BMGene14108, BMGene14199, BMGene14524, BMGene14699, BMGene14849, BMGene15190, BMGene16149
OG0000276	TRCA1807063.1, TRCA5838217.1	BOMO1203353.1, BOMO2552462.1, BOMO4923891.2		ANGL3311839.1, ANGL3311908.1, ANGL3311909.1, ANGL3311910.1, ANGL3311911.1, ANGL3312332.1, ANGL3312607.1, ANGL8574611.2	LEDE3020573.1, LEDE3022237.1, LEDE3024869.1, LEDE3025501.1, LEDE3026404.1, LEDE3028352.1, LEDE3030079.1		DIVI8155053.1	Hcic001386, Hcic007974, Hcic008712	Hpha003618, Hpha004066, Hpha004341, Hpha005023, Hpha006955, Hpha007081	BMGene03637, BMGene03638, BMGene04013, BMGene11617, BMGene11636, BMGene12334, BMGene12745, BMGene12837, BMGene13302, BMGene13371, BMGene14217, BMGene14607, BMGene15284, BMGene15720, BMGene15888
OG0000277	TRCA4047.1, TRCA5833383.1, TRCA5833384.1, TRCA5833385.1, TRCA5833387.1, TRCA5838858.1, TRCA5840848.1, TRCA8190843.1, TRCA8191023.1, TRCA8194843.1, TRCA8199652.2, TRCA8563.2	BOMO2544599.1, BOMO4924758.1, BOMO4928326.1, BOMO4931684.1, BOMO4933775.2	DEPO9771922.1, DEPO9771932.1	ANGL8574662.1	LEDE3017630.1, LEDE3018366.1, LEDE3018372.1, LEDE3018380.1, LEDE3018387.1, LEDE3018394.1, LEDE3018398.1, LEDE3023658.1, LEDE3024917.1	AETU9870247.1, AETU9870259.1, AETU9870260.1, AETU9870261.1, AETU9879592.1, AETU9879715.1	DIVI8138894.1, DIVI8138901.1, DIVI8138912.1, DIVI8142357.1, DIVI8147204.1	Hcic006589, Hcic006792	Hpha005642, Hpha007844	BMGene06718
OG0000278	TRCA5839890.1, TRCA5839891.1, TRCA5839892.1, TRCA8180.1, TRCA8190933.1, TRCA8190952.1	BOMO1207098.1, BOMO1207099.1, BOMO1207100.1, BOMO1207101.1, BOMO1207102.1, BOMO1207103.1, BOMO2550312.1	DEPO9753790.1, DEPO9765400.1, DEPO9765401.1, DEPO9765402.1, DEPO9765403.1, DEPO9765404.1, DEPO9765405.1, DEPO9765406.1	ANGL8565129.1, ANGL8565724.1, ANGL8565726.1, ANGL8565727.1	LEDE3020189.1, LEDE3020190.1, LEDE3020191.1, LEDE3020192.1, LEDE3020193.1, LEDE3021979.1	AETU9869040.1, AETU9877738.1, AETU9880186.1	DIVI8130954.1, DIVI8142583.1, DIVI8142584.1, DIVI8142585.1, DIVI8142586.1, DIVI8142587.1, DIVI8142588.1	Hcic004216	Hpha000682, Hpha003849	BMGene08575
OG0000279	TRCA5835911.1, TRCA5835912.1, TRCA5835913.1, TRCA8193622.1, TRCA8193623.1, TRCA8193624.1, TRCA8193625.2, TRCA8193626.1, TRCA8193627.1, TRCA8193628.1, TRCA8193629.1, TRCA8193630.1		DEPO9769343.1, DEPO9769344.1, DEPO9769345.1, DEPO9769346.1, DEPO9769347.1	ANGL8571145.1, ANGL8571152.1, ANGL8571159.1, ANGL8571164.1, ANGL8571172.1, ANGL8571180.1	LEDE3020526.1, LEDE3020527.1, LEDE3020528.1, LEDE3020529.1, LEDE3020530.1, LEDE3020531.1, LEDE3020532.1, LEDE3020533.1, LEDE3020534.1	AETU9869946.1	DIVI8128667.1, DIVI8128668.1, DIVI8128669.1, DIVI8128670.1, DIVI8128671.1, DIVI8128673.1, DIVI8148614.1	Hcic002535, Hcic012790	Hpha005768, Hpha012902, Hpha013217
OG0000280	TRCA5835234.1, TRCA5835235.1, TRCA5835236.1, TRCA5835237.1, TRCA5835238.1, TRCA8200388.1, TRCA8200393.1	BOMO1208997.1, BOMO1209030.1, BOMO2552812.1, BOMO2552813.1	DEPO9767625.1, DEPO9767626.1, DEPO9767627.1, DEPO9767628.1, DEPO9767629.1, DEPO9767630.1, DEPO9767631.1, DEPO9767632.1, DEPO9767633.1, DEPO9767634.1, DEPO9767636.1	ANGL3311414.1, ANGL8561567.1	LEDE3029718.1, LEDE3029719.1, LEDE3029721.1, LEDE3029722.1, LEDE3029723.1, LEDE3029724.1, LEDE3029725.1, LEDE3029726.1	AETU9873805.1, AETU9873806.1, AETU9878373.1	DIVI8145040.1, DIVI8145050.1, DIVI8145178.1, DIVI8155060.1	Hcic001743	Hpha007199	BMGene05045, BMGene05046, BMGene08253, BMGene08254
OG0000281	TRCA5833601.1	BOMO2545860.1	DEPO9757749.1	ANGL8567716.1, ANGL8567717.1, ANGL8567718.1, ANGL8567719.1, ANGL8567720.1, ANGL8567721.1, ANGL8567722.1, ANGL8567723.1, ANGL8567724.1, ANGL8567725.1, ANGL8567727.1, ANGL8567728.1, ANGL8567729.1	LEDE3017378.1, LEDE3017379.1, LEDE3017380.1, LEDE3017381.1, LEDE3017383.1, LEDE3017384.1, LEDE3017385.1, LEDE3017386.1, LEDE3017387.1, LEDE3017390.1, LEDE3017391.1, LEDE3017392.1	AETU9866054.1, AETU9880012.1	DIVI8138768.1, DIVI8138772.1, DIVI8138780.1, DIVI8138786.1, DIVI8138794.1, DIVI8138804.1, DIVI8138813.1, DIVI8138821.1, DIVI8138828.1, DIVI8138834.1, DIVI8138842.1	Hcic012231	Hpha004749	BMGene04383, BMGene06223
OG0000282	TRCA5833636.1			ANGL3310790.1, ANGL3310832.1, ANGL3311330.1, ANGL3312431.1, ANGL3312705.1, ANGL8563412.1, ANGL8569629.2, ANGL8574376.1, ANGL8576379.1, ANGL8577088.1, ANGL8578303.1	LEDE3012244.1, LEDE3023549.1	AETU9866356.1, AETU9874789.1		Hcic000505	Hpha002677, Hpha005413, Hpha005591, Hpha006356, Hpha007508, Hpha007530, Hpha008041, Hpha009705, Hpha012627	BMGene03229, BMGene06389, BMGene06434, BMGene11559, BMGene11606, BMGene12327, BMGene12470, BMGene12504, BMGene12919, BMGene13315, BMGene13946, BMGene14574, BMGene14623, BMGene14777, BMGene14919, BMGene15277, BMGene16061, BMGene16113, BMGene16114
OG0000283	TRCA4144.2, TRCA5835497.1, TRCA5835501.1, TRCA5835507.1	BOMO1036956.1, BOMO1206176.1, BOMO2549120.1, BOMO2549121.1, BOMO2549122.1	DEPO9757484.1, DEPO9757485.1, DEPO9757487.1, DEPO9765030.1, DEPO9765031.1, DEPO9765032.1	ANGL8564072.1, ANGL8564073.1, ANGL8564074.1, ANGL8566732.1, ANGL8566733.1, ANGL8566734.1	LEDE3016916.1, LEDE3016917.1, LEDE3016918.1, LEDE3016919.1, LEDE3020590.1, LEDE3020592.1	AETU9872317.1, AETU9872318.1, AETU9872319.1, AETU9876704.1, AETU9876780.1, AETU9876851.1, AETU9876919.1	DIVI8135164.1, DIVI8135165.1, DIVI8135166.1, DIVI8135167.1, DIVI8135168.1	Hcic001490, Hcic010009	Hpha005277, Hpha010364	BMGene04113, BMGene05592
OG0000284	TRCA5837699.1, TRCA5837849.1, TRCA5839271.1, TRCA5839274.1, TRCA5839277.1, TRCA5839279.1, TRCA5839922.1, TRCA5839951.1, TRCA5839954.1, TRCA5840040.1, TRCA5840041.1, TRCA5840042.1, TRCA5840122.1			ANGL3309857.1, ANGL3310301.1, ANGL3311317.1, ANGL8567959.1, ANGL8570645.1, ANGL8571105.1	LEDE3012018.1, LEDE3013328.1		DIVI8133719.1, DIVI8137447.1, DIVI8143004.1, DIVI8146478.1, DIVI8148117.1, DIVI8151413.1, DIVI8152341.1, DIVI8152559.1, DIVI8152568.1, DIVI8153366.1, DIVI8153636.1	Hcic002726, Hcic011883	Hpha004466, Hpha004621, Hpha005917	BMGene11904, BMGene12348, BMGene12562, BMGene12700, BMGene13359, BMGene15099, BMGene15667, BMGene15683
OG0000285	TRCA5838855.1, TRCA5838856.1, TRCA5840160.1			ANGL3310994.1, ANGL3311965.1, ANGL8571453.1	LEDE3019979.1, LEDE3027985.1		DIVI8127688.1, DIVI8127913.1, DIVI8130744.1, DIVI8131158.1, DIVI8131410.1, DIVI8132411.1, DIVI8132947.1, DIVI8133785.1, DIVI8135345.1, DIVI8135346.1, DIVI8136460.1, DIVI8137598.1, DIVI8142633.1, DIVI8143245.1, DIVI8145010.1, DIVI8146751.1, DIVI8147221.1, DIVI8147306.1, DIVI8147328.1, DIVI8147681.1, DIVI8148568.1, DIVI8148826.1, DIVI8149037.1, DIVI8150211.1, DIVI8152017.1, DIVI8153421.1, DIVI81540…	Hcic000011		BMGene02518, BMGene03653, BMGene07011, BMGene12492, BMGene13024, BMGene14117
OG0000286			DEPO9759443.1	ANGL3311335.1, ANGL3312018.1, ANGL3312056.1, ANGL3312057.1, ANGL3312864.1, ANGL8565364.1, ANGL8568845.1, ANGL8569006.1, ANGL8575035.1, ANGL8576913.2, ANGL8576914.2	LEDE3022689.1, LEDE3023798.1, LEDE3028330.1	AETU9872262.1	DIVI8128902.1, DIVI8129925.1, DIVI8129926.1, DIVI8135089.1, DIVI8139164.1, DIVI8154632.1	Hcic002738, Hcic007173	Hpha004290, Hpha006371	BMGene00051, BMGene01682, BMGene02472, BMGene02689, BMGene03829, BMGene09138, BMGene09144, BMGene11093, BMGene12553, BMGene12965, BMGene14264, BMGene14326, BMGene14424, BMGene14759, BMGene14898, BMGene14907, BMGene15303, BMGene15930, BMGene16072
OG0000287				ANGL3310950.1, ANGL3312935.1, ANGL8563140.1, ANGL8572426.1, ANGL8573450.1, ANGL8573451.1, ANGL8574228.1, ANGL8577200.1, ANGL8577202.1	LEDE3014386.1, LEDE3015047.1, LEDE3018492.1, LEDE3022311.1, LEDE3025032.1	AETU9871912.1, AETU9871913.1, AETU9871914.1	DIVI8130147.1, DIVI8130148.1, DIVI8131317.1, DIVI8132681.1, DIVI8132682.1, DIVI8133471.1, DIVI8133472.1, DIVI8133473.1, DIVI8136151.1, DIVI8138021.1, DIVI8138583.1, DIVI8140831.1, DIVI8142053.1, DIVI8142653.1, DIVI8143166.1, DIVI8144704.1, DIVI8144713.1, DIVI8147227.1, DIVI8149102.1, DIVI8152105.1, DIVI8154549.1, DIVI8154889.1			BMGene11467, BMGene11913, BMGene12757, BMGene13226, BMGene14945, BMGene15606
OG0000288	TRCA1280501.1, TRCA1280505.1, TRCA1280514.1, TRCA4214.2, TRCA5838944.1, TRCA5838945.1, TRCA8198076.1, TRCA8198078.1	BOMO1171666.1, BOMO1204033.1, BOMO1204037.1, BOMO1204040.1, BOMO2546589.1, BOMO4922133.2	DEPO9771631.1, DEPO9771729.1, DEPO9771730.1, DEPO9771731.1, DEPO9772151.1	ANGL8562065.2, ANGL8562066.1, ANGL8562067.1, ANGL8562069.1	LEDE3015134.1, LEDE3024593.1, LEDE3025031.1	AETU9864623.1, AETU9864626.1, AETU9867648.1	DIVI8130069.1, DIVI8130070.1, DIVI8130072.1, DIVI8130073.1, DIVI8130074.1, DIVI8130075.1, DIVI8130986.1, DIVI8130987.1	Hcic004005	Hpha003049, Hpha008785, Hpha008786	BMGene08996, BMGene08997, BMGene08998
OG0000289	TRCA2193.1, TRCA2245.1, TRCA5833651.1, TRCA5833652.1, TRCA5839281.1, TRCA8190369.1, TRCA8190370.1, TRCA8190373.1, TRCA8198494.2, TRCA8348.1	BOMO1206461.1, BOMO1206462.1, BOMO1206463.1, BOMO2549389.1, BOMO2549484.1, BOMO4930358.1, BOMO4930494.2	DEPO9762273.1, DEPO9771649.1, DEPO9771650.1	ANGL8565565.1, ANGL8565587.1	LEDE3019306.1, LEDE3019307.1, LEDE3019308.1, LEDE3019309.1, LEDE3021254.1, LEDE3024933.1, LEDE3024934.1, LEDE3024935.1, LEDE3024936.1	AETU9875533.1, AETU9875536.1	DIVI8134464.1, DIVI8134466.1, DIVI8134467.1, DIVI8134468.1	Hcic011079, Hcic012646, Hcic012969	Hpha000267, Hpha007207	BMGene08768, BMGene10598
OG0000290	TRCA5832933.1, TRCA5832934.1, TRCA8190395.1, TRCA8190396.1, TRCA8190397.1, TRCA8190398.1, TRCA8190399.1, TRCA8201485.1, TRCA8201486.1	BOMO1128361.1, BOMO1205856.1, BOMO2545363.1, BOMO2545364.1, BOMO2545365.1, BOMO2545366.1, BOMO2545367.1, BOMO2545368.1, BOMO2545369.1, BOMO2545370.1, BOMO2548744.1, BOMO4925636.1	DEPO9756736.1, DEPO9762521.1, DEPO9766046.1	ANGL3310025.1, ANGL3310026.1, ANGL8574154.1	LEDE3011598.1, LEDE3023542.1	AETU9871485.1, AETU9876778.1, AETU9879968.1	DIVI8129732.1, DIVI8141831.1, DIVI8144185.1	Hcic000915, Hcic006137	Hpha003647, Hpha003648, Hpha013516	BMGene00514, BMGene00515, BMGene01170, BMGene06639
OG0000291	TRCA5834992.1, TRCA5834993.1, TRCA5834994.1, TRCA8192612.1, TRCA8192613.1, TRCA8192614.1, TRCA8192615.1	BOMO1204748.1, BOMO1204749.1	DEPO9757887.1, DEPO9757888.1, DEPO9757889.1, DEPO9757891.1	ANGL3310820.1	LEDE3030066.1, LEDE3030099.1	AETU9869837.1, AETU9869838.1, AETU9869839.1, AETU9869840.1, AETU9869841.1, AETU9869842.1, AETU9869843.1, AETU9870488.1, AETU9870489.1, AETU9870490.1, AETU9870491.1, AETU9870492.1, AETU9870493.1, AETU9870494.1, AETU9870495.1, AETU9870496.1, AETU9870497.1, AETU9870498.1, AETU9870499.1	DIVI8134722.1, DIVI8134723.1, DIVI8134724.1, DIVI8134725.1, DIVI8134726.1, DIVI8134727.1, DIVI8134728.1	Hcic005061	Hpha007767
OG0000292	TRCA8193605.1, TRCA8199012.1, TRCA8199013.1, TRCA8199014.1, TRCA8199015.1	BOMO1206170.1, BOMO1206171.1, BOMO1243985.1, BOMO2549111.1, BOMO2549112.1, BOMO2549114.1, BOMO2549115.1, BOMO2549116.1	DEPO9753500.1, DEPO9753501.1, DEPO9753502.1, DEPO9753503.1, DEPO9753504.1, DEPO9753505.1, DEPO9757208.1, DEPO9757209.1	ANGL8564899.1, ANGL8564900.1, ANGL8573159.1, ANGL8573160.1, ANGL8573161.1, ANGL8573162.1	LEDE3012183.1, LEDE3019005.1, LEDE3019006.1, LEDE3019007.1	AETU9868516.1, AETU9868517.1, AETU9873431.1	DIVI8138206.1, DIVI8138207.1, DIVI8138208.1	Hcic007113, Hcic007234, Hcic007881, Hcic013083	Hpha000040, Hpha005565	BMGene08612
OG0000293	TRCA5835691.1, TRCA5835692.1, TRCA8194016.1, TRCA8194017.1, TRCA8194018.1, TRCA8194019.1, TRCA8194020.1, TRCA8194022.1, TRCA8194023.1, TRCA8194024.1	BOMO1206765.1, BOMO1206766.1, BOMO1206767.1, BOMO1206768.1, BOMO1206769.1, BOMO1206770.1, BOMO1206771.1, BOMO1206772.1, BOMO1206773.1, BOMO2549960.1, BOMO2549961.1, BOMO2549964.1, BOMO2549965.1	DEPO9755872.1, DEPO9755873.1	ANGL8570948.1, ANGL8571278.1	LEDE3016261.1, LEDE3018303.1	AETU9864875.1, AETU9878067.1	DIVI8127736.1, DIVI8127737.1, DIVI8127738.1, DIVI8127739.1, DIVI8127740.1, DIVI8127741.1, DIVI8128143.1, DIVI8128144.1	Hcic008797	Hpha007817	BMGene05040, BMGene08259, BMGene08260
OG0000294	TRCA5835716.1, TRCA5835717.1, TRCA5835718.1, TRCA5835719.1, TRCA5835720.1, TRCA5835721.1, TRCA5835722.1, TRCA5835723.1, TRCA5835724.1, TRCA5835725.1, TRCA5835726.1, TRCA5835727.1, TRCA5835728.1, TRCA8194049.1	BOMO1139127.1, BOMO1202595.1, BOMO1202596.1, BOMO1202597.1, BOMO1202598.1, BOMO1202599.1, BOMO1202600.1, BOMO1202602.1, BOMO1202603.1, BOMO1202604.1, BOMO1202605.1, BOMO2544478.1, BOMO2544484.1	DEPO9761350.1	ANGL3310476.1, ANGL3310477.1, ANGL3310478.1, ANGL3310479.1, ANGL3310480.1, ANGL3310481.1, ANGL3310483.1	LEDE3015042.1, LEDE3015043.1, LEDE3015044.1	AETU9873866.1	DIVI8142695.1	Hcic001008	Hpha010519	BMGene05344, BMGene07943
OG0000295	TRCA5833901.1, TRCA5838553.1, TRCA5840168.1, TRCA5840169.1, TRCA8194780.1, TRCA8197044.1, TRCA8197047.1, TRCA9879.1	BOMO1204855.1, BOMO2544828.1, BOMO2547324.1, BOMO2547418.1, BOMO4927982.1, BOMO4934379.2	DEPO9772876.1, DEPO9772877.1, DEPO9772878.1	ANGL8567656.1, ANGL8567657.1, ANGL8567658.1, ANGL8567660.1, ANGL8567661.1, ANGL8567662.1	LEDE3018377.1, LEDE3018378.1, LEDE3018379.1, LEDE3018381.1, LEDE3018382.1	AETU9866090.1, AETU9866091.1, AETU9866092.1, AETU9866093.1	DIVI8138324.1, DIVI8141559.1, DIVI8141560.1, DIVI8141562.1, DIVI8141563.1	Hcic003684, Hcic009642	Hpha000162, Hpha000865	BMGene04234, BMGene04272, BMGene05706
OG0000296	TRCA0454.1, TRCA8195727.1, TRCA8195728.1	BOMO1202874.1, BOMO1202875.1, BOMO2544881.1, BOMO2544882.1, BOMO2544884.1, BOMO2544885.1, BOMO2544886.1, BOMO2544887.1, BOMO2544888.1, BOMO2544889.1, BOMO4924989.1, BOMO4924990.1	DEPO9767568.1, DEPO9767569.1, DEPO9767570.1, DEPO9767571.1, DEPO9767572.1	ANGL8571030.1, ANGL8571031.1, ANGL8571032.1, ANGL8571033.1	LEDE3030271.1, LEDE3030272.1, LEDE3030273.1	AETU9868609.1, AETU9868610.1, AETU9868611.1, AETU9868612.1, AETU9868613.1, AETU9868614.1	DIVI8139347.1, DIVI8139348.1, DIVI8139349.1, DIVI8139350.1, DIVI8139351.1, DIVI8139352.1, DIVI8139353.1, DIVI8139354.1	Hcic009312	Hpha000197	BMGene02667
OG0000297	TRCA8200368.1, TRCA8200369.1, TRCA8200370.1, TRCA8200371.1, TRCA8200372.1, TRCA8200373.1, TRCA8200374.1	BOMO1202115.1, BOMO1202116.1, BOMO1202117.1, BOMO1202118.1, BOMO1202119.1, BOMO2543891.1, BOMO2543895.1	DEPO9765382.1, DEPO9765384.1, DEPO9765385.1, DEPO9765386.1, DEPO9765387.1, DEPO9765388.1, DEPO9765389.1, DEPO9765390.1, DEPO9765391.1	ANGL8573153.1, ANGL8573154.1, ANGL8573155.1	LEDE3011696.1	AETU9873113.1, AETU9873188.1, AETU9873261.1, AETU9873329.1	DIVI8146446.1, DIVI8146448.1, DIVI8146449.1, DIVI8146450.1, DIVI8146451.1, DIVI8146452.1, DIVI8146454.1, DIVI8146455.1, DIVI8146456.1	Hcic005447	Hpha006692	BMGene08434, BMGene12296
OG0000298	TRCA5840776.1, TRCA8201283.1, TRCA8201284.1, TRCA8201285.1, TRCA8201286.1, TRCA8201288.1, TRCA8201289.1, TRCA8201290.1, TRCA8201292.1	BOMO1203057.1, BOMO1203058.1	DEPO9764724.1, DEPO9764725.1, DEPO9764726.1	ANGL8564134.1, ANGL8564135.1, ANGL8564136.1, ANGL8564138.1, ANGL8564139.1, ANGL8564140.1, ANGL8564141.1, ANGL8564142.1, ANGL8564145.1	LEDE3012828.1, LEDE3012830.1, LEDE3012831.1, LEDE3012832.1, LEDE3012833.1, LEDE3012834.1, LEDE3012835.1, LEDE3012836.1	AETU9864701.1, AETU9864702.1, AETU9864703.1, AETU9864704.1, AETU9864705.1, AETU9864706.1, AETU9864707.1, AETU9864708.1	DIVI8142632.1	Hcic000476	Hpha004283	BMGene00107, BMGene00715
OG0000299	TRCA5837476.1, TRCA5837484.1, TRCA5840032.1, TRCA5840324.1			ANGL3310587.1, ANGL3311051.1	LEDE3018748.1, LEDE3024905.1		DIVI8142972.1	Hcic007943, Hcic008202, Hcic008357, Hcic008460, Hcic009710, Hcic012936, Hcic013037	Hpha004710, Hpha005560, Hpha006388, Hpha006657, Hpha008462, Hpha009319, Hpha009707	BMGene02501, BMGene04813, BMGene05738, BMGene06032, BMGene11587, BMGene11676, BMGene12230, BMGene12342, BMGene12345, BMGene13083, BMGene13398, BMGene13654, BMGene14061, BMGene14513, BMGene14627, BMGene14784, BMGene14858, BMGene15040, BMGene15507, BMGene16244, BMGene16245
OG0000300	TRCA0797.1, TRCA0881.1, TRCA5268.1, TRCA7356.1	BOMO1037083.1, BOMO1040464.1, BOMO1202505.1, BOMO1296495.1, BOMO2544346.1, BOMO2544347.1, BOMO2544348.1, BOMO2544349.1, BOMO2544350.1	DEPO9761208.1, DEPO9761209.1, DEPO9771831.1, DEPO9773063.1	ANGL8565888.1, ANGL8575492.1, ANGL8578437.1	LEDE3011490.1, LEDE3019454.1, LEDE3022122.1, LEDE3022123.1	AETU9867227.1, AETU9871877.1, AETU9872082.1, AETU9877899.1, AETU9881219.1, AETU9881228.1, AETU9881247.1, AETU9881255.1	DIVI8142509.1, DIVI8142510.1, DIVI8144070.1, DIVI8146321.1	Hcic000767, Hcic001118, Hcic005118, Hcic013092	Hpha000587, Hpha004225, Hpha009297	BMGene00054
OG0000301		BOMO1205274.1, BOMO2552603.1		ANGL3311209.1, ANGL3311574.1, ANGL3311987.1, ANGL8570191.2, ANGL8576554.1	LEDE3012411.1, LEDE3018940.1, LEDE3023186.1		DIVI8128359.1, DIVI8128984.1, DIVI8129019.1, DIVI8130259.1, DIVI8131131.1, DIVI8134560.1, DIVI8135336.1, DIVI8136766.1, DIVI8136856.1, DIVI8138643.1, DIVI8139422.1, DIVI8140244.1, DIVI8140828.1, DIVI8142025.1, DIVI8143985.1, DIVI8146193.1, DIVI8147647.1, DIVI8147773.1, DIVI8147902.1, DIVI8148604.1, DIVI8148820.1, DIVI8148980.1, DIVI8150436.1, DIVI8150947.1, DIVI8151472.1, DIVI8152210.1, DIVI81525…
OG0000302				ANGL3309723.1, ANGL3309724.1, ANGL3309725.1, ANGL3309726.1, ANGL3309727.1, ANGL8563318.1, ANGL8563348.1, ANGL8563349.1, ANGL8563378.1, ANGL8563379.1, ANGL8563380.1, ANGL8563381.1	LEDE3019478.1, LEDE3019479.1, LEDE3019480.1, LEDE3019481.1, LEDE3019482.1, LEDE3019483.1, LEDE3019484.1, LEDE3019486.1, LEDE3019510.1, LEDE3019511.1, LEDE3022141.1, LEDE3022142.1, LEDE3022144.1, LEDE3024762.1, LEDE3027761.1, LEDE3027896.1, LEDE3029844.1, LEDE3029854.1, LEDE3029860.1		DIVI8132331.1, DIVI8132719.1, DIVI8132721.1, DIVI8132722.1, DIVI8138217.1, DIVI8138218.1, DIVI8138219.1, DIVI8138220.1, DIVI8138221.1, DIVI8138223.1, DIVI8138602.1, DIVI8138606.1, DIVI8144223.1
OG0000303								Hcic000424, Hcic001733, Hcic004174, Hcic004596, Hcic004860, Hcic005808, Hcic007844, Hcic008065, Hcic008638, Hcic008639, Hcic009486, Hcic012993, Hcic013378, Hcic013502, Hcic013531	Hpha002491, Hpha002516, Hpha004292, Hpha006321, Hpha006697, Hpha007148, Hpha008328, Hpha010292, Hpha010607, Hpha012518, Hpha012602, Hpha012686, Hpha012962, Hpha013195, Hpha013441, Hpha013449	BMGene06730, BMGene06732, BMGene06733, BMGene06734, BMGene06735, BMGene06736, BMGene06737, BMGene06744, BMGene06783, BMGene06807, BMGene06931, BMGene11899, BMGene14709
OG0000304	TRCA1164309.1, TRCA8198961.1, TRCA9867.1	BOMO1036999.1, BOMO4934029.1	DEPO9761763.1, DEPO9761771.1, DEPO9761779.1, DEPO9761789.1, DEPO9761797.1, DEPO9771177.1, DEPO9771178.1, DEPO9771179.1, DEPO9771180.1, DEPO9771246.1, DEPO9771247.1, DEPO9771248.1, DEPO9771249.1, DEPO9771250.1	ANGL8566913.1, ANGL8566914.1, ANGL8566915.1	LEDE3014361.1, LEDE3024474.1, LEDE3024475.1	AETU9867299.1, AETU9867301.1, AETU9867302.1, AETU9867303.1, AETU9867307.1	DIVI8134256.1, DIVI8134257.1, DIVI8134260.1	Hcic000640, Hcic000641, Hcic000643	Hpha000024, Hpha002672, Hpha013218	BMGene03818, BMGene03819, BMGene04466, BMGene06305
OG0000305	TRCA1809216.1, TRCA1809637.1		DEPO9769495.1	ANGL3313225.1, ANGL8563819.1, ANGL8563820.1, ANGL8563821.1, ANGL8563822.1, ANGL8571235.1	LEDE3024602.1, LEDE3024612.1, LEDE3024624.1, LEDE3024636.1, LEDE3026454.1	AETU9877576.1, AETU9878924.1	DIVI8146586.1, DIVI8146587.1, DIVI8146588.1, DIVI8146589.1, DIVI8146590.1, DIVI8146591.1, DIVI8146592.1, DIVI8146593.1, DIVI8146594.1, DIVI8146595.1, DIVI8146596.1, DIVI8146598.1, DIVI8146599.1, DIVI8146600.1, DIVI8154483.1	Hcic004230, Hcic007291, Hcic008246, Hcic008247, Hcic013320	Hpha006652, Hpha006850, Hpha006946, Hpha013323	BMGene07222, BMGene09092, BMGene12464
OG0000306	TRCA5833615.1, TRCA8191127.1, TRCA8191128.1, TRCA8191129.1, TRCA8191131.1, TRCA8191132.1, TRCA8191135.1	BOMO2551229.1, BOMO2551232.1, BOMO2551233.1, BOMO2551234.1, BOMO2551235.1, BOMO2551236.1, BOMO4932549.1, BOMO4932550.1, BOMO4932551.2	DEPO9762595.1, DEPO9762596.1, DEPO9762597.1, DEPO9762599.1, DEPO9762600.1, DEPO9762601.1, DEPO9762602.1, DEPO9762603.1, DEPO9762604.1, DEPO9762605.1	ANGL8560899.1	LEDE3012414.1, LEDE3012415.1, LEDE3012416.1	AETU9875150.1, AETU9875151.1	DIVI8131620.1, DIVI8131621.1, DIVI8131622.1, DIVI8131623.1, DIVI8131624.1, DIVI8131625.1, DIVI8131626.1	Hcic000656	Hpha011871	BMGene04474, BMGene06315
OG0000307	TRCA5834356.1, TRCA7166.2, TRCA8192751.1, TRCA8192753.1, TRCA8192754.1, TRCA8192755.1, TRCA8192756.1, TRCA8192757.1	BOMO2546449.1, BOMO2546450.1, BOMO2546451.1, BOMO2546452.1, BOMO2546453.1	DEPO9766142.1, DEPO9766144.1, DEPO9766145.1, DEPO9766146.1, DEPO9766147.1	ANGL8572398.1, ANGL8572407.1, ANGL8572415.1, ANGL8572423.1, ANGL8572431.1, ANGL8572440.1	LEDE3025653.1, LEDE3025654.1, LEDE3025655.1, LEDE3025656.1, LEDE3025657.1	AETU9870716.1, AETU9870717.1, AETU9870718.1, AETU9870719.1, AETU9870720.1, AETU9870721.1, AETU9870722.1	DIVI8147763.1, DIVI8147764.1, DIVI8147765.1	Hcic004438, Hcic012772	Hpha012417	BMGene12592
OG0000308	TRCA8196724.1, TRCA9928.1	BOMO4934093.3	DEPO9760259.1, DEPO9760260.1, DEPO9768693.1	ANGL8575237.1, ANGL8575238.1	LEDE3016805.1, LEDE3016806.1, LEDE3016807.1, LEDE3016808.1, LEDE3016809.1, LEDE3016811.1	AETU9867826.1, AETU9874901.1, AETU9880969.1	DIVI8131937.1, DIVI8138087.1, DIVI8138147.1, DIVI8138156.1, DIVI8138167.1, DIVI8140196.1, DIVI8140197.1, DIVI8140198.1, DIVI8140199.1, DIVI8140200.1, DIVI8140201.1, DIVI8140202.1, DIVI8141311.1, DIVI8141312.1, DIVI8141313.1, DIVI8141314.1, DIVI8141315.1, DIVI8141316.1, DIVI8141317.1, DIVI8141318.1, DIVI8146665.1, DIVI8146666.1	Hcic010325	Hpha005144	BMGene01667, BMGene02459
OG0000309	TRCA8197754.1, TRCA8197755.1, TRCA8197756.1, TRCA8197757.1, TRCA8197758.1, TRCA8197759.1	BOMO2549495.1	DEPO9762992.1, DEPO9762993.1, DEPO9762994.1, DEPO9762995.1, DEPO9762996.1, DEPO9762997.1, DEPO9762998.1, DEPO9762999.1, DEPO9763000.1, DEPO9763002.1, DEPO9763003.1	ANGL3311785.1, ANGL3311786.1, ANGL3311787.1, ANGL3311788.1, ANGL3311789.1, ANGL3311790.1, ANGL8562662.1	LEDE3013577.1	AETU9866626.1, AETU9866627.1, AETU9866628.1, AETU9866629.1, AETU9866630.1	DIVI8144226.1, DIVI8144231.1, DIVI8144239.1, DIVI8144248.1, DIVI8144256.1, DIVI8144264.1, DIVI8144275.1, DIVI8144281.1	Hcic001514, Hcic013245	Hpha004109	BMGene08855
OG0000310	TRCA5839033.1, TRCA5839034.1, TRCA8198092.1, TRCA8198093.1, TRCA8198094.1, TRCA8198095.1, TRCA8198096.1, TRCA8198097.1, TRCA8198098.1	BOMO2550536.1	DEPO9762551.1, DEPO9762552.1, DEPO9762553.1, DEPO9762554.1	ANGL8575311.1, ANGL8575319.1, ANGL8575328.1, ANGL8575335.1, ANGL8575341.1, ANGL8575347.1, ANGL8575355.1, ANGL8575363.1, ANGL8575370.1, ANGL8575378.1	LEDE3020693.1, LEDE3020694.1, LEDE3020696.1	AETU9876361.1, AETU9876887.1, AETU9878905.1, AETU9878906.1	DIVI8130093.1, DIVI8130094.1, DIVI8130095.1, DIVI8130096.1, DIVI8130097.1, DIVI8130098.1, DIVI8130099.1, DIVI8130100.1, DIVI8130102.1, DIVI8130103.1	Hcic013383		BMGene09098
OG0000311	TRCA5839640.1, TRCA7128.1, TRCA8198915.1, TRCA8198916.1, TRCA8198917.1, TRCA8198919.1, TRCA8198921.1, TRCA8198923.1, TRCA8198924.1	BOMO1040445.1, BOMO1040465.1, BOMO1103782.1	DEPO9758335.1, DEPO9758336.1, DEPO9758337.1, DEPO9758338.1, DEPO9758339.1, DEPO9758340.1, DEPO9758341.1	ANGL8564227.1, ANGL8564228.1, ANGL8564229.1, ANGL8564230.1, ANGL8564231.1, ANGL8564237.1, ANGL8564254.1	LEDE3022791.1, LEDE3022792.1, LEDE3022793.1, LEDE3022794.1, LEDE3022797.1	AETU9877628.1, AETU9877629.1, AETU9877636.1	DIVI8145920.1, DIVI8147049.1, DIVI8147181.1, DIVI8147182.1, DIVI8147183.1	Hcic010615, Hcic010616	Hpha006828	BMGene06444
OG0000312	TRCA1603.1, TRCA8199070.1, TRCA8199071.1, TRCA8199072.1, TRCA8199073.1, TRCA8199074.1	BOMO1203969.1, BOMO1203970.1, BOMO1203971.1, BOMO1203972.1, BOMO1203973.1, BOMO1203974.1, BOMO1203975.1, BOMO1203976.1, BOMO1203977.1	DEPO9765338.1, DEPO9765339.1, DEPO9765340.1, DEPO9765341.1, DEPO9765342.1, DEPO9765343.1, DEPO9765344.1, DEPO9765345.1	ANGL8565765.1, ANGL8565766.1, ANGL8565767.1, ANGL8565768.1, ANGL8565769.1, ANGL8565770.1, ANGL8565771.1	LEDE3011811.1, LEDE3011812.1, LEDE3011813.1	AETU9872369.1, AETU9872370.1, AETU9872371.1, AETU9872372.1, AETU9872373.1	DIVI8147304.1	Hcic007883, Hcic013561	Hpha000046	BMGene08614
OG0000313	TRCA5836118.1, TRCA5836123.1, TRCA5836124.1, TRCA5836132.1, TRCA5836134.1, TRCA5836137.1, TRCA5836139.1, TRCA5836144.1, TRCA5836146.1, TRCA5836148.1, TRCA5836151.1, TRCA5836154.1, TRCA5836159.1, TRCA8199360.2	BOMO1201796.1, BOMO1201797.1, BOMO1201798.1, BOMO2553247.1, BOMO2553248.1, BOMO2553250.1	DEPO9760420.1, DEPO9760421.1, DEPO9760422.1, DEPO9760423.1, DEPO9760424.1, DEPO9760425.1	ANGL8565026.1, ANGL8565027.1	LEDE3017303.1, LEDE3019596.1	AETU9874289.1, AETU9874358.1, AETU9874437.1, AETU9874517.1, AETU9874597.1, AETU9874664.1, AETU9874736.1, AETU9874810.1, AETU9874886.1	DIVI8138981.1	Hcic004066	Hpha011853	BMGene13145
OG0000314	TRCA5837260.1, TRCA5837264.1, TRCA5837266.1, TRCA5837267.1, TRCA5837268.1, TRCA5837271.1, TRCA5837283.1, TRCA5837286.1, TRCA5837290.1, TRCA5837292.1, TRCA5837294.1, TRCA5837306.1, TRCA5837307.1, TRCA8199483.1, TRCA8199485.1, TRCA8199488.1, TRCA8199490.1, TRCA8199491.1	BOMO1206650.1	DEPO9769201.1, DEPO9772907.1	ANGL3310282.1	LEDE3029522.1, LEDE3029523.1, LEDE3029524.1, LEDE3029525.1, LEDE3029526.1, LEDE3029527.1, LEDE3029528.1, LEDE3029529.1, LEDE3029531.1, LEDE3029532.1, LEDE3029533.1, LEDE3029534.1, LEDE3029535.1, LEDE3029536.1	AETU9873463.1	DIVI8155087.1, DIVI8155092.1, DIVI8155099.1	Hcic009666	Hpha001047	BMGene01230
OG0000315	TRCA1197.1, TRCA8200714.1	BOMO4931322.1	DEPO9764926.1	ANGL8565698.1, ANGL8565699.1, ANGL8565700.1, ANGL8565701.1, ANGL8565702.1	LEDE3025059.1, LEDE3025060.1, LEDE3025062.1	AETU9873195.1, AETU9873203.1, AETU9873211.1	DIVI8129919.1, DIVI8132234.1, DIVI8133578.1, DIVI8133581.1, DIVI8134511.1, DIVI8135984.1, DIVI8137508.1, DIVI8137709.1, DIVI8138777.1, DIVI8151328.1, DIVI8152181.1, DIVI8152609.1, DIVI8152648.1, DIVI8152774.1, DIVI8154224.1, DIVI8154333.1, DIVI8154334.1, DIVI8154408.1, DIVI8154463.1, DIVI8154960.1, DIVI8154967.1, DIVI8155001.1, DIVI8155287.1, DIVI8155347.1	Hcic000400, Hcic002963	Hpha000116, Hpha010005
OG0000316	TRCA5832942.1, TRCA5832943.1, TRCA5833034.1, TRCA5837915.1, TRCA5837918.1, TRCA5838135.1, TRCA5839074.1, TRCA5839443.1, TRCA8200983.2	BOMO1091787.1, BOMO1155300.1, BOMO1166607.1, BOMO1202205.1, BOMO1203888.1, BOMO1204320.1, BOMO2548737.1	DEPO9762032.1, DEPO9762033.1, DEPO9770928.1, DEPO9771075.1, DEPO9771321.1	ANGL3309742.1, ANGL3311847.1, ANGL3311848.1, ANGL3311849.1, ANGL3311850.1, ANGL3312636.1, ANGL3313058.1, ANGL8564120.1, ANGL8568462.1, ANGL8569520.1	LEDE3012171.1, LEDE3026247.1, LEDE3027006.1, LEDE3027150.1	AETU9873018.1, AETU9881951.1, AETU9881952.1	DIVI8146782.1, DIVI8154657.1	Hcic009841, Hcic013752		BMGene06838
OG0000317	TRCA1153727.1, TRCA5838086.1, TRCA5838087.1, TRCA5838088.1, TRCA8197048.1, TRCA8197049.1, TRCA8197050.1, TRCA8200004.1, TRCA8596.1	BOMO2547440.2	DEPO9755716.1, DEPO9755717.1, DEPO9761602.1, DEPO9766479.1, DEPO9766480.1, DEPO9770786.1	ANGL8570360.1, ANGL8570365.1, ANGL8570366.1, ANGL8575542.1	LEDE3011508.1, LEDE3020846.1, LEDE3023378.1, LEDE3026877.1, LEDE3026878.1	AETU9874323.1, AETU9876951.1	DIVI8137560.1, DIVI8137564.1, DIVI8137565.1, DIVI8150557.1, DIVI8150558.1, DIVI8150559.1, DIVI8150560.1	Hcic001154, Hcic009521	Hpha003545, Hpha009971	BMGene04146, BMGene04493, BMGene05623, BMGene06329
OG0000318	TRCA1164285.1, TRCA5839603.1	BOMO1036834.1, BOMO1037013.1, BOMO1104835.1, BOMO1208930.1, BOMO1254654.1, BOMO1266323.1, BOMO2552709.1	DEPO9763208.1, DEPO9763209.1, DEPO9763210.1, DEPO9763211.1, DEPO9763227.1, DEPO9763228.1, DEPO9763230.1	ANGL3311598.1, ANGL3311599.1, ANGL3311600.1, ANGL3311613.1, ANGL8561015.1, ANGL8574704.2	LEDE3015931.1, LEDE3017027.1, LEDE3018017.1, LEDE3018018.1, LEDE3018019.1, LEDE3018020.1, LEDE3022543.1	AETU9865154.1, AETU9865155.1	DIVI8140411.1, DIVI8141809.1, DIVI8147302.1	Hcic003563, Hcic004308	Hpha002861, Hpha006845	BMGene00149, BMGene00768, BMGene00769, BMGene06857
OG0000319	TRCA1280513.1, TRCA5838632.1, TRCA5838633.1, TRCA8197650.1, TRCA8197652.1, TRCA8197653.1	BOMO1119705.1, BOMO1119706.1, BOMO1119707.1, BOMO1119708.1, BOMO1119709.1, BOMO1119710.1, BOMO2553363.1, BOMO2553364.1, BOMO2553365.1, BOMO2553366.1, BOMO2553367.1, BOMO2553368.1, BOMO2553369.1	DEPO9762689.1, DEPO9762690.1, DEPO9762692.1	ANGL8577126.1, ANGL8577127.1, ANGL8577128.1, ANGL8577129.1, ANGL8577130.1	LEDE3029647.1, LEDE3029648.1, LEDE3029649.1, LEDE3029650.1	AETU9876409.1, AETU9876410.1, AETU9876411.1, AETU9876413.1	DIVI8148875.1, DIVI8148876.1, DIVI8148877.1, DIVI8148878.1, DIVI8148879.1	Hcic010623		BMGene11208
OG0000320	TRCA5834615.1, TRCA5834616.1, TRCA8192605.1, TRCA8192606.1, TRCA8192607.1, TRCA8192609.1, TRCA8192610.1, TRCA8192611.1	BOMO1205020.1	DEPO9755983.1, DEPO9756059.1, DEPO9772322.1	ANGL8572617.1, ANGL8572618.1, ANGL8572619.1, ANGL8572620.1, ANGL8572621.1, ANGL8572622.1, ANGL8572624.1	LEDE3017590.1, LEDE3017591.1, LEDE3017592.1, LEDE3017593.1, LEDE3017594.1, LEDE3017595.1, LEDE3017596.1	AETU9869083.1	DIVI8133381.1, DIVI8133389.1, DIVI8133396.1, DIVI8133403.1, DIVI8133411.1, DIVI8133418.1, DIVI8133427.1, DIVI8133434.1, DIVI8133441.1, DIVI8133448.1, DIVI8133458.1, DIVI8133466.1	Hcic011016	Hpha011703	BMGene07724
OG0000321	TRCA4542.2, TRCA4609.1, TRCA8194095.1, TRCA8194096.1, TRCA8194350.1, TRCA8194353.1	BOMO1036959.1, BOMO2548893.1, BOMO2548894.1	DEPO9757684.1, DEPO9757685.1, DEPO9757686.1, DEPO9757687.1	ANGL8565532.1, ANGL8565533.1	LEDE3024604.1, LEDE3024605.1, LEDE3027568.1	AETU9873600.1, AETU9873601.1, AETU9873602.1	DIVI8140433.1, DIVI8140434.1, DIVI8140435.1, DIVI8140436.1, DIVI8145169.1	Hcic002121, Hcic002122, Hcic007493, Hcic007494, Hcic012345, Hcic013388	Hpha000446, Hpha001712, Hpha001713, Hpha001714, Hpha001715	BMGene04797, BMGene05263, BMGene05264, BMGene08031, BMGene08032
OG0000322	TRCA5836842.1, TRCA8195336.1, TRCA8195337.1, TRCA8195338.1, TRCA8195340.1, TRCA8195341.1	BOMO1040171.1, BOMO1207193.1, BOMO1207194.1, BOMO2544289.1, BOMO2544291.1, BOMO2544295.1, BOMO2544299.1, BOMO2544302.1, BOMO2544304.1, BOMO4931544.1	DEPO9770996.1, DEPO9770997.1, DEPO9770998.1, DEPO9770999.1, DEPO9771000.1	ANGL8571489.1, ANGL8571490.1, ANGL8571491.1, ANGL8571492.1, ANGL8571493.1, ANGL8571495.1, ANGL8571496.1	LEDE3017244.1, LEDE3017246.1, LEDE3017247.1, LEDE3017248.1, LEDE3017249.1	AETU9880425.1, AETU9880426.1, AETU9880427.1, AETU9880428.1, AETU9880429.1, AETU9880430.1		Hcic011965	Hpha006498	BMGene03438
OG0000323	TRCA5836279.1, TRCA5836280.1, TRCA5839976.1, TRCA5839978.1, TRCA5839979.1, TRCA8196675.1, TRCA9398.1	BOMO1205173.1, BOMO1205174.1, BOMO1205176.1, BOMO1205177.1, BOMO4928771.1	DEPO9768594.1, DEPO9768596.1, DEPO9768597.1	ANGL8566081.1, ANGL8566083.1, ANGL8566084.1, ANGL8573273.1, ANGL8574676.1, ANGL8574677.1, ANGL8574682.1, ANGL8576659.1	LEDE3014924.1, LEDE3014925.1, LEDE3015548.1, LEDE3018581.1, LEDE3028196.1, LEDE3028629.1	AETU9876055.1, AETU9878052.1, AETU9879308.1, AETU9879309.1	DIVI8137609.1, DIVI8148446.1	Hcic005844, Hcic012422, Hcic013000	Hpha001300, Hpha010542	BMGene06168, BMGene06469
OG0000324	TRCA1158.1, TRCA1404.1, TRCA5839736.1, TRCA5839737.1, TRCA5839738.1, TRCA6309.1, TRCA8197657.1	BOMO1205391.1, BOMO1205464.1, BOMO1207119.1, BOMO4928862.1, BOMO4928863.1, BOMO4929055.1, BOMO4931367.1, BOMO4933930.2			LEDE3025310.1	AETU9876342.1, AETU9877647.1	DIVI8128987.1	Hcic005145, Hcic011980, Hcic012006, Hcic012904, Hcic013095	Hpha000056, Hpha000057, Hpha003885	BMGene11049, BMGene11050, BMGene12215, BMGene12216, BMGene14032, BMGene14033, BMGene14603, BMGene14767, BMGene14818, BMGene14819, BMGene15117, BMGene15118, BMGene15504, BMGene15725, BMGene15980
OG0000325	TRCA5839107.1, TRCA7143.1, TRCA7931.1, TRCA8198279.1, TRCA8198281.1, TRCA8199224.1	BOMO1036841.1, BOMO1036881.1, BOMO1106136.1, BOMO1106137.1, BOMO2550244.1	DEPO9756867.1, DEPO9756868.1, DEPO9756869.1, DEPO9763924.1	ANGL8561965.1, ANGL8561966.1, ANGL8561968.1, ANGL8561969.1, ANGL8561970.1, ANGL8572129.1, ANGL8572130.1	LEDE3012664.1, LEDE3012668.1, LEDE3022148.1, LEDE3022156.1, LEDE3022164.1	AETU9866510.1, AETU9866581.1, AETU9866582.1, AETU9868932.1, AETU9868933.1	DIVI8129518.1, DIVI8129519.1, DIVI8129520.1, DIVI8145223.1, DIVI8145224.1, DIVI8145227.1	Hcic002153	Hpha003441, Hpha009364	BMGene06130
OG0000326	TRCA6115.2, TRCA8200744.1, TRCA8200745.1, TRCA8200746.1	BOMO2549254.1	DEPO9754883.1, DEPO9754884.1, DEPO9754885.1, DEPO9758094.1, DEPO9758095.1, DEPO9758097.1	ANGL8566762.1, ANGL8566763.1, ANGL8566764.1, ANGL8566765.1, ANGL8566766.1, ANGL8570670.1, ANGL8570671.1	LEDE3015462.1, LEDE3015463.1, LEDE3015464.1, LEDE3015465.1, LEDE3015466.1, LEDE3015467.1, LEDE3015468.1, LEDE3015469.1, LEDE3015470.1	AETU9871936.1, AETU9871937.1, AETU9871938.1, AETU9871939.1, AETU9871940.1, AETU9871941.1	DIVI8128975.1, DIVI8128976.1, DIVI8128977.1, DIVI8128978.1, DIVI8138083.1, DIVI8138084.1	Hcic006808	Hpha000280	BMGene11720
OG0000327	TRCA5840788.1, TRCA5840789.1, TRCA5840790.1, TRCA5840791.1, TRCA5840792.1, TRCA5840793.1, TRCA8201074.1, TRCA8201075.1, TRCA8201076.1	BOMO1207005.1, BOMO2550150.1, BOMO2550151.1, BOMO2550152.1	DEPO9757462.1	ANGL8579084.1, ANGL8579085.1, ANGL8579086.1, ANGL8579087.1, ANGL8579088.1, ANGL8579089.1, ANGL8579090.1	LEDE3011532.1, LEDE3011534.1, LEDE3011552.1, LEDE3015759.1, LEDE3015760.1, LEDE3015761.1, LEDE3015762.1, LEDE3015763.1	AETU9868248.1, AETU9868249.1, AETU9868250.1, AETU9868251.1, AETU9868252.1	DIVI8147397.1, DIVI8150836.1	Hcic006091, Hcic006092	Hpha008243	BMGene00483, BMGene01130, BMGene11276
OG0000328	TRCA5060.2, TRCA5074.1, TRCA5840519.1, TRCA8201419.1, TRCA8201420.1, TRCA8201422.1, TRCA8201423.1, TRCA8201424.1	BOMO1208929.1, BOMO1208944.1, BOMO1208945.1, BOMO1208946.1, BOMO1208947.1	DEPO9768239.1, DEPO9768240.1, DEPO9768241.1, DEPO9768242.1, DEPO9772635.1, DEPO9772636.1, DEPO9772637.1, DEPO9772639.1	ANGL8568270.1, ANGL8568271.1, ANGL8568275.1, ANGL8568276.1, ANGL8568277.1, ANGL8568278.1	LEDE3013283.1, LEDE3013285.1, LEDE3013286.1, LEDE3013287.1, LEDE3026377.1, LEDE3026738.1	AETU9876377.1, AETU9876379.1	DIVI8137452.1, DIVI8144330.1, DIVI8144331.1	Hcic005170	Hpha008396, Hpha008397	BMGene06414
OG0000329	TRCA5834189.1, TRCA5834190.1, TRCA5834191.1, TRCA5834192.1, TRCA5834194.1, TRCA5834195.1, TRCA5834196.1, TRCA5834197.1, TRCA5834198.1, TRCA5834199.1, TRCA5834200.1, TRCA5834201.1, TRCA5834202.1	BOMO1108348.1, BOMO1108405.1	DEPO9757836.1, DEPO9759052.1	ANGL3311218.1, ANGL3311219.1, ANGL3311220.1	LEDE3017173.1, LEDE3017174.1, LEDE3017175.1, LEDE3017176.1, LEDE3017177.1, LEDE3017178.1, LEDE3017179.1, LEDE3017180.1, LEDE3017181.1, LEDE3017182.1, LEDE3017183.1, LEDE3017184.1	AETU9872509.1, AETU9872517.1	DIVI8144286.1, DIVI8144289.1	Hcic009778, Hcic009779	Hpha001327, Hpha001687, Hpha012448	BMGene05990
OG0000330	TRCA5836438.1, TRCA5836439.1, TRCA5836440.1, TRCA5836441.1, TRCA5836442.1, TRCA5836443.1, TRCA5836444.1, TRCA5836445.1, TRCA5836446.1, TRCA5836447.1	BOMO1203980.1	DEPO9759234.1, DEPO9759235.1, DEPO9759236.1, DEPO9759237.1, DEPO9759238.1	ANGL8562009.1, ANGL8562010.1, ANGL8562011.1, ANGL8562012.1	LEDE3029951.1, LEDE3029952.1, LEDE3029953.1, LEDE3029954.1	AETU9871840.1, AETU9871841.1, AETU9871842.1, AETU9871843.1, AETU9871844.1, AETU9871845.1, AETU9871846.1, AETU9871847.1, AETU9871848.1, AETU9871849.1, AETU9871851.1	DIVI8136044.1, DIVI8136045.1, DIVI8136046.1, DIVI8136047.1	Hcic013382	Hpha005943	BMGene11013
OG0000331	TRCA5837796.1, TRCA5837797.1, TRCA5837798.1, TRCA5837799.1, TRCA5837800.1, TRCA5837801.1, TRCA5837802.1, TRCA5837803.1, TRCA5837804.1, TRCA5837805.1, TRCA5837806.1, TRCA5837807.1, TRCA5837808.1, TRCA5837809.1	BOMO1203750.1, BOMO1203751.1, BOMO1203752.1, BOMO1203753.1, BOMO2545903.1, BOMO2545904.1, BOMO2545905.1, BOMO2545906.1, BOMO2545907.1, BOMO2545908.1	DEPO9771470.1, DEPO9771471.1, DEPO9771472.1, DEPO9771473.1, DEPO9771474.1, DEPO9771475.1, DEPO9771476.1, DEPO9771477.1, DEPO9771478.1, DEPO9771479.1	ANGL8567497.1	LEDE3023179.1, LEDE3025242.1	AETU9872007.1	DIVI8141070.1	Hcic011804	Hpha012073	BMGene01920
OG0000332		BOMO1155301.1	DEPO9753281.1, DEPO9754447.1, DEPO9755291.1, DEPO9755675.1, DEPO9755730.1, DEPO9755731.1, DEPO9759347.1, DEPO9761187.1, DEPO9764272.1, DEPO9764757.1, DEPO9764758.1, DEPO9765534.1, DEPO9765587.1, DEPO9765855.1, DEPO9765879.1, DEPO9766920.1, DEPO9768086.1, DEPO9771140.1, DEPO9771152.1, DEPO9772797.1	ANGL3310657.1, ANGL3310818.1, ANGL8562952.1, ANGL8568754.2, ANGL8577261.2	LEDE3015649.1, LEDE3024059.1	AETU9867275.1, AETU9867346.1, AETU9870710.1, AETU9872257.1, AETU9872258.1, AETU9875388.1, AETU9877813.1, AETU9878340.1	DIVI8135334.1, DIVI8135340.1, DIVI8135353.1, DIVI8144552.1, DIVI8148358.1	Hcic004985
OG0000333	TRCA1107650.1, TRCA1135390.1, TRCA8197630.1, TRCA8197631.1, TRCA8197632.1, TRCA8197633.1, TRCA8197634.1	BOMO1037331.2, BOMO1166846.1, BOMO1166848.1, BOMO1206378.1, BOMO1206379.1, BOMO1206380.1	DEPO9771678.1, DEPO9771679.1, DEPO9771680.1, DEPO9771681.1, DEPO9771682.1, DEPO9771683.1, DEPO9771684.1	ANGL8560850.1, ANGL8560858.1, ANGL8560866.1, ANGL8560874.1	LEDE3020537.1, LEDE3020547.1	AETU9873047.1, AETU9873048.1, AETU9873049.1, AETU9873050.1, AETU9873051.1, AETU9879846.1	DIVI8128296.1, DIVI8128297.1, DIVI8128299.1, DIVI8128300.1, DIVI8128301.1	Hcic005024	Hpha011311, Hpha013211	BMGene08908
OG0000334	TRCA1107828.1, TRCA1107842.1, TRCA8192985.1, TRCA8192986.1, TRCA8200273.1	BOMO1036995.2, BOMO1205714.1, BOMO2548543.1	DEPO9768840.1, DEPO9768841.1, DEPO9768842.1, DEPO9768843.1, DEPO9768844.1, DEPO9768845.1, DEPO9768846.1, DEPO9768847.1, DEPO9768848.1, DEPO9768849.1, DEPO9768850.1, DEPO9768851.1, DEPO9768852.1, DEPO9768853.1, DEPO9768854.1, DEPO9768855.1, DEPO9768856.1, DEPO9768857.1, DEPO9768859.1	ANGL8569626.1	LEDE3025699.1, LEDE3025706.1, LEDE3025714.1, LEDE3025721.1, LEDE3025793.1	AETU9869098.1, AETU9874184.1, AETU9874484.1	DIVI8131556.1, DIVI8131557.1	Hcic006335	Hpha001817	BMGene04612
OG0000335	TRCA1161902.1, TRCA1161904.1, TRCA1161906.1, TRCA1161907.1, TRCA1161927.1, TRCA5833252.1	BOMO1037201.1, BOMO1159617.1, BOMO1171331.1	DEPO9754202.1, DEPO9754207.1, DEPO9757967.1, DEPO9766997.1	ANGL3310062.1, ANGL3310063.1, ANGL3310064.1, ANGL3312670.1, ANGL3312671.1, ANGL3312672.1, ANGL3312673.1, ANGL8570501.1, ANGL8570516.1, ANGL8570519.1, ANGL8570552.1	LEDE3018371.1, LEDE3020144.1	AETU9869070.1, AETU9870196.1, AETU9870197.1, AETU9878324.1	DIVI8142133.1, DIVI8145231.1, DIVI8145240.1, DIVI8145259.1, DIVI8145269.1, DIVI8154667.1	Hcic002982, Hcic002984	Hpha010307, Hpha012880	BMGene05927
OG0000336	TRCA8190759.1, TRCA8190780.1	BOMO1204685.1, BOMO1204808.1, BOMO1204809.1, BOMO1204810.1, BOMO1204897.1, BOMO2547248.1, BOMO2547831.1, BOMO4924526.1, BOMO4924527.1, BOMO4927940.3, BOMO4927943.1, BOMO4927944.1, BOMO4927945.1, BOMO4928516.1, BOMO4928517.1, BOMO4934321.2	DEPO9757432.1, DEPO9757433.1, DEPO9757494.1, DEPO9757496.1, DEPO9757497.1, DEPO9757498.1, DEPO9757499.1, DEPO9759202.1	ANGL8566753.1, ANGL8566760.1, ANGL8566761.1	LEDE3018314.1, LEDE3023472.1, LEDE3023473.1	AETU9872473.1, AETU9872475.1, AETU9872476.1	DIVI8153206.1	Hcic002145, Hcic002147	Hpha003435, Hpha009143	BMGene06125
OG0000337	TRCA5835469.1, TRCA5835470.1, TRCA5835471.1, TRCA5835472.1, TRCA5835473.1, TRCA5835474.1, TRCA5835475.1, TRCA5835476.1, TRCA8193077.2, TRCA8193081.2	BOMO1205658.1, BOMO1205659.1, BOMO1205660.1, BOMO1205661.1	DEPO9762106.1, DEPO9762107.1, DEPO9762108.1, DEPO9762109.1	ANGL3310417.1, ANGL8568877.1, ANGL8568878.1, ANGL8568879.1, ANGL8568880.1, ANGL8568882.1	LEDE3021183.1, LEDE3021184.1, LEDE3027525.1, LEDE3028927.1, LEDE3028928.1, LEDE3028929.1, LEDE3028930.1, LEDE3028931.1, LEDE3028932.1	AETU9876901.1	DIVI8147054.1, DIVI8149926.1, DIVI8149927.1, DIVI8149928.1	Hcic010266	Hpha010693	BMGene04620
OG0000338	TRCA5835813.1, TRCA6686.2, TRCA8193858.1, TRCA8193859.1, TRCA8193860.1, TRCA8193861.1, TRCA8193862.1, TRCA8193863.1, TRCA8193865.1, TRCA8193866.1, TRCA8193867.1	BOMO1203454.1, BOMO1203456.1, BOMO2545548.1, BOMO2545549.1, BOMO2545550.1	DEPO9759462.1, DEPO9759463.1, DEPO9759464.1, DEPO9759465.1, DEPO9759466.1, DEPO9759467.1, DEPO9759468.1, DEPO9759469.1, DEPO9759470.1, DEPO9759471.1	ANGL8564649.1, ANGL8564650.1, ANGL8564651.1, ANGL8564652.1, ANGL8564653.1, ANGL8564654.1, ANGL8564655.1	LEDE3021356.1, LEDE3026826.1	AETU9873985.1	DIVI8144711.1, DIVI8152038.1	Hcic011011	Hpha012122	BMGene04652
OG0000339	TRCA5838178.1, TRCA5838179.1, TRCA5838180.1, TRCA5838181.1, TRCA5838182.1, TRCA8196711.1, TRCA8196712.1, TRCA8196714.1, TRCA8196715.1, TRCA8621.1	BOMO1207799.1, BOMO2552257.1, BOMO4926303.1	DEPO9761093.1, DEPO9770135.1, DEPO9770136.1, DEPO9770137.1, DEPO9770138.1, DEPO9770139.1, DEPO9770140.1, DEPO9770141.1, DEPO9770142.1, DEPO9770143.1, DEPO9770144.1, DEPO9770145.1, DEPO9770146.1, DEPO9770148.1	ANGL8565856.1, ANGL8565857.1, ANGL8565858.1, ANGL8575024.1	LEDE3029352.1	AETU9865477.1, AETU9865478.1, AETU9865479.1, AETU9880598.1	DIVI8131432.1, DIVI8134361.1	Hcic004197	Hpha002126	BMGene02062
OG0000340	TRCA0067.1, TRCA8196725.1, TRCA8196726.1, TRCA8196728.1	BOMO2544941.1, BOMO2544943.1, BOMO2544946.1, BOMO2546240.2, BOMO4926683.1	DEPO9760302.1, DEPO9760303.1, DEPO9760305.1, DEPO9760306.1, DEPO9760307.1, DEPO9760321.1, DEPO9760322.1, DEPO9760323.1, DEPO9760324.1	ANGL8570447.1, ANGL8575239.1, ANGL8575240.1, ANGL8575241.1, ANGL8575242.1, ANGL8575243.1, ANGL8575244.1, ANGL8575246.1, ANGL8575247.1	LEDE3024051.1, LEDE3024053.1, LEDE3024054.1, LEDE3024407.1, LEDE3024408.1	AETU9867820.1, AETU9867823.1	DIVI8137718.1, DIVI8137719.1, DIVI8137728.1	Hcic010323	Hpha005146	BMGene01666, BMGene02458
OG0000341	TRCA4237.2, TRCA5838468.1, TRCA8197454.1, TRCA8197455.1, TRCA8197456.1, TRCA8197457.1, TRCA8197458.1	BOMO1207605.1, BOMO1207606.1, BOMO4932278.1	DEPO9770233.1, DEPO9770234.1, DEPO9770235.1, DEPO9770237.1, DEPO9770238.1, DEPO9770239.1, DEPO9770240.1, DEPO9770241.1, DEPO9770243.1, DEPO9770244.1	ANGL8569062.1, ANGL8569063.1, ANGL8569064.1, ANGL8569065.1, ANGL8569066.1, ANGL8569067.1	LEDE3026243.1	AETU9872247.1, AETU9872248.1	DIVI8140446.1, DIVI8140447.1, DIVI8140448.1, DIVI8140449.1, DIVI8140450.1, DIVI8140451.1, DIVI8140452.1, DIVI8140453.1, DIVI8140454.1	Hcic000343	Hpha006431	BMGene02020
OG0000342	TRCA5838838.1, TRCA5838839.1, TRCA8197555.1, TRCA8199699.1, TRCA8199700.1		DEPO9771803.1, DEPO9771804.1, DEPO9771805.1, DEPO9771806.1	ANGL3309902.1, ANGL3309903.1, ANGL3311754.1, ANGL8563630.1, ANGL8563658.2	LEDE3013892.1, LEDE3020767.1, LEDE3025718.1, LEDE3028369.1, LEDE3028421.1, LEDE3030399.1	AETU9870773.1, AETU9874265.1, AETU9874266.1, AETU9880162.1	DIVI8148834.1, DIVI8151406.1, DIVI8151408.1, DIVI8151455.1, DIVI8151456.1, DIVI8151457.1, DIVI8153134.1, DIVI8153136.1	Hcic011135, Hcic011136, Hcic013289	Hpha006798, Hpha006799, Hpha012675	BMGene10527, BMGene10529, BMGene10530
OG0000343	TRCA4139.1, TRCA8198278.1	BOMO1206552.1		ANGL3309831.1, ANGL3310893.1, ANGL3311853.1, ANGL3312526.1, ANGL3313080.1, ANGL8564473.2, ANGL8567162.1	LEDE3014462.1, LEDE3024778.1		DIVI8130917.1, DIVI8130918.1, DIVI8135548.1, DIVI8135549.1, DIVI8149884.1, DIVI8151699.1, DIVI8154183.1, DIVI8154324.1, DIVI8155085.1			BMGene09199, BMGene12406, BMGene12407, BMGene12652, BMGene12878, BMGene13126, BMGene13179, BMGene13224, BMGene13292, BMGene13304, BMGene13741, BMGene13942, BMGene14009, BMGene14397, BMGene14541, BMGene14860, BMGene14864, BMGene15850, BMGene16004, BMGene16109
OG0000344	TRCA8198969.1	BOMO1204760.1, BOMO1205761.1, BOMO1208231.1, BOMO2551746.2, BOMO2552632.1, BOMO4932733.1		ANGL3310362.1, ANGL3311953.1, ANGL3312823.1, ANGL8565464.1, ANGL8570040.1, ANGL8571486.1, ANGL8577739.1, ANGL8577824.1	LEDE3013760.1, LEDE3015222.1, LEDE3020740.1, LEDE3028714.1	AETU9878473.1		Hcic005380, Hcic005846, Hcic012952	Hpha003504, Hpha005166, Hpha011949, Hpha012823	BMGene09161, BMGene10772, BMGene11637, BMGene11824, BMGene12312, BMGene13270, BMGene13271, BMGene13370, BMGene13666, BMGene13736, BMGene13931, BMGene14140, BMGene14226, BMGene15652
OG0000345	TRCA5083.1, TRCA5840048.1, TRCA5840683.1, TRCA8199420.1, TRCA8199428.1, TRCA8199433.1, TRCA8199439.1, TRCA8201187.1, TRCA8201188.1, TRCA8201191.1	BOMO1108066.1, BOMO1206899.1, BOMO4924277.1	DEPO9769434.1, DEPO9773232.1, DEPO9773256.1	ANGL8564188.1, ANGL8564201.1, ANGL8564202.1	LEDE3011587.1, LEDE3015839.1, LEDE3017489.1, LEDE3017490.1, LEDE3017491.1, LEDE3017493.1, LEDE3028062.1	AETU9865776.1, AETU9865777.1, AETU9874037.1, AETU9877039.1, AETU9877041.1, AETU9879168.1, AETU9879409.1	DIVI8153973.1	Hcic004338, Hcic004339	Hpha012203, Hpha012204, Hpha012749	BMGene00171, BMGene00790
OG0000346	TRCA5840759.1, TRCA5840760.1, TRCA5840761.1, TRCA6237.1, TRCA8201464.1, TRCA8201465.1, TRCA8201466.1	BOMO1040221.1, BOMO2545977.1, BOMO2545978.1, BOMO2545980.1, BOMO2545981.1	DEPO9772595.1, DEPO9772596.1, DEPO9772597.1, DEPO9772598.1	ANGL8561619.1, ANGL8561620.1, ANGL8561621.1	LEDE3013630.1, LEDE3013631.1, LEDE3013632.1, LEDE3013633.1, LEDE3013634.1, LEDE3013635.1	AETU9864542.1, AETU9864543.1, AETU9864544.1, AETU9864545.1, AETU9864546.1, AETU9864548.1, AETU9864549.1	DIVI8146996.1, DIVI8146997.1, DIVI8146998.1, DIVI8146999.1, DIVI8147000.1, DIVI8147001.1	Hcic001962	Hpha004317	BMGene06770
OG0000347	TRCA6528.2, TRCA8201661.1	BOMO1206694.1, BOMO1207871.1	DEPO9768649.1, DEPO9768650.1, DEPO9771920.1, DEPO9771921.1	ANGL8563903.1, ANGL8563904.1, ANGL8563905.1, ANGL8570640.1, ANGL8578484.1	LEDE3018098.1, LEDE3024796.1, LEDE3024797.1, LEDE3024798.1, LEDE3024799.1, LEDE3024965.1, LEDE3026687.1	AETU9867781.1, AETU9877064.1, AETU9880559.1, AETU9880560.1	DIVI8145632.1, DIVI8145791.1, DIVI8145792.1, DIVI8145793.1, DIVI8148015.1, DIVI8148016.1, DIVI8151244.1, DIVI8154030.1	Hcic002688, Hcic006107	Hpha001644, Hpha002391, Hpha002392	BMGene00491, BMGene01142, BMGene06560, BMGene11263
OG0000348		BOMO1202049.1, BOMO1208703.1, BOMO1208825.1, BOMO2543858.2, BOMO4929732.1		ANGL3313090.1, ANGL8571487.1	LEDE3011903.1, LEDE3012852.1, LEDE3017932.1, LEDE3018594.1, LEDE3019606.1		DIVI8131569.1, DIVI8134847.1, DIVI8137330.1, DIVI8140976.1, DIVI8143608.1, DIVI8149725.1, DIVI8151597.1, DIVI8153678.1	Hcic002965	Hpha001832, Hpha004034, Hpha004463, Hpha006082	BMGene01736, BMGene02511, BMGene07015, BMGene11572, BMGene11887, BMGene12473, BMGene12806, BMGene12941, BMGene14387, BMGene14398, BMGene14799, BMGene15015, BMGene15107, BMGene15584, BMGene15707, BMGene15714
OG0000349		BOMO2552700.1	DEPO9755151.1	ANGL3310915.1, ANGL3311281.1, ANGL3311282.1, ANGL3311592.1, ANGL3311715.1, ANGL3311718.1, ANGL3311719.1, ANGL3311846.1, ANGL3311977.1, ANGL3311978.1, ANGL3312001.1, ANGL3312082.1, ANGL3312689.1, ANGL8563285.1, ANGL8564508.1, ANGL8568997.2, ANGL8569142.1, ANGL8569143.1, ANGL8569144.1, ANGL8569299.1, ANGL8569756.1, ANGL8569762.1, ANGL8570188.1, ANGL8572589.1, ANGL8572591.2, ANGL8574498.1, ANGL85745…	LEDE3022498.1, LEDE3022499.1, LEDE3025919.1, LEDE3025928.1		DIVI8135838.1, DIVI8139416.1, DIVI8149390.1, DIVI8152682.1			BMGene08783
OG0000350			DEPO9754444.1, DEPO9754445.1, DEPO9761644.1, DEPO9761645.1	ANGL8569483.1, ANGL8573222.1, ANGL8573223.1, ANGL8573226.1	LEDE3015294.1, LEDE3015295.1	AETU9864576.1, AETU9867223.1, AETU9868477.1, AETU9868480.1, AETU9869000.1, AETU9871969.1, AETU9872135.1, AETU9873397.1, AETU9874487.1, AETU9874488.1, AETU9875102.1, AETU9876128.1, AETU9876914.1, AETU9877513.1, AETU9878429.1, AETU9878447.1, AETU9878998.1	DIVI8133609.1, DIVI8133610.1, DIVI8133611.1, DIVI8133613.1, DIVI8133614.1, DIVI8135401.1, DIVI8135402.1, DIVI8145934.1, DIVI8145935.1, DIVI8153357.1, DIVI8153616.1	Hcic004983, Hcic009638		BMGene05925
OG0000351			DEPO9755314.1, DEPO9771451.1, DEPO9771452.1	ANGL8572894.1, ANGL8572900.1, ANGL8572921.1	LEDE3018257.1, LEDE3018258.1, LEDE3018259.1, LEDE3029433.1	AETU9867492.1, AETU9867493.1, AETU9874891.1, AETU9874892.1	DIVI8129660.1, DIVI8129661.1, DIVI8129662.1, DIVI8129663.1, DIVI8129664.1, DIVI8129665.1, DIVI8129668.1, DIVI8129669.1, DIVI8129671.1, DIVI8129672.1, DIVI8129673.1, DIVI8129674.1, DIVI8129675.1, DIVI8129676.1, DIVI8129677.1, DIVI8129678.1, DIVI8129679.1, DIVI8129680.1, DIVI8129681.1, DIVI8129684.1, DIVI8129685.1, DIVI8129687.1, DIVI8129688.1, DIVI8129689.1, DIVI8137399.1, DIVI8137400.1, DIVI81530…
OG0000352				ANGL8569028.1	LEDE3027631.1			Hcic000533, Hcic001927, Hcic002138, Hcic003155, Hcic006265, Hcic007087, Hcic007174, Hcic008591, Hcic009657, Hcic012000	Hpha000473, Hpha001008, Hpha002008, Hpha002344, Hpha002536, Hpha003327, Hpha003356, Hpha003565, Hpha003896, Hpha004659, Hpha005139, Hpha005568, Hpha005880, Hpha005913, Hpha006352, Hpha006536, Hpha006877, Hpha008076, Hpha008926, Hpha009002, Hpha009191, Hpha009423, Hpha009501, Hpha011079, Hpha011326, Hpha011972, Hpha012023, Hpha012260	BMGene12511
OG0000353	TRCA1103244.1, TRCA1107775.1, TRCA1107776.1, TRCA5838675.1, TRCA5838735.1, TRCA5838759.1, TRCA5838777.1, TRCA5838806.1, TRCA8199351.1, TRCA8199353.1, TRCA8199354.1, TRCA8199355.1	BOMO1203396.1, BOMO1203397.1, BOMO1203398.1, BOMO1275941.1, BOMO2545488.1, BOMO2545489.1, BOMO2545490.1, BOMO2545491.1	DEPO9754908.1, DEPO9754909.1, DEPO9754910.1, DEPO9754911.1, DEPO9754912.1	ANGL8577963.1, ANGL8577970.1, ANGL8577978.1	LEDE3018979.1, LEDE3018980.1, LEDE3018981.1, LEDE3018982.1	AETU9865723.1, AETU9865724.1, AETU9865725.1, AETU9865726.1, AETU9865727.1	DIVI8146006.1	Hcic010785	Hpha009899
OG0000354	TRCA1106933.1, TRCA5835617.1, TRCA5835618.1, TRCA5835619.1, TRCA5835620.1, TRCA5835621.1, TRCA5835622.1, TRCA8194040.1, TRCA8194041.1	BOMO1036975.1, BOMO1205994.1, BOMO1205995.1, BOMO1205996.1, BOMO2548895.1, BOMO2548896.1, BOMO2548897.1	DEPO9763446.1, DEPO9763447.1	ANGL8579021.1, ANGL8579022.1, ANGL8579023.1, ANGL8579024.1	LEDE3012896.1, LEDE3012897.1, LEDE3012898.1, LEDE3012899.1, LEDE3012900.1, LEDE3012901.1	AETU9867180.1, AETU9867182.1, AETU9867183.1, AETU9867184.1, AETU9867185.1, AETU9867186.1, AETU9867187.1	DIVI8155616.1	Hcic011718	Hpha003071	BMGene05159, BMGene08146
OG0000355	TRCA1813225.1, TRCA1813376.1, TRCA5836450.1, TRCA5836451.1, TRCA8194788.1, TRCA8194840.1			ANGL8563128.1, ANGL8563129.1	LEDE3023468.1, LEDE3023469.1	AETU9876079.1	DIVI8148836.1, DIVI8152531.1, DIVI8154982.1, DIVI8155062.1	Hcic000492, Hcic000493, Hcic000496, Hcic000497, Hcic000498, Hcic011442, Hcic013673, Hcic013674, Hcic013675, Hcic013676, Hcic013684, Hcic013685	Hpha002361, Hpha002362, Hpha002364, Hpha005493, Hpha005494, Hpha013409, Hpha013643, Hpha013648, Hpha013650, Hpha013653, Hpha013655	BMGene11929, BMGene11930
OG0000356	TRCA5833002.1, TRCA5833003.1, TRCA5833004.1, TRCA5833005.1, TRCA5833006.1, TRCA8190511.1	BOMO1208008.1, BOMO1208009.1, BOMO1208010.1, BOMO1208011.1, BOMO1208012.1, BOMO1208013.1, BOMO1208014.1, BOMO1208015.1, BOMO1208016.1, BOMO1208017.1, BOMO2551477.1, BOMO2551482.1, BOMO2551483.1, BOMO4932838.1	DEPO9767011.1, DEPO9767012.1, DEPO9767013.1, DEPO9767014.1, DEPO9767015.1, DEPO9767016.1, DEPO9767018.1	ANGL3311750.1, ANGL3312090.1, ANGL8576200.1	LEDE3017162.1	AETU9873736.1, AETU9873749.1, AETU9879564.1	DIVI8132223.1, DIVI8132224.1, DIVI8132225.1	Hcic006499	Hpha001015	BMGene03780
OG0000357	TRCA1118.1, TRCA1184.1, TRCA1247.1, TRCA8190695.1	BOMO1037406.1, BOMO1040435.1, BOMO2547639.1	DEPO9755483.1, DEPO9755484.1, DEPO9767273.1, DEPO9770795.1	ANGL8569169.1, ANGL8569171.1, ANGL8569172.1, ANGL8574352.1	LEDE3013037.1, LEDE3013038.1, LEDE3013039.1, LEDE3013040.1, LEDE3013041.1, LEDE3017471.1, LEDE3017472.1, LEDE3018913.1	AETU9864766.1, AETU9864783.1, AETU9874377.1, AETU9877048.1, AETU9877050.1	DIVI8136818.1, DIVI8136819.1, DIVI8136820.1, DIVI8136821.1, DIVI8136822.1, DIVI8152582.1, DIVI8152642.1, DIVI8153943.1	Hcic010800, Hcic010801	Hpha011197	BMGene03806
OG0000358	TRCA5834686.1, TRCA8190728.1, TRCA8190729.1, TRCA8190730.1, TRCA8190731.1, TRCA8190733.1, TRCA8190734.1, TRCA8190735.1, TRCA8190736.1, TRCA8190739.1	BOMO1206184.1, BOMO1206185.1, BOMO1206186.1, BOMO2549241.1, BOMO2549242.1, BOMO2549244.1, BOMO2549245.1, BOMO2549248.1, BOMO4930197.1	DEPO9765230.1, DEPO9765232.1, DEPO9765233.1, DEPO9765234.1, DEPO9765235.1, DEPO9765236.1	ANGL8573507.1, ANGL8573508.1, ANGL8573509.1, ANGL8573510.1, ANGL8573511.1	LEDE3014441.1	AETU9873437.1, AETU9873516.1, AETU9873590.1, AETU9873667.1, AETU9873741.1	DIVI8151447.1	Hcic004406	Hpha008635	BMGene08689
OG0000359	TRCA5834954.1, TRCA5834955.1, TRCA5834956.1, TRCA5834957.1, TRCA5834958.1, TRCA8191719.1, TRCA8191720.1	BOMO1204705.1	DEPO9754130.1, DEPO9757196.1, DEPO9757607.1, DEPO9759525.1, DEPO9767502.1, DEPO9767514.1, DEPO9767526.1, DEPO9772590.1	ANGL8576842.1, ANGL8576843.1, ANGL8576844.1, ANGL8576845.1, ANGL8576846.1, ANGL8576847.1, ANGL8576848.1, ANGL8576849.1, ANGL8576850.1	LEDE3015235.1, LEDE3023277.1	AETU9877312.1	DIVI8136949.1, DIVI8136950.1, DIVI8136952.1, DIVI8136953.1, DIVI8136954.1, DIVI8136955.1, DIVI8136956.1, DIVI8136957.1, DIVI8136958.1	Hcic006678	Hpha002528	BMGene07560
OG0000360	TRCA5834757.1, TRCA5834758.1, TRCA5834759.1, TRCA5834760.1, TRCA5834761.1, TRCA5834762.1, TRCA5834763.1, TRCA5834764.1, TRCA5834765.1, TRCA5834766.1, TRCA5834767.1, TRCA5834768.1, TRCA5834769.1, TRCA8192645.1, TRCA8192646.1	BOMO1204853.1	DEPO9764345.1	ANGL3311157.1, ANGL3311158.1, ANGL3311159.1, ANGL3311160.1	LEDE3026073.1, LEDE3026133.1, LEDE3026204.1, LEDE3026269.1	AETU9869018.1, AETU9869019.1, AETU9869020.1	DIVI8135011.1, DIVI8135012.1, DIVI8135013.1, DIVI8135014.1, DIVI8135016.1, DIVI8135017.1, DIVI8135018.1, DIVI8135019.1, DIVI8135020.1	Hcic009094	Hpha008699	BMGene07599
OG0000361	TRCA4947.2, TRCA5835918.1, TRCA5835919.1, TRCA8194388.1, TRCA8194389.1, TRCA8194390.1, TRCA8194391.1	BOMO1203423.1, BOMO1203424.1, BOMO1203425.1, BOMO1203426.1, BOMO1203427.1, BOMO1203428.1, BOMO2545551.1	DEPO9773370.1, DEPO9773371.1, DEPO9773372.1, DEPO9773373.1, DEPO9773374.1, DEPO9773375.1, DEPO9773376.1	ANGL8561072.1, ANGL8561073.1, ANGL8561074.1, ANGL8561075.1, ANGL8561076.1, ANGL8561077.1	LEDE3012627.1, LEDE3012636.1	AETU9876787.1, AETU9876788.1	DIVI8141857.1, DIVI8141858.1, DIVI8141859.1, DIVI8141860.1	Hcic011646	Hpha011585, Hpha011586	BMGene05185, BMGene08123
OG0000362	TRCA5838451.1, TRCA8197492.1, TRCA8197493.1, TRCA8197494.1, TRCA8197495.1	BOMO1103396.1, BOMO1202147.1, BOMO1202148.1, BOMO1202149.1, BOMO1202150.1, BOMO1202151.1, BOMO1202152.1, BOMO2543929.1	DEPO9766850.1, DEPO9766851.1, DEPO9766852.1, DEPO9766853.1, DEPO9766855.1, DEPO9766856.1, DEPO9766857.1, DEPO9766858.1	ANGL8561851.1, ANGL8561852.1, ANGL8561853.1, ANGL8561854.1	LEDE3029363.1, LEDE3029364.1, LEDE3029365.1, LEDE3029366.1	AETU9868739.1, AETU9868740.1, AETU9868741.1, AETU9868742.1, AETU9868743.1, AETU9868744.1	DIVI8138555.1, DIVI8138556.1	Hcic009786	Hpha009075	BMGene01791
OG0000363	TRCA5835642.1, TRCA8199214.1, TRCA8199587.1, TRCA8199598.1	BOMO1206240.1, BOMO2549327.1, BOMO2549335.1, BOMO2549336.1, BOMO4930058.1, BOMO4930272.1, BOMO4930273.1	DEPO9760621.1, DEPO9760622.1, DEPO9760623.1, DEPO9760624.1, DEPO9760625.1, DEPO9760626.1, DEPO9764438.1, DEPO9764445.1, DEPO9768478.1, DEPO9768565.1	ANGL8568774.1, ANGL8568782.1, ANGL8568789.1, ANGL8568796.1, ANGL8569575.1, ANGL8569577.1, ANGL8569578.1, ANGL8569579.1, ANGL8569580.1	LEDE3028217.1	AETU9874282.1, AETU9874283.1, AETU9874284.1, AETU9874285.1	DIVI8139726.1, DIVI8139728.1, DIVI8139729.1	Hcic012654	Hpha005296
OG0000364	TRCA6116.2, TRCA8200920.1, TRCA8200921.1, TRCA8200922.1, TRCA8200925.1, TRCA8200926.1	BOMO1040182.1	DEPO9767759.1, DEPO9767760.1, DEPO9767761.1	ANGL8580203.1, ANGL8580204.1, ANGL8580205.1, ANGL8580206.1, ANGL8580207.1, ANGL8580208.1, ANGL8580209.1, ANGL8580210.1, ANGL8580211.1, ANGL8580212.1	LEDE3016188.1, LEDE3016197.1, LEDE3016204.1, LEDE3025435.1, LEDE3025436.1, LEDE3025437.1, LEDE3025438.1, LEDE3025439.1, LEDE3025440.1, LEDE3025441.1	AETU9871176.1, AETU9871177.1, AETU9871178.1, AETU9879737.1, AETU9879738.1	DIVI8128853.1	Hcic000198, Hcic013165	Hpha006250	BMGene06655
OG0000365	TRCA8201197.1, TRCA8201198.1, TRCA8201580.1, TRCA8201581.1, TRCA8201582.1, TRCA8201583.1, TRCA8201584.1	BOMO1205209.1, BOMO1205210.1, BOMO1205211.1, BOMO1205212.1, BOMO1205213.1, BOMO1205214.1, BOMO1205215.1, BOMO1205216.1, BOMO1205217.1, BOMO1206907.1, BOMO1206908.1, BOMO2547913.1, BOMO4928529.1, BOMO4931112.1	DEPO9760208.1, DEPO9760209.1, DEPO9767797.1	ANGL8567017.1, ANGL8572567.1	LEDE3013987.1, LEDE3013988.1, LEDE3013989.1, LEDE3013990.1, LEDE3013991.1, LEDE3022284.1	AETU9865765.1, AETU9865766.1, AETU9874689.1	DIVI8130137.1, DIVI8139065.1	Hcic011413	Hpha002269	BMGene00034
OG0000366	TRCA5834672.1, TRCA5834673.1, TRCA5834674.1, TRCA5834675.1, TRCA5834676.1, TRCA5834677.1, TRCA8126.3	BOMO1207768.1, BOMO2551393.1, BOMO2551395.1, BOMO2551397.1, BOMO2551398.1, BOMO2551402.1, BOMO2551405.1, BOMO2551406.1, BOMO2551409.1	DEPO9753388.1	ANGL8567875.1, ANGL8567876.1, ANGL8567877.1, ANGL8567878.1, ANGL8567879.1, ANGL8567880.1, ANGL8567881.1	LEDE3023681.1, LEDE3023682.1, LEDE3023683.1, LEDE3023684.1	AETU9869323.1, AETU9869324.1, AETU9869325.1, AETU9869326.1, AETU9869327.1	DIVI8127746.1, DIVI8127747.1, DIVI8127748.1, DIVI8127749.1	Hcic007430	Hpha003119	BMGene07302
OG0000367	TRCA5839389.1, TRCA5839390.1, TRCA5839391.1, TRCA5839392.1, TRCA5839393.1, TRCA5839394.1, TRCA5839395.1, TRCA5839396.1	BOMO1205218.1, BOMO1205219.1, BOMO1205221.1, BOMO1205222.1, BOMO1205223.1, BOMO1205224.1, BOMO1205225.1, BOMO1205226.1, BOMO1205227.1	DEPO9772630.1, DEPO9772631.1, DEPO9772632.1, DEPO9772633.1, DEPO9772634.1	ANGL8575252.1, ANGL8575253.1	LEDE3012417.1, LEDE3021232.1	AETU9872960.1, AETU9875029.1	DIVI8139297.1, DIVI8139303.1, DIVI8139310.1, DIVI8139320.1, DIVI8139329.1, DIVI8139338.1, DIVI8139345.1	Hcic005329	Hpha008503	BMGene00320, BMGene00942, BMGene00943
OG0000368	TRCA5839674.1	BOMO1203181.1, BOMO1203182.1, BOMO4925435.1	DEPO9753440.1, DEPO9768731.1, DEPO9768732.1, DEPO9768733.1, DEPO9768734.1, DEPO9768735.1, DEPO9768736.1, DEPO9768737.1, DEPO9768739.1	ANGL8575861.1, ANGL8575862.1, ANGL8575863.1, ANGL8575864.1	LEDE3015784.1, LEDE3015785.1	AETU9880648.1, AETU9880650.1, AETU9880651.1, AETU9880652.1, AETU9880653.1, AETU9880654.1, AETU9880655.1	DIVI8134752.1, DIVI8134753.1, DIVI8134754.1, DIVI8134755.1, DIVI8134756.1, DIVI8134757.1, DIVI8134758.1, DIVI8151367.1, DIVI8151375.1, DIVI8151381.1	Hcic004014	Hpha011565	BMGene00209, BMGene00833
OG0000369	TRCA7434.1	BOMO2552387.1	DEPO9769540.1, DEPO9769541.1, DEPO9769633.1	ANGL3310390.1, ANGL8565954.1, ANGL8565955.1, ANGL8565956.1, ANGL8565963.1, ANGL8565964.1, ANGL8565993.1, ANGL8567414.1, ANGL8567452.1, ANGL8567453.1	LEDE3015681.1, LEDE3015836.1, LEDE3015838.1, LEDE3016136.1, LEDE3017901.1, LEDE3017902.1, LEDE3025272.1	AETU9872634.1, AETU9872643.1, AETU9872644.1, AETU9874970.1, AETU9874971.1, AETU9874991.1, AETU9874998.1	DIVI8137119.1, DIVI8140137.1, DIVI8142344.1, DIVI8143865.1, DIVI8146195.1, DIVI8146196.1, DIVI8149621.1, DIVI8153672.1	Hcic007524	Hpha004654	BMGene11027
OG0000370	TRCA9762.1		DEPO9764537.1, DEPO9769684.1	ANGL3309698.1, ANGL8569838.1, ANGL8569853.1, ANGL8569947.1, ANGL8569980.1, ANGL8570017.1, ANGL8570047.1, ANGL8570074.1, ANGL8570581.1, ANGL8570589.1, ANGL8570601.1, ANGL8570613.1	LEDE3018334.1, LEDE3018343.1, LEDE3029629.1, LEDE3029630.1, LEDE3029632.1, LEDE3029633.1	AETU9872499.1, AETU9872500.1, AETU9872501.1, AETU9872502.1	DIVI8129670.1, DIVI8129864.1, DIVI8129875.1, DIVI8129884.1, DIVI8129896.1, DIVI8129914.1, DIVI8129922.1, DIVI8129934.1, DIVI8135564.1, DIVI8135565.1	Hcic001416, Hcic013190	Hpha002659, Hpha002660	BMGene06697
OG0000371		BOMO1204013.1, BOMO1204014.1, BOMO1204016.1, BOMO1204017.1, BOMO1204019.1, BOMO1204020.1, BOMO1204021.1, BOMO1204023.1, BOMO1204025.1, BOMO1204026.1, BOMO1204027.1, BOMO1204028.1, BOMO2546263.1, BOMO2546271.1, BOMO2546272.1, BOMO2546273.1, BOMO2546274.1, BOMO2546275.1, BOMO2546277.1, BOMO2546287.1, BOMO2546289.1, BOMO2546296.1, BOMO2546297.1, BOMO2546298.1, BOMO2546303.1, BOMO2546304.1, BOMO25463…
OG0000372							DIVI8129150.1, DIVI8129151.1, DIVI8129152.1, DIVI8129153.1, DIVI8129154.1, DIVI8129155.1, DIVI8130488.1, DIVI8130489.1, DIVI8138295.1, DIVI8138296.1, DIVI8138297.1, DIVI8140624.1, DIVI8141506.1, DIVI8143948.1, DIVI8143949.1, DIVI8143950.1, DIVI8146214.1, DIVI8146373.1, DIVI8146374.1, DIVI8146375.1, DIVI8146376.1, DIVI8146377.1, DIVI8146378.1, DIVI8147442.1, DIVI8148620.1, DIVI8148987.1, DIVI81493…
OG0000373	TRCA1034490.1, TRCA8191149.1, TRCA8191150.1, TRCA8191151.1, TRCA8191152.1	BOMO1201921.1, BOMO1208914.1, BOMO1208915.1, BOMO2546366.2, BOMO2546367.2, BOMO2552543.2, BOMO4923639.2, BOMO4926819.2	DEPO9756854.1, DEPO9756855.1, DEPO9756856.1, DEPO9756857.1, DEPO9756858.1	ANGL3310655.1, ANGL3312002.1, ANGL8572139.1, ANGL8572140.1, ANGL8572141.1, ANGL8572142.1	LEDE3019318.1, LEDE3021521.1	AETU9866501.1	DIVI8137811.1, DIVI8153518.1, DIVI8153526.1, DIVI8153533.1, DIVI8153539.1, DIVI8153546.1	Hcic002158, Hcic002160	Hpha011715, Hpha011716, Hpha011718	BMGene06135
OG0000374	TRCA1153689.1, TRCA5835158.1, TRCA8195376.1	BOMO1153660.1, BOMO1205691.1, BOMO2544170.1, BOMO4929335.2	DEPO9755918.1, DEPO9755919.1, DEPO9767335.1, DEPO9767336.1, DEPO9767337.1, DEPO9767338.1, DEPO9768833.1	ANGL8573658.2, ANGL8578608.1, ANGL8578609.1, ANGL8578611.1	LEDE3017072.1, LEDE3017080.1, LEDE3017086.1, LEDE3029600.1, LEDE3029601.1, LEDE3029602.1	AETU9864796.1, AETU9865731.1, AETU9866214.1, AETU9866995.1, AETU9879799.1	DIVI8136096.1, DIVI8136098.1, DIVI8136099.1, DIVI8151208.1	Hcic004594, Hcic009284	Hpha007248, Hpha009529	BMGene02865, BMGene04689
OG0000375	TRCA1159495.1	BOMO2551806.1	DEPO9755695.1	ANGL3313093.1, ANGL8562961.1, ANGL8566901.1, ANGL8566916.1	LEDE3025979.1, LEDE3025980.1	AETU9867332.1, AETU9872094.1, AETU9872095.1, AETU9872118.1	DIVI8134247.1, DIVI8134251.1, DIVI8134252.1, DIVI8144016.1, DIVI8144017.1, DIVI8150325.1, DIVI8152478.1	Hcic004236, Hcic005594, Hcic013380	Hpha002061, Hpha010796, Hpha012846, Hpha013088	BMGene04356, BMGene04358, BMGene06194, BMGene11961, BMGene13243, BMGene14010, BMGene14180, BMGene14261, BMGene15060, BMGene15510, BMGene16199, BMGene16200
OG0000376	TRCA1164125.1, TRCA5838934.1, TRCA8198342.1, TRCA8198343.1, TRCA8198344.1	BOMO1206428.1, BOMO1206429.1, BOMO1206430.1, BOMO1206811.1, BOMO2549474.1, BOMO2549475.1, BOMO4930420.1, BOMO4930421.1, BOMO4930422.1	DEPO9756581.1, DEPO9756582.1, DEPO9756583.1, DEPO9756584.1, DEPO9756585.1, DEPO9756586.1, DEPO9756587.1	ANGL8561958.1, ANGL8561959.1	LEDE3011687.1, LEDE3011688.1, LEDE3011689.1, LEDE3011690.1, LEDE3011691.1, LEDE3011693.1	AETU9866956.1, AETU9866957.1, AETU9866959.1	DIVI8137712.1, DIVI8137713.1, DIVI8137714.1, DIVI8137715.1	Hcic006649	Hpha004240	BMGene10742
OG0000377	TRCA1810229.1, TRCA1810290.1, TRCA3699.1	BOMO1205419.1, BOMO4928971.1	DEPO9763715.1, DEPO9763716.1, DEPO9763836.1, DEPO9763837.1	ANGL3310172.1, ANGL8563123.1, ANGL8571184.1, ANGL8571185.1, ANGL8571186.1, ANGL8571187.1	LEDE3012904.1, LEDE3012905.1, LEDE3012906.1, LEDE3027585.1, LEDE3027587.1, LEDE3027588.1, LEDE3027589.1, LEDE3027590.1, LEDE3027591.1	AETU9875876.1, AETU9875879.1, AETU9875891.1, AETU9879892.1, AETU9879894.1	DIVI8139899.1, DIVI8141500.1, DIVI8141503.1, DIVI8148134.1, DIVI8148144.1, DIVI8148211.1, DIVI8148223.1	Hcic010961	Hpha002507	BMGene10911
OG0000378	TRCA1812199.1, TRCA5838354.1, TRCA5838355.1, TRCA5838356.1, TRCA5838357.1, TRCA8197178.1	BOMO1207589.1, BOMO1207590.1, BOMO1207591.1, BOMO1207592.1, BOMO2551013.1	DEPO9761078.1, DEPO9761079.1, DEPO9761081.1, DEPO9761082.1, DEPO9761083.1	ANGL8561192.1, ANGL8561193.1, ANGL8561194.1, ANGL8561195.1, ANGL8561196.1	LEDE3012129.1, LEDE3012130.1, LEDE3021963.1	AETU9875798.1	DIVI8129029.1, DIVI8129030.1, DIVI8129032.1, DIVI8140700.1, DIVI8140701.1, DIVI8140702.1, DIVI8140703.1, DIVI8140704.1, DIVI8140705.1, DIVI8140706.1	Hcic011870	Hpha008922, Hpha009045	BMGene02308
OG0000379	TRCA1813632.1, TRCA2282.2, TRCA3737.2, TRCA3793.1, TRCA5836785.1, TRCA5837020.1, TRCA8195438.1, TRCA8195439.2	BOMO1205527.1, BOMO2548870.1	DEPO9755166.1, DEPO9755981.1	ANGL3312925.1, ANGL3313066.1, ANGL8562923.1, ANGL8563571.1, ANGL8563572.1, ANGL8563573.1, ANGL8563575.1, ANGL8563578.2, ANGL8567631.1, ANGL8570286.1	LEDE3014218.1, LEDE3014219.1, LEDE3014220.1, LEDE3014221.1	AETU9866226.1, AETU9866227.1, AETU9866236.1	DIVI8143409.1, DIVI8143410.1, DIVI8144224.1, DIVI8144225.1	Hcic000223, Hcic000224	Hpha004394, Hpha004395	BMGene02617, BMGene02618
OG0000380	TRCA1815376.1, TRCA5834407.1, TRCA5834408.1, TRCA5834409.1, TRCA8191893.1, TRCA8191895.1, TRCA8191896.1	BOMO2546376.1, BOMO2546377.1, BOMO2546378.1, BOMO4926827.1	DEPO9757187.1	ANGL8573767.1, ANGL8573768.1, ANGL8573769.1, ANGL8573770.1, ANGL8573771.1, ANGL8573773.1, ANGL8573774.1, ANGL8573775.1, ANGL8573776.1, ANGL8573777.1, ANGL8573778.1	LEDE3013250.1	AETU9866115.1, AETU9866190.1	DIVI8155425.1, DIVI8155433.1, DIVI8155438.1, DIVI8155441.1, DIVI8155447.1, DIVI8155453.1, DIVI8155456.1, DIVI8155462.1, DIVI8155463.1, DIVI8155464.1	Hcic011194	Hpha011604	BMGene07145
OG0000381	TRCA0866.1, TRCA4592.1, TRCA4610.1, TRCA5836263.1, TRCA5836399.1, TRCA5836400.1, TRCA5840886.1, TRCA6329.1, TRCA7109.3, TRCA8190282.1, TRCA8194674.2, TRCA8194675.2, TRCA8194978.1, TRCA8195034.1, TRCA8195035.1, TRCA8199115.2	BOMO2548133.1	DEPO9759210.1, DEPO9759211.1, DEPO9759212.1, DEPO9770638.1	ANGL8570242.1, ANGL8570252.1, ANGL8572579.1, ANGL8572588.1	LEDE3017740.1, LEDE3023072.1, LEDE3030123.1, LEDE3030124.1	AETU9874621.1, AETU9876890.1	DIVI8128155.1, DIVI8148438.1	Hcic008080, Hcic010210	Hpha002543, Hpha005620	BMGene10612, BMGene10807
OG0000382	TRCA5833230.1, TRCA5833231.1, TRCA5833232.1, TRCA5833809.1, TRCA7244.3, TRCA8190820.1, TRCA8191266.1	BOMO1202653.1, BOMO1202654.1, BOMO1202655.1, BOMO1202656.1, BOMO1202657.1, BOMO1208843.1, BOMO4924686.1, BOMO4929922.1, BOMO4929924.1	DEPO9766546.1, DEPO9766547.1, DEPO9766548.1, DEPO9766549.1, DEPO9772802.1	ANGL8567333.1, ANGL8567335.1, ANGL8573283.1, ANGL8573284.1	LEDE3021695.1, LEDE3027823.1	AETU9874216.1, AETU9878114.1, AETU9878789.1, AETU9879179.1	DIVI8151008.1, DIVI8151190.1	Hcic008144, Hcic011330	Hpha008020, Hpha008893	BMGene04128, BMGene05976
OG0000383	TRCA8191941.1, TRCA8198818.1			ANGL8561165.1, ANGL8562323.1, ANGL8562336.1	LEDE3029030.1, LEDE3029069.1, LEDE3029070.1, LEDE3029071.1	AETU9875030.1, AETU9876615.1, AETU9876616.1, AETU9876617.1, AETU9876645.1, AETU9876646.1, AETU9876647.1, AETU9876655.1, AETU9876656.1, AETU9876658.1, AETU9879883.1	DIVI8130438.1, DIVI8130485.1, DIVI8133374.1, DIVI8133376.1, DIVI8136222.1, DIVI8140398.1, DIVI8140399.1, DIVI8142614.1, DIVI8142724.1, DIVI8148428.1, DIVI8148429.1, DIVI8150399.1, DIVI8153484.1, DIVI8153485.1, DIVI8154809.1, DIVI8154834.1, DIVI8155345.1	Hcic005099	Hpha002838
OG0000384	TRCA5643.1, TRCA8192347.1, TRCA8192349.1, TRCA8192350.1, TRCA8192351.1, TRCA8192352.1, TRCA8192353.1, TRCA8192354.1	BOMO1204954.1, BOMO4928445.1	DEPO9753805.1, DEPO9753806.1, DEPO9753807.1, DEPO9753808.1, DEPO9753809.1, DEPO9755615.1, DEPO9755624.1, DEPO9755631.1, DEPO9755638.1	ANGL8572668.1, ANGL8572669.1, ANGL8572670.1, ANGL8572671.1, ANGL8572672.1	LEDE3017574.1, LEDE3017575.1, LEDE3017576.1, LEDE3017577.1, LEDE3017578.1	AETU9865883.1	DIVI8133531.1, DIVI8133537.1, DIVI8133542.1, DIVI8133549.1, DIVI8133557.1, DIVI8133565.1	Hcic009149	Hpha002741	BMGene07476
OG0000385	TRCA5834587.1, TRCA5834588.1, TRCA5834589.1, TRCA8192367.1, TRCA8192368.1, TRCA8192369.1	BOMO1204776.1, BOMO2547267.1, BOMO2547269.1, BOMO2547270.1, BOMO2547271.1, BOMO2547272.1, BOMO2547273.1, BOMO2547274.1, BOMO2547276.1, BOMO2547277.1, BOMO2547278.1, BOMO2547279.1, BOMO4927795.1	DEPO9756409.1, DEPO9756410.1, DEPO9756411.1, DEPO9756412.1	ANGL3313094.1, ANGL8560887.1, ANGL8560888.1, ANGL8560890.1	LEDE3024801.1	AETU9869507.1	DIVI8128621.1, DIVI8128622.1, DIVI8128623.1, DIVI8128624.1, DIVI8128625.1, DIVI8128626.1, DIVI8128628.1	Hcic008481	Hpha009449	BMGene07465
OG0000386	TRCA5839178.1, TRCA8192407.1	BOMO1091789.1	DEPO9768011.1, DEPO9768012.1, DEPO9768310.1, DEPO9768311.1	ANGL3310446.1, ANGL3310447.1, ANGL8560873.1, ANGL8575063.1, ANGL8577142.1	LEDE3012678.1, LEDE3015870.1, LEDE3018347.1, LEDE3018352.1, LEDE3020469.1, LEDE3024288.1, LEDE3024289.1, LEDE3025350.1	AETU9867957.1, AETU9870447.1, AETU9870448.1, AETU9873848.1, AETU9877353.1, AETU9879871.1	DIVI8140611.1, DIVI8140849.1, DIVI8140869.1, DIVI8140870.1, DIVI8140871.1, DIVI8140872.1, DIVI8140875.1, DIVI8150584.1, DIVI8152271.1, DIVI8152272.1, DIVI8153866.1	Hcic009148	Hpha002740
OG0000387	TRCA5820.1, TRCA6545.1, TRCA6639.1, TRCA6723.1, TRCA6805.1, TRCA8192495.1		DEPO9754298.1, DEPO9754387.1, DEPO9754388.1, DEPO9754389.1, DEPO9754390.1, DEPO9756407.1, DEPO9759948.1, DEPO9763080.1, DEPO9763101.1, DEPO9766944.1, DEPO9766956.1	ANGL8563698.1, ANGL8563742.1, ANGL8563759.1, ANGL8563767.1	LEDE3012258.1, LEDE3022004.1	AETU9872992.1, AETU9872993.1, AETU9872994.1, AETU9872996.1, AETU9872997.1, AETU9872998.1, AETU9873028.1	DIVI8146960.1, DIVI8149487.1	Hcic010685, Hcic010686, Hcic010687	Hpha007922, Hpha007923, Hpha007924	BMGene07289
OG0000388	TRCA2374.2, TRCA5836218.1, TRCA8193995.1, TRCA8200360.1, TRCA9591.2	BOMO1093267.1, BOMO1166821.1, BOMO2551854.1, BOMO4922754.1, BOMO4922755.1	DEPO9754635.1	ANGL8566689.1, ANGL8566690.1, ANGL8568619.1, ANGL8568620.1, ANGL8568624.1, ANGL8568625.1	LEDE3020256.1, LEDE3020259.1, LEDE3020260.1, LEDE3025386.1, LEDE3025387.1	AETU9870681.1, AETU9871231.1, AETU9880293.1, AETU9880294.1	DIVI8128361.1, DIVI8144794.1, DIVI8144795.1, DIVI8150223.1, DIVI8151306.1, DIVI8152190.1	Hcic003936, Hcic007412, Hcic012294	Hpha003183, Hpha012009	BMGene02134, BMGene11731
OG0000389	TRCA5833308.1, TRCA5833309.1, TRCA5834551.1, TRCA5834552.1, TRCA5834553.1, TRCA5834755.1, TRCA5834756.1, TRCA5835120.1, TRCA5835121.1, TRCA5835157.1, TRCA5835313.1, TRCA5837371.1, TRCA5837755.1, TRCA5840412.1, TRCA5840413.1, TRCA5840492.1, TRCA5840493.1, TRCA8194917.1, TRCA8198731.1, TRCA8200534.1		DEPO9772781.1	ANGL3311480.1, ANGL3311781.1, ANGL8568492.1, ANGL8573228.1, ANGL8578327.2	LEDE3016304.1, LEDE3016341.1		DIVI8147478.1, DIVI8148815.1, DIVI8152960.1	Hcic009119		BMGene11787, BMGene11877, BMGene12426, BMGene14210, BMGene14902, BMGene15480, BMGene16176
OG0000390	TRCA0978.1, TRCA5837347.1, TRCA5837487.1, TRCA5837627.1, TRCA8195751.1, TRCA8196226.1, TRCA8196311.1, TRCA8196312.1		DEPO9764208.1, DEPO9764209.1, DEPO9768292.1, DEPO9772520.1	ANGL3312204.1, ANGL8568944.1, ANGL8569585.1	LEDE3012659.1, LEDE3012671.1, LEDE3012673.1, LEDE3020250.1	AETU9875515.1, AETU9879908.1	DIVI8140865.1, DIVI8142390.1, DIVI8147726.1, DIVI8154079.1	Hcic001846, Hcic002724, Hcic005962, Hcic005963, Hcic006050, Hcic012812	Hpha004639, Hpha005601, Hpha006489, Hpha007095, Hpha008077, Hpha013271	BMGene02556, BMGene03566
OG0000391	TRCA5835863.1, TRCA8197138.1, TRCA8197139.1, TRCA8197140.1, TRCA8199023.1	BOMO1205953.1, BOMO2548801.1	DEPO9753410.1, DEPO9753411.1, DEPO9753413.1, DEPO9753414.1, DEPO9753415.1, DEPO9762064.1, DEPO9762065.1	ANGL3310178.1, ANGL3310379.1, ANGL3310609.1, ANGL8565733.1, ANGL8565734.1	LEDE3013813.1, LEDE3013814.1, LEDE3015756.1, LEDE3015758.1, LEDE3018968.1	AETU9869354.1, AETU9869355.1, AETU9869356.1, AETU9869357.1, AETU9869358.1, AETU9872870.1, AETU9872938.1, AETU9873006.1	DIVI8141564.1, DIVI8141565.1, DIVI8153477.1	Hcic010294	Hpha002705, Hpha007360	BMGene02160
OG0000392	TRCA2241.1, TRCA8197859.1, TRCA8197860.1	BOMO1204517.1, BOMO1204521.1, BOMO1204526.1, BOMO2546887.1, BOMO2546888.1, BOMO2546891.1, BOMO2546893.1, BOMO2546896.1, BOMO2546900.1, BOMO2546911.1	DEPO9763047.1, DEPO9763048.1, DEPO9763049.1, DEPO9763050.1	ANGL8571793.1, ANGL8571794.1	LEDE3020057.1, LEDE3020058.1, LEDE3020059.1, LEDE3020060.1, LEDE3020061.1, LEDE3020062.1, LEDE3020063.1	AETU9877945.1, AETU9877946.1, AETU9877947.1	DIVI8147963.1, DIVI8147964.1, DIVI8147965.1, DIVI8147966.1, DIVI8147967.1, DIVI8147968.1, DIVI8147969.1	Hcic004964	Hpha001988	BMGene08927
OG0000393	TRCA5833133.1, TRCA5833135.1, TRCA5833138.1, TRCA5833147.1, TRCA5839314.1, TRCA8197883.1, TRCA8200056.1				LEDE3025997.1, LEDE3025998.1, LEDE3028221.1		DIVI8131038.1, DIVI8131039.1, DIVI8131040.1, DIVI8131041.1, DIVI8131043.1, DIVI8131044.1, DIVI8131045.1, DIVI8133415.1, DIVI8133416.1, DIVI8133417.1, DIVI8133419.1, DIVI8133420.1, DIVI8133421.1, DIVI8144135.1, DIVI8144136.1, DIVI8144138.1, DIVI8144139.1	Hcic003730, Hcic004578, Hcic004580, Hcic005690, Hcic006157, Hcic006413, Hcic009373, Hcic010264, Hcic010766	Hpha000864, Hpha005843	BMGene04671
OG0000394	TRCA5833482.1, TRCA5833483.1, TRCA5833484.1, TRCA5833485.1, TRCA5833486.1, TRCA5833487.1, TRCA5833488.1, TRCA8199522.1, TRCA8199524.1, TRCA8199525.1	BOMO1037025.1	DEPO9766505.1, DEPO9766526.1, DEPO9766527.1	ANGL8567745.1, ANGL8567746.1, ANGL8567747.1, ANGL8567748.1, ANGL8567749.1	LEDE3017361.1, LEDE3017362.1, LEDE3017363.1, LEDE3017364.1, LEDE3017365.1, LEDE3017366.1, LEDE3017367.1	AETU9866085.1, AETU9866087.1, AETU9866088.1	DIVI8135791.1, DIVI8135792.1, DIVI8135793.1, DIVI8135795.1, DIVI8135796.1, DIVI8135797.1, DIVI8135798.1	Hcic006505	Hpha011229	BMGene03775
OG0000395	TRCA8200725.1, TRCA9719.1	BOMO1040164.1, BOMO1091764.1, BOMO1207682.1, BOMO1207683.1, BOMO1207684.1, BOMO1207685.1, BOMO1207686.1, BOMO1207687.1	DEPO9757012.1, DEPO9760415.1, DEPO9760416.1, DEPO9760417.1, DEPO9760418.1, DEPO9760419.1	ANGL8562013.1, ANGL8566624.1, ANGL8566625.1, ANGL8566626.1, ANGL8566627.1, ANGL8566628.1, ANGL8566629.1	LEDE3028443.1, LEDE3028444.1, LEDE3028445.1, LEDE3028446.1, LEDE3029943.1	AETU9865733.1, AETU9871823.1	DIVI8134210.1, DIVI8152068.1, DIVI8152069.1	Hcic002186, Hcic005432	Hpha006458, Hpha009691	BMGene08507, BMGene11380
OG0000396	TRCA0028.2, TRCA8200847.1, TRCA8200848.1	BOMO1166730.1, BOMO1166731.1, BOMO1166735.1, BOMO1166739.1, BOMO1203663.1, BOMO2545841.1, BOMO4933976.1, BOMO4934055.1	DEPO9753389.1, DEPO9755960.1, DEPO9761849.1, DEPO9761850.1, DEPO9761852.1	ANGL8564023.1, ANGL8564024.1, ANGL8564028.1, ANGL8579173.1, ANGL8579200.1, ANGL8579201.1, ANGL8579264.1	LEDE3015398.1, LEDE3025220.1	AETU9866199.1, AETU9866200.1, AETU9878004.1, AETU9878005.1, AETU9880077.1	DIVI8134955.1, DIVI8134960.1, DIVI8138585.1	Hcic007018, Hcic007019	Hpha002010, Hpha002011	BMGene06798, BMGene06799
OG0000397	TRCA5833719.1, TRCA5833720.1, TRCA5833721.1, TRCA5833722.1	BOMO1188364.1, BOMO1205979.1, BOMO1205980.1, BOMO1205981.1, BOMO1205982.1, BOMO1205983.1, BOMO1205984.1, BOMO1205985.1, BOMO1205986.1, BOMO1205987.1, BOMO1205988.1, BOMO1205989.1, BOMO1205990.1, BOMO1205991.1, BOMO2548886.1	DEPO9759647.1, DEPO9759648.1, DEPO9759649.1, DEPO9759650.1, DEPO9759651.1, DEPO9759652.1, DEPO9759653.1, DEPO9759654.1, DEPO9759655.1, DEPO9759656.1	ANGL8569927.1, ANGL8571222.1	LEDE3023155.1	AETU9865065.1	DIVI8133003.1, DIVI8155076.1	Hcic004111, Hcic013580	Hpha005681	BMGene04890
OG0000398	TRCA5835957.1, TRCA5835958.1, TRCA5835959.1, TRCA5835960.1, TRCA5835961.1, TRCA5835962.1, TRCA5835964.1, TRCA5835965.1, TRCA5835966.1, TRCA5835967.1, TRCA5835968.1, TRCA5835969.1, TRCA5835970.1, TRCA5835971.1, TRCA5835972.1	BOMO1207514.1	DEPO9753928.1, DEPO9753929.1, DEPO9753930.1, DEPO9753931.1, DEPO9753932.1	ANGL8563181.1, ANGL8563201.1	LEDE3016822.1, LEDE3018011.1, LEDE3024705.1	AETU9877605.1, AETU9877893.1, AETU9878066.1	DIVI8130649.1, DIVI8130652.1, DIVI8130653.1, DIVI8130654.1, DIVI8146484.1	Hcic011650, Hcic011651	Hpha007710	BMGene05184, BMGene08125
OG0000399	TRCA5837538.1, TRCA5837541.1, TRCA5837552.1		DEPO9754071.1	ANGL8571724.1, ANGL8571730.1, ANGL8571734.2, ANGL8571738.1	LEDE3014597.1, LEDE3014598.1, LEDE3014600.1, LEDE3015797.1, LEDE3015812.1, LEDE3021041.1, LEDE3021042.1, LEDE3022204.1, LEDE3022205.1, LEDE3024267.1, LEDE3024268.1, LEDE3027186.1	AETU9868184.1, AETU9868185.1, AETU9874880.1, AETU9877685.1	DIVI8129088.1, DIVI8129089.1, DIVI8129090.1, DIVI8129091.1, DIVI8129092.1, DIVI8147633.1, DIVI8147634.1, DIVI8147636.1, DIVI8147637.1	Hcic005124, Hcic008729, Hcic008730, Hcic012760	Hpha012477, Hpha012513
OG0000400		BOMO4923725.1	DEPO9760650.1			AETU9875429.1, AETU9875450.1, AETU9878471.1	DIVI8128725.1	Hcic009512, Hcic009514, Hcic009515, Hcic009516, Hcic009517, Hcic009518, Hcic012738, Hcic012740, Hcic012742, Hcic012743, Hcic012744, Hcic012865	Hpha004625, Hpha009973, Hpha009974, Hpha009975, Hpha009976, Hpha009977, Hpha009978, Hpha009979, Hpha009980, Hpha009983, Hpha009986, Hpha013301, Hpha013403	BMGene04495, BMGene04496, BMGene04497, BMGene04498, BMGene04499, BMGene04501, BMGene04502, BMGene06333
OG0000401		BOMO1202658.1	DEPO9758687.1, DEPO9758689.1	ANGL3310594.1, ANGL8576721.1	LEDE3013314.1, LEDE3016552.1, LEDE3023525.1		DIVI8129695.1, DIVI8132265.1, DIVI8132266.1, DIVI8134473.1, DIVI8134474.1, DIVI8135211.1, DIVI8135430.1, DIVI8135431.1, DIVI8136115.1, DIVI8137142.1, DIVI8137143.1, DIVI8138357.1, DIVI8139536.1, DIVI8142154.1, DIVI8142887.1, DIVI8145992.1, DIVI8147276.1, DIVI8147330.1, DIVI8147482.1, DIVI8149863.1, DIVI8149982.1, DIVI8152877.1, DIVI8153202.1, DIVI8153319.1, DIVI8153898.1, DIVI8154409.1, DIVI81548…	Hcic000451, Hcic000787, Hcic002964	Hpha001445
OG0000402				ANGL3312066.1, ANGL8571725.1	LEDE3020258.1, LEDE3022558.1, LEDE3027992.1		DIVI8129031.1, DIVI8131721.1, DIVI8134355.1, DIVI8134772.1, DIVI8138646.1, DIVI8140149.1, DIVI8140778.1, DIVI8141042.1, DIVI8141708.1, DIVI8144060.1, DIVI8144061.1, DIVI8147143.1, DIVI8148518.1, DIVI8150123.1, DIVI8152106.1	Hcic001903	Hpha002189, Hpha003100, Hpha003248, Hpha003480, Hpha005881, Hpha006641	BMGene03623, BMGene11700, BMGene12366, BMGene12840, BMGene13124, BMGene13334, BMGene13523, BMGene13778, BMGene13820, BMGene14115, BMGene14308, BMGene14427
OG0000403				ANGL3312006.1, ANGL3312196.1, ANGL3312378.1, ANGL3312383.1, ANGL8572315.1, ANGL8574522.1, ANGL8574544.1, ANGL8575087.1	LEDE3027733.1, LEDE3028712.1, LEDE3028850.1			Hcic005419, Hcic006075	Hpha004627, Hpha006403, Hpha006883, Hpha008377, Hpha010799	BMGene04814, BMGene11452, BMGene11696, BMGene12305, BMGene12383, BMGene12416, BMGene12759, BMGene12766, BMGene12845, BMGene13392, BMGene13742, BMGene14291, BMGene14302, BMGene14320, BMGene14537, BMGene14588, BMGene14951, BMGene15308, BMGene15356, BMGene15758, BMGene15864
OG0000404	TRCA1164115.1, TRCA1813274.1, TRCA5839205.1, TRCA8198054.1	BOMO1037297.1, BOMO1182396.1	DEPO9760572.1, DEPO9760573.1, DEPO9760574.1, DEPO9760575.1, DEPO9760576.1, DEPO9760577.1, DEPO9760578.1, DEPO9768865.1	ANGL3310017.1, ANGL3310018.1, ANGL8577366.1, ANGL8577367.1	LEDE3028906.1, LEDE3029166.1, LEDE3029167.1, LEDE3029168.1	AETU9872216.1, AETU9872217.1, AETU9879742.1, AETU9879743.1	DIVI8134407.1, DIVI8140498.1, DIVI8140499.1	Hcic003826, Hcic007059, Hcic007060	Hpha001227, Hpha001228, Hpha003402	BMGene08757, BMGene08758, BMGene10662
OG0000405	TRCA1807448.1	BOMO1036871.1, BOMO1104815.1, BOMO1202312.1, BOMO1202337.1, BOMO1202340.1, BOMO1202342.1, BOMO2544203.1, BOMO2544204.1, BOMO2544208.1, BOMO2544211.1, BOMO2544215.1, BOMO2544218.1, BOMO2544223.1, BOMO2544226.1, BOMO2544232.1, BOMO2544238.1, BOMO2544244.1	DEPO9767419.1, DEPO9767420.1, DEPO9767421.1, DEPO9767422.1, DEPO9767423.1, DEPO9767424.1, DEPO9767425.1	ANGL3310189.1, ANGL3310190.1	LEDE3024433.1	AETU9865464.1, AETU9865467.1, AETU9865475.1, AETU9865481.1, AETU9865485.1	DIVI8140779.1, DIVI8147576.1	Hcic008598	Hpha006314	BMGene03011
OG0000406	TRCA0320.1, TRCA5834105.1, TRCA8190371.1, TRCA9409.1	BOMO1036950.1, BOMO1036951.1, BOMO1166627.1	DEPO9754612.1, DEPO9754613.1, DEPO9756143.1, DEPO9760345.1	ANGL3313191.1, ANGL8564608.1, ANGL8570155.1, ANGL8570156.1, ANGL8570157.1	LEDE3011573.1, LEDE3011576.1, LEDE3011580.1, LEDE3012176.1, LEDE3012177.1	AETU9866080.1, AETU9875813.1, AETU9875814.1, AETU9875818.1, AETU9875830.1, AETU9877224.1, AETU9878249.1, AETU9880060.1	DIVI8141997.1, DIVI8141998.1	Hcic005116, Hcic007868	Hpha013189	BMGene04165, BMGene05642, BMGene10968, BMGene11945
OG0000407	TRCA5832924.1, TRCA8190447.1, TRCA8190448.1	BOMO2545955.1, BOMO2545956.1, BOMO4926338.1, BOMO4926339.1	DEPO9769427.1, DEPO9769428.1	ANGL8580048.1, ANGL8580049.1, ANGL8580050.1, ANGL8580051.1	LEDE3021021.1, LEDE3021029.1, LEDE3021036.1, LEDE3021044.1, LEDE3021050.1, LEDE3021058.1	AETU9880666.1, AETU9880667.1, AETU9880668.1, AETU9880669.1, AETU9880670.1, AETU9880671.1	DIVI8144335.1, DIVI8144336.1, DIVI8144337.1, DIVI8144338.1, DIVI8144339.1, DIVI8144340.1, DIVI8144341.1, DIVI8144343.1, DIVI8144344.1, DIVI8144345.1, DIVI8144346.1	Hcic011947	Hpha003204
OG0000408	TRCA4729.2, TRCA5832968.1, TRCA5832969.1, TRCA5832970.1, TRCA8190599.1, TRCA8190600.1, TRCA8190601.1, TRCA8190602.1, TRCA8190603.1		DEPO9762789.1, DEPO9762790.1, DEPO9762791.1, DEPO9762792.1, DEPO9762793.1, DEPO9762794.1	ANGL8579581.1, ANGL8579582.1, ANGL8579583.1, ANGL8579584.1, ANGL8579585.1, ANGL8579586.1	LEDE3024057.1, LEDE3024064.1, LEDE3024070.1, LEDE3024077.1, LEDE3024080.1, LEDE3024088.1	AETU9870291.1	DIVI8134825.1, DIVI8134826.1, DIVI8134827.1, DIVI8134828.1, DIVI8134829.1, DIVI8134830.1, DIVI8134831.1	Hcic002178	Hpha011017	BMGene06148
OG0000409	TRCA5833552.1, TRCA5833553.1, TRCA5833554.1, TRCA5833555.1, TRCA5833556.1, TRCA5833557.1, TRCA8191068.1	BOMO2546213.1, BOMO2546214.1	DEPO9770834.1, DEPO9770835.1, DEPO9770836.1, DEPO9770838.1, DEPO9770839.1, DEPO9770840.1, DEPO9770841.1, DEPO9770842.1, DEPO9770843.1	ANGL8568500.1, ANGL8568501.1	LEDE3011727.1, LEDE3011728.1, LEDE3011729.1, LEDE3011730.1	AETU9872547.1	DIVI8136745.1, DIVI8136746.1, DIVI8136747.1, DIVI8136748.1, DIVI8136749.1, DIVI8136750.1, DIVI8136751.1, DIVI8136752.1, DIVI8136754.1	Hcic003708	Hpha000137	BMGene04253, BMGene05722
OG0000410	TRCA2733.1, TRCA5839729.1, TRCA5839730.1, TRCA5839731.1, TRCA5839732.1, TRCA8191634.1, TRCA8191636.1, TRCA8191637.1, TRCA8191638.1, TRCA8191639.2	BOMO2549641.2	DEPO9766717.1	ANGL8565927.1, ANGL8565928.1, ANGL8565929.1, ANGL8565930.1, ANGL8565931.1, ANGL8565932.1, ANGL8565933.1	LEDE3019148.1, LEDE3019159.1, LEDE3019164.1, LEDE3019173.1	AETU9864551.1, AETU9864552.1, AETU9864553.1, AETU9864554.1	DIVI8152130.1, DIVI8152135.1, DIVI8152142.1, DIVI8152148.1, DIVI8152156.1, DIVI8152162.1, DIVI8152163.1, DIVI8152168.1	Hcic001395	Hpha003466	BMGene06495
OG0000411	TRCA7476.1, TRCA8191890.1	BOMO1203351.1, BOMO1203352.1, BOMO1203362.1, BOMO1204232.1, BOMO1204235.1, BOMO1208622.1, BOMO1208818.1, BOMO1208896.1, BOMO2544307.1, BOMO2544322.1, BOMO2546582.1, BOMO2546583.1, BOMO2546788.1, BOMO2546790.1, BOMO4921521.2, BOMO4925683.1, BOMO4925684.1	DEPO9764360.1, DEPO9764391.1, DEPO9770761.1				DIVI8133508.1, DIVI8143291.1, DIVI8143300.1, DIVI8143312.1, DIVI8150674.1, DIVI8150894.1, DIVI8150895.1	Hcic002333, Hcic002334, Hcic011889, Hcic011890	Hpha001833, Hpha008988, Hpha009694, Hpha010107	BMGene05879
OG0000412	TRCA5834652.1, TRCA5834653.1, TRCA5834654.1, TRCA5834655.1, TRCA5834656.1, TRCA8192488.1, TRCA8196951.1		DEPO9755921.1	ANGL3311989.1, ANGL3311990.1, ANGL3311991.1, ANGL8574699.2, ANGL8574702.1, ANGL8575810.1, ANGL8577071.2	LEDE3016487.1, LEDE3016488.1, LEDE3016489.1, LEDE3028476.1, LEDE3028477.1, LEDE3028478.1, LEDE3028479.1, LEDE3028480.1	AETU9867412.1, AETU9867413.1	DIVI8138351.1, DIVI8141627.1, DIVI8141634.1, DIVI8143489.1, DIVI8143490.1, DIVI8143491.1, DIVI8143496.1, DIVI8149199.1, DIVI8149204.1, DIVI8150707.1		Hpha000713, Hpha006976	BMGene02848
OG0000413	TRCA5837490.1, TRCA5837495.1, TRCA8193353.1, TRCA9151.1, TRCA9226.2	BOMO1093280.1, BOMO1203360.1, BOMO1203361.1, BOMO2545412.1, BOMO2549547.1, BOMO2549548.1, BOMO2549549.1, BOMO4925678.1	DEPO9764336.1, DEPO9765609.1	ANGL8570413.1, ANGL8570419.1, ANGL8570496.1	LEDE3011780.1, LEDE3011781.1, LEDE3011782.1, LEDE3020441.1	AETU9866231.1, AETU9867399.1, AETU9871034.1	DIVI8136786.1, DIVI8136787.1, DIVI8136788.1, DIVI8136789.1, DIVI8136791.1, DIVI8136793.1, DIVI8137943.1	Hcic004327, Hcic004328	Hpha010493	BMGene00177, BMGene00796, BMGene00797
OG0000414	TRCA8193407.1, TRCA8194895.1, TRCA9556.1	BOMO1036858.1, BOMO1037560.1, BOMO1205367.1, BOMO1205511.1, BOMO1243949.1, BOMO2548099.1, BOMO2548100.1	DEPO9754890.1, DEPO9754891.1, DEPO9769175.1	ANGL8560981.1, ANGL8560982.1, ANGL8561260.1, ANGL8566548.1	LEDE3016704.1, LEDE3016705.1, LEDE3016706.1, LEDE3016707.1, LEDE3016708.1, LEDE3016709.1, LEDE3021419.1, LEDE3024203.1	AETU9876965.1, AETU9877658.1, AETU9877660.1	DIVI8130984.1, DIVI8131627.1, DIVI8131635.1, DIVI8131644.1, DIVI8131652.1, DIVI8138990.1	Hcic003479, Hcic004214	Hpha000956, Hpha003852
OG0000415	TRCA5833867.1, TRCA8193530.1, TRCA8665.1	BOMO4924927.1, BOMO4924928.1	DEPO9770817.1, DEPO9770818.1, DEPO9770819.1, DEPO9770820.1, DEPO9770821.1, DEPO9770822.1, DEPO9770823.1, DEPO9770825.1, DEPO9770826.1, DEPO9770827.1	ANGL8566970.1, ANGL8566971.1, ANGL8566972.1, ANGL8566974.1, ANGL8566975.1, ANGL8566976.1	LEDE3023592.1, LEDE3023593.1, LEDE3023594.1	AETU9871637.1, AETU9871638.1	DIVI8131180.1, DIVI8131188.1, DIVI8131194.1, DIVI8131202.1, DIVI8131212.1, DIVI8131219.1, DIVI8131227.1, DIVI8131235.1, DIVI8147120.1, DIVI8147121.1	Hcic010398	Hpha010679
OG0000416	TRCA8193921.1, TRCA8193922.1, TRCA8752.1, TRCA8824.2	BOMO2549020.1, BOMO2549021.1, BOMO4929869.1, BOMO4929870.1	DEPO9773293.1, DEPO9773294.1, DEPO9773295.1, DEPO9773296.1, DEPO9773298.1, DEPO9773299.1	ANGL3310200.1, ANGL8579777.1, ANGL8579778.1	LEDE3014270.1, LEDE3014271.1	AETU9872927.1, AETU9872928.1, AETU9872929.1, AETU9872937.1, AETU9877186.1, AETU9879524.1	DIVI8132239.1, DIVI8133223.1, DIVI8133224.1, DIVI8133225.1, DIVI8133226.1, DIVI8133523.1	Hcic011695	Hpha004449, Hpha004450	BMGene05142, BMGene05143, BMGene08163, BMGene08164
OG0000417	TRCA3731.3, TRCA5836386.1, TRCA8194649.1	BOMO1182385.1, BOMO1182631.1, BOMO1201849.1, BOMO1204694.1, BOMO1207428.1, BOMO1207429.1, BOMO1209318.1, BOMO1209321.1, BOMO2547241.1, BOMO2553187.1, BOMO2553188.1, BOMO4928028.2	DEPO9756662.1, DEPO9756663.1, DEPO9759292.1, DEPO9759293.1	ANGL8576514.1, ANGL8576515.1, ANGL8576518.1	LEDE3024324.1	AETU9871800.1, AETU9871801.1, AETU9875282.1, AETU9875283.1	DIVI8134365.1, DIVI8134366.1, DIVI8134367.1, DIVI8134368.1, DIVI8134369.1, DIVI8134370.1, DIVI8134372.1, DIVI8134373.1, DIVI8134374.1	Hcic010241	Hpha006262
OG0000418	TRCA5161.3, TRCA5171.1, TRCA5838265.1, TRCA5838266.1, TRCA5838308.1, TRCA8196458.1, TRCA8196459.1, TRCA8196460.1	BOMO1207313.1, BOMO1207352.1, BOMO2550618.1, BOMO2550619.1, BOMO4931859.2	DEPO9758902.1, DEPO9758903.1, DEPO9758915.1, DEPO9766926.1	ANGL3310208.1, ANGL3310210.1, ANGL3310214.1, ANGL3310215.1	LEDE3015536.1, LEDE3015544.1, LEDE3023040.1, LEDE3028056.1	AETU9868138.1	DIVI8136018.1, DIVI8139100.1, DIVI8153419.1, DIVI8153831.1, DIVI8154310.1, DIVI8154312.1, DIVI8154364.1, DIVI8154428.1, DIVI8154486.1	Hcic000178	Hpha001610	BMGene02116
OG0000419	TRCA3919.1, TRCA3952.1, TRCA5838405.1, TRCA8197280.2	BOMO1037458.1	DEPO9758629.1, DEPO9761436.1, DEPO9771597.1, DEPO9773365.1	ANGL3310533.1, ANGL8563566.1, ANGL8563567.1, ANGL8563568.1, ANGL8563580.1, ANGL8563581.1, ANGL8563582.1, ANGL8563583.1, ANGL8563584.1, ANGL8563585.1	LEDE3026879.1, LEDE3026880.1, LEDE3026881.1, LEDE3026984.1	AETU9867027.1, AETU9867028.1, AETU9871483.1	DIVI8139034.1, DIVI8139037.1, DIVI8139038.1, DIVI8139040.1, DIVI8139041.1, DIVI8139042.1, DIVI8139043.1, DIVI8152112.1	Hcic007322	Hpha005910	BMGene01569, BMGene02353
OG0000420	TRCA8198816.1		DEPO9758052.1	ANGL3310155.1, ANGL3310158.1, ANGL3312737.1, ANGL8565034.1, ANGL8565035.1, ANGL8565036.1, ANGL8565037.1, ANGL8565042.1, ANGL8565043.1, ANGL8565044.1, ANGL8565046.1, ANGL8565047.1, ANGL8565051.1, ANGL8565052.1, ANGL8565061.1, ANGL8565063.1, ANGL8565064.1, ANGL8565065.1, ANGL8565066.1, ANGL8565067.1, ANGL8565068.1, ANGL8565069.1, ANGL8565070.1, ANGL8574932.1, ANGL8574934.1	LEDE3026444.1	AETU9865340.1	DIVI8134487.1, DIVI8140995.1, DIVI8140996.1, DIVI8140997.1, DIVI8140998.1, DIVI8147471.1, DIVI8150440.1, DIVI8150579.1, DIVI8150580.1
OG0000421	TRCA5833680.1, TRCA5833681.1, TRCA5833682.1, TRCA5833683.1, TRCA5833684.1, TRCA5833685.1, TRCA8199253.1, TRCA8199254.1, TRCA8199255.1	BOMO1207570.1, BOMO2551019.1, BOMO2551021.1, BOMO2551022.1, BOMO2551024.1, BOMO2551025.1, BOMO2551026.1, BOMO2551027.1	DEPO9767985.1	ANGL8567347.1, ANGL8567349.1, ANGL8567350.1, ANGL8567351.1	LEDE3015542.1, LEDE3015543.1	AETU9878885.1, AETU9879038.1	DIVI8135845.1, DIVI8135846.1, DIVI8135847.1, DIVI8135848.1, DIVI8135849.1, DIVI8135850.1, DIVI8135852.1, DIVI8135853.1	Hcic010902	Hpha004132	BMGene04399, BMGene06238
OG0000422	TRCA3868.1, TRCA5840235.1, TRCA5840346.1, TRCA5840347.1, TRCA8199468.1, TRCA8201458.1, TRCA8201483.1		DEPO9760454.1		LEDE3026713.1		DIVI8128717.1, DIVI8135176.1, DIVI8152976.1, DIVI8153872.1	Hcic001371, Hcic001372, Hcic001373, Hcic010704	Hpha006178, Hpha006179, Hpha006569, Hpha008758, Hpha010102, Hpha013309	BMGene01720, BMGene01737, BMGene02504, BMGene10768, BMGene11651, BMGene11890, BMGene12165, BMGene12647, BMGene12999, BMGene13175, BMGene13586, BMGene14718, BMGene15230, BMGene15431, BMGene16014
OG0000423	TRCA3926.2, TRCA5832932.1, TRCA5838161.1, TRCA7796.2, TRCA8200932.1	BOMO1204157.1, BOMO2546804.1, BOMO4927316.1	DEPO9761038.1, DEPO9761039.1, DEPO9761040.1, DEPO9765552.1, DEPO9768653.1, DEPO9768654.1	ANGL3309999.1, ANGL8565488.1	LEDE3014563.1, LEDE3015590.1, LEDE3015591.1, LEDE3015592.1, LEDE3026371.1, LEDE3028416.1	AETU9877038.1, AETU9877046.1, AETU9877047.1, AETU9878221.1, AETU9878222.1, AETU9878223.1, AETU9878224.1, AETU9878225.1, AETU9879553.1	DIVI8144503.1	Hcic005342, Hcic007756	Hpha006773, Hpha007143	BMGene00395, BMGene01025
OG0000424	TRCA5833018.1, TRCA5833022.1, TRCA5833025.1, TRCA5833030.1, TRCA5833036.1, TRCA5833044.1, TRCA5833050.1	BOMO1207056.1	DEPO9765120.1, DEPO9765121.1, DEPO9765122.1, DEPO9765123.1, DEPO9765124.1, DEPO9765125.1, DEPO9765126.1, DEPO9765127.1, DEPO9765128.1, DEPO9765129.1, DEPO9765130.1, DEPO9765131.1, DEPO9765132.1, DEPO9765134.1	ANGL8569908.1, ANGL8569909.1, ANGL8569910.1	LEDE3018211.1, LEDE3018212.1, LEDE3018213.1, LEDE3018214.1, LEDE3018215.1, LEDE3018216.1, LEDE3018217.1	AETU9871132.1	DIVI8152026.1, DIVI8152633.1	Hcic004407	Hpha008636	BMGene08688
OG0000425	TRCA5833937.1, TRCA5833938.1, TRCA5833939.1, TRCA5833940.1, TRCA5833941.1, TRCA5833942.1, TRCA5833943.1, TRCA5833944.1, TRCA5833945.1, TRCA5833947.1, TRCA5833948.1, TRCA5833949.1, TRCA5833950.1, TRCA5833951.1, TRCA5833952.1, TRCA5833953.1	BOMO1177296.1, BOMO1207427.1	DEPO9755742.1, DEPO9755743.1, DEPO9755744.1, DEPO9755745.1, DEPO9755746.1, DEPO9755747.1, DEPO9755748.1, DEPO9755749.1, DEPO9755750.1	ANGL3310077.1, ANGL3310078.1, ANGL3310079.1	LEDE3018837.1	AETU9867724.1	DIVI8150683.1, DIVI8150693.1	Hcic009995	Hpha004846	BMGene04094, BMGene05578
OG0000426	TRCA5834268.1	BOMO1208043.1, BOMO1208044.1, BOMO1208045.1, BOMO1208046.1	DEPO9762835.1, DEPO9766726.1	ANGL8580265.1, ANGL8580266.1, ANGL8580267.1, ANGL8580268.1, ANGL8580269.1	LEDE3016589.1, LEDE3016590.1, LEDE3016592.1, LEDE3016593.1	AETU9873474.1, AETU9879444.1	DIVI8150018.1, DIVI8150024.1, DIVI8150032.1, DIVI8150040.1, DIVI8150049.1, DIVI8150054.1, DIVI8150060.1, DIVI8150069.1, DIVI8150075.1, DIVI8150083.1, DIVI8150089.1, DIVI8150105.1, DIVI8150111.1, DIVI8150118.1	Hcic004464, Hcic010388, Hcic013182	Hpha000395, Hpha013008	BMGene05867
OG0000427	TRCA5834477.1, TRCA5834478.1, TRCA5834479.1, TRCA5834480.1, TRCA5834481.1, TRCA5834482.1, TRCA5834483.1, TRCA5834484.1, TRCA5834485.1, TRCA5834487.1, TRCA5834488.1, TRCA5834489.1, TRCA6592.1	BOMO2547408.1	DEPO9753674.1, DEPO9757523.1, DEPO9768080.1	ANGL8573020.1, ANGL8573021.1, ANGL8573022.1, ANGL8573023.1	LEDE3013399.1	AETU9881065.1, AETU9881066.1, AETU9881067.1, AETU9881068.1	DIVI8133280.1, DIVI8133281.1, DIVI8133282.1, DIVI8133284.1, DIVI8133285.1, DIVI8133286.1, DIVI8133287.1, DIVI8133288.1	Hcic012502	Hpha008168, Hpha013320	BMGene07175
OG0000428	TRCA5836591.1, TRCA5836592.1, TRCA5836593.1, TRCA5836594.1, TRCA5836595.1, TRCA5836596.1, TRCA5836597.1, TRCA5836598.1	BOMO1204630.1, BOMO1205539.1, BOMO1205540.1, BOMO1205541.1, BOMO1205542.1, BOMO1205543.1, BOMO2548262.1	DEPO9767950.1	ANGL3312654.1, ANGL8562027.1, ANGL8562028.1	LEDE3016180.1, LEDE3016181.1, LEDE3016182.1, LEDE3016183.1, LEDE3016184.1	AETU9874115.1, AETU9877785.1	DIVI8130538.1, DIVI8130546.1, DIVI8130554.1, DIVI8130559.1, DIVI8130567.1	Hcic011111, Hcic012037	Hpha000768, Hpha010099, Hpha012716	BMGene10838, BMGene10840
OG0000429	TRCA5837076.1							Hcic004233, Hcic004234, Hcic004863, Hcic005422	Hpha000422, Hpha004271, Hpha006340, Hpha007093, Hpha009783	BMGene11612, BMGene12493, BMGene12683, BMGene12748, BMGene12749, BMGene12750, BMGene12862, BMGene12929, BMGene12955, BMGene13009, BMGene13026, BMGene13183, BMGene13184, BMGene13295, BMGene13362, BMGene13594, BMGene13595, BMGene13794, BMGene13797, BMGene13911, BMGene14980, BMGene15289, BMGene15314, BMGene15315, BMGene15635, BMGene15981, BMGene15982, BMGene16290
OG0000430	TRCA1544.1, TRCA5838833.1, TRCA5839289.1, TRCA8784.1	BOMO1207444.1, BOMO1207523.1, BOMO1207524.1, BOMO1207525.1, BOMO1207526.1, BOMO1207527.1, BOMO1207528.1, BOMO2550800.1, BOMO4931946.1, BOMO4931947.1, BOMO4931951.1, BOMO4931952.1	DEPO9766696.1, DEPO9772770.1, DEPO9773613.1	ANGL8564276.1, ANGL8564277.1, ANGL8564278.1, ANGL8564279.1, ANGL8567404.1	LEDE3015102.1, LEDE3015126.1	AETU9870262.1, AETU9873197.1, AETU9873198.1	DIVI8129730.1, DIVI8140827.1, DIVI8141994.1	Hcic002037, Hcic002038, Hcic012826	Hpha009931	BMGene08740, BMGene08990
OG0000431		BOMO1203277.1, BOMO1204612.1, BOMO1208149.1, BOMO1208607.1	DEPO9767949.1	ANGL3310464.1, ANGL3311098.1, ANGL3312895.1, ANGL3312896.1, ANGL8566978.1, ANGL8574566.1, ANGL8576988.1	LEDE3016459.1		DIVI8141984.1, DIVI8149337.1, DIVI8152194.1, DIVI8152195.1	Hcic000569, Hcic000906, Hcic001304, Hcic001977, Hcic002273, Hcic002378, Hcic003331, Hcic003481, Hcic012818, Hcic012996, Hcic013044	Hpha000333, Hpha000334, Hpha000767, Hpha003125, Hpha003600, Hpha003622, Hpha004339, Hpha005211, Hpha006854, Hpha011255
OG0000432	TRCA1071090.1, TRCA4185.1, TRCA5836500.1, TRCA8194971.1, TRCA8197451.1, TRCA8197452.1, TRCA8197453.1	BOMO2550555.1, BOMO4931804.1, BOMO4934301.2	DEPO9768133.1, DEPO9771616.1	ANGL3313147.1, ANGL8563576.1, ANGL8570760.1, ANGL8578519.1	LEDE3016562.1, LEDE3024230.1, LEDE3024231.1, LEDE3024232.1	AETU9874547.1, AETU9877655.1, AETU9879451.1, AETU9880552.1	DIVI8132886.1, DIVI8148307.1	Hcic010508, Hcic010509	Hpha007290, Hpha007291, Hpha007292, Hpha010105, Hpha012684, Hpha012927	BMGene02021, BMGene02022, BMGene10844
OG0000433	TRCA1159380.1, TRCA1159381.1, TRCA5837360.1, TRCA5837385.1, TRCA5837424.1, TRCA5837457.1, TRCA5837494.1, TRCA5837536.1, TRCA5837617.1, TRCA5837644.1, TRCA5837671.1	BOMO1136084.1, BOMO1205853.1, BOMO2548736.1	DEPO9765194.1	ANGL8568926.1, ANGL8568934.1, ANGL8568941.1	LEDE3023063.1, LEDE3023064.1, LEDE3023065.1, LEDE3023066.1, LEDE3023067.1, LEDE3023068.1, LEDE3023069.1, LEDE3024545.1	AETU9866360.1	DIVI8134018.1, DIVI8134019.1, DIVI8134020.1, DIVI8134021.1, DIVI8134022.1, DIVI8134023.1	Hcic000469	Hpha000101, Hpha000102	BMGene08385
OG0000434	TRCA1164095.1, TRCA8198995.1, TRCA8200192.1	BOMO1037582.1, BOMO1166829.1, BOMO1202347.1, BOMO1208643.1, BOMO4924160.1	DEPO9764536.1, DEPO9766493.1, DEPO9768008.1, DEPO9770655.1, DEPO9771335.1	ANGL8567786.1, ANGL8568755.1, ANGL8572122.1, ANGL8572125.1	LEDE3013509.1, LEDE3019106.1, LEDE3019934.1, LEDE3022075.1, LEDE3026762.1, LEDE3026763.1	AETU9866485.1, AETU9866511.1, AETU9874848.1, AETU9874849.1, AETU9874850.1	DIVI8129507.1, DIVI8145316.1, DIVI8152475.1	Hcic008052, Hcic012235, Hcic013482	Hpha003790, Hpha004745	BMGene06001
OG0000435	TRCA1811685.2, TRCA5838737.1	BOMO1204302.1, BOMO2544046.1, BOMO2544576.1, BOMO2552945.1, BOMO4923611.1, BOMO4924013.1, BOMO4924014.1, BOMO4924722.1, BOMO4924723.1, BOMO4925438.1, BOMO4925439.1, BOMO4928975.2, BOMO4930346.2	DEPO9766429.1, DEPO9766430.1, DEPO9766431.1, DEPO9766432.1	ANGL3312957.1, ANGL8569396.2, ANGL8571259.1, ANGL8574336.1, ANGL8575578.2	LEDE3025883.1, LEDE3025992.1	AETU9870967.1, AETU9870973.1	DIVI8128294.1, DIVI8137100.1, DIVI8140030.1, DIVI8145573.1, DIVI8148288.1, DIVI8154360.1	Hcic012183	Hpha007936	BMGene02075
OG0000436	TRCA0493.1, TRCA1815455.2, TRCA5834188.1, TRCA5838025.1, TRCA8193064.2, TRCA8193727.1, TRCA8198825.1, TRCA8200852.1, TRCA8200853.1, TRCA8200854.1			ANGL8579194.1, ANGL8579218.1	LEDE3027942.1	AETU9865755.1, AETU9866222.1	DIVI8136928.1, DIVI8137945.1, DIVI8137946.1	Hcic000092, Hcic000093, Hcic000221, Hcic003135, Hcic007064, Hcic013056	Hpha004397, Hpha006960, Hpha010271, Hpha011341, Hpha012750, Hpha013393, Hpha013394	BMGene00212, BMGene00270, BMGene00271, BMGene00897, BMGene00898, BMGene02620
OG0000437	TRCA2107.2, TRCA8190540.1, TRCA8201060.1	BOMO1205314.1, BOMO2544065.1, BOMO4924096.1, BOMO4928535.1	DEPO9764699.1, DEPO9764701.1, DEPO9766892.1, DEPO9766893.1	ANGL8565288.1, ANGL8565289.1, ANGL8565290.1, ANGL8578925.1	LEDE3023095.1, LEDE3029682.1, LEDE3029683.1	AETU9867742.1, AETU9877493.1, AETU9877494.1, AETU9877495.1, AETU9877497.1	DIVI8130868.1, DIVI8130977.1, DIVI8130978.1, DIVI8135198.1, DIVI8135199.1, DIVI8135201.1	Hcic004282, Hcic013203	Hpha001867, Hpha003869	BMGene00131, BMGene00745, BMGene04522, BMGene06353
OG0000438	TRCA5833709.1, TRCA8191189.2	BOMO1208068.1, BOMO1208093.1, BOMO1208094.1, BOMO1208095.1, BOMO1208104.1, BOMO1208105.1, BOMO1208106.1, BOMO1208107.1, BOMO1208108.1, BOMO1208109.1, BOMO1208110.1, BOMO2551551.2, BOMO4932979.2	DEPO9755780.1, DEPO9755781.1	ANGL8572242.1, ANGL8572244.1	LEDE3011720.1, LEDE3015909.1	AETU9871158.1, AETU9871160.1	DIVI8134000.1, DIVI8134008.1, DIVI8134015.1, DIVI8134024.1, DIVI8134031.1, DIVI8134038.1, DIVI8134044.1, DIVI8134050.1, DIVI8134056.1, DIVI8134064.1, DIVI8134073.1	Hcic000637	Hpha001290	BMGene03821
OG0000439	TRCA8191844.1, TRCA8191845.1, TRCA8191846.1, TRCA8191847.1, TRCA8191848.1	BOMO1204916.1, BOMO2547297.1, BOMO2547298.1, BOMO2547299.1, BOMO4928047.1	DEPO9753748.1, DEPO9753752.1, DEPO9757179.1, DEPO9773787.1	ANGL8563785.1, ANGL8563787.1, ANGL8563788.1, ANGL8563789.1, ANGL8563790.1, ANGL8563791.1, ANGL8563792.1, ANGL8563845.1	LEDE3026328.1, LEDE3029901.1, LEDE3029906.1, LEDE3029907.1	AETU9866116.1, AETU9866131.1, AETU9866132.1, AETU9866133.1, AETU9866134.1, AETU9866136.1	DIVI8142134.1, DIVI8147064.1	Hcic011188	Hpha011609	BMGene07147
OG0000440	TRCA8194121.1				LEDE3015321.1, LEDE3020265.1, LEDE3028558.1		DIVI8135191.1, DIVI8140915.1, DIVI8145019.1, DIVI8145555.1, DIVI8145633.1, DIVI8145925.1, DIVI8145949.1, DIVI8146945.1, DIVI8149155.1, DIVI8149226.1, DIVI8149765.1, DIVI8149887.1, DIVI8149888.1, DIVI8149889.1, DIVI8149890.1, DIVI8149892.1, DIVI8149973.1, DIVI8151255.1, DIVI8151583.1, DIVI8152964.1, DIVI8153608.1, DIVI8153908.1, DIVI8154033.1, DIVI8154396.1, DIVI8154397.1, DIVI8154493.1, DIVI81546…
OG0000441	TRCA5835751.1, TRCA5835752.1, TRCA5835753.1, TRCA5835754.1, TRCA8194425.1, TRCA8194426.1, TRCA8194427.1, TRCA8194428.1	BOMO1207484.1, BOMO2550838.1, BOMO4931898.2	DEPO9759885.1	ANGL8563208.1, ANGL8563209.1, ANGL8563210.1, ANGL8563212.1	LEDE3026054.1, LEDE3026055.1, LEDE3026056.1, LEDE3026057.1, LEDE3026058.1, LEDE3026059.1, LEDE3026060.1	AETU9877844.1	DIVI8137678.1, DIVI8137679.1, DIVI8137680.1, DIVI8137682.1, DIVI8137683.1, DIVI8137684.1, DIVI8137685.1, DIVI8137686.1, DIVI8137687.1	Hcic011968	Hpha012108	BMGene05284, BMGene08014
OG0000442	TRCA5840183.1, TRCA5840184.1, TRCA5840185.1, TRCA5840186.1, TRCA5840187.1, TRCA8194768.1, TRCA8194769.1	BOMO1204170.1, BOMO1204171.1, BOMO2546497.1, BOMO2546499.1, BOMO2546500.1, BOMO2546501.1, BOMO4926976.1	DEPO9772844.1, DEPO9772845.1, DEPO9772846.1, DEPO9772847.1, DEPO9772848.1, DEPO9772849.1, DEPO9772850.1	ANGL8567810.1	LEDE3013357.1, LEDE3013358.1, LEDE3013359.1, LEDE3013360.1, LEDE3013361.1, LEDE3013362.1	AETU9866050.1	DIVI8138707.1, DIVI8138715.1, DIVI8138724.1, DIVI8138730.1	Hcic003685	Hpha000161	BMGene04235, BMGene05707
OG0000443	TRCA5836822.1, TRCA5836823.1, TRCA8195531.1	BOMO1040321.1, BOMO1205956.1, BOMO1205959.1, BOMO1205960.1, BOMO1205963.1, BOMO1205965.1, BOMO1205967.1, BOMO1205970.1, BOMO1205971.1	DEPO9769780.1, DEPO9769781.1, DEPO9769782.1, DEPO9769783.1, DEPO9769784.1, DEPO9769785.1, DEPO9769786.1, DEPO9769787.1	ANGL8573560.1, ANGL8573561.1, ANGL8573562.1, ANGL8573563.1	LEDE3019774.1, LEDE3019775.1, LEDE3019776.1, LEDE3019777.1	AETU9866806.1, AETU9866807.1, AETU9866808.1	DIVI8138551.1, DIVI8138552.1, DIVI8138553.1	Hcic005910	Hpha004159	BMGene02706
OG0000444	TRCA5837333.1, TRCA7269.1, TRCA7350.1, TRCA8195564.1, TRCA8195566.1, TRCA8195569.1	BOMO1206632.1, BOMO2550024.1, BOMO4922450.1, BOMO4922451.1	DEPO9757960.1, DEPO9757961.1	ANGL8567036.1, ANGL8567659.1, ANGL8567668.1, ANGL8574226.1, ANGL8574230.1, ANGL8574231.1	LEDE3017911.1, LEDE3023118.1	AETU9879569.1, AETU9879900.1	DIVI8129183.1, DIVI8129315.1, DIVI8129336.1, DIVI8135688.1, DIVI8135689.1, DIVI8143316.1, DIVI8143317.1, DIVI8143318.1, DIVI8143319.1, DIVI8143320.1	Hcic004763	Hpha003348, Hpha003349	BMGene03178, BMGene03179
OG0000445	TRCA5837341.1, TRCA5881.1, TRCA5962.1, TRCA8195864.1		DEPO9764617.1, DEPO9764619.1, DEPO9764620.1, DEPO9764622.1, DEPO9764624.1, DEPO9764627.1, DEPO9764628.1, DEPO9764629.1, DEPO9764633.1, DEPO9764634.1	ANGL3309968.1, ANGL3309973.1, ANGL3312902.1, ANGL8562781.1, ANGL8563001.1, ANGL8563010.1, ANGL8563075.1, ANGL8563137.1	LEDE3025867.1, LEDE3025868.1, LEDE3025869.1, LEDE3026476.1, LEDE3026477.1	AETU9880508.1, AETU9880509.1, AETU9880510.1	DIVI8139051.1, DIVI8139052.1, DIVI8139053.1, DIVI8139054.1	Hcic002871	Hpha009426	BMGene07152
OG0000446	TRCA4721.1, TRCA5837256.1, TRCA5837257.1, TRCA5837258.1, TRCA5837259.1, TRCA8196404.1, TRCA8196405.1, TRCA8196406.1	BOMO2544784.1, BOMO4921881.1, BOMO4921882.1, BOMO4921883.1	DEPO9769278.1, DEPO9769279.1, DEPO9769280.1, DEPO9769281.1, DEPO9769282.1, DEPO9769283.1, DEPO9769284.1, DEPO9769285.1	ANGL8574484.1, ANGL8574485.1, ANGL8574486.1, ANGL8574487.1	LEDE3021563.1	AETU9881361.1, AETU9881363.1, AETU9881364.1, AETU9881365.1	DIVI8143422.1, DIVI8143429.1, DIVI8143438.1, DIVI8143446.1, DIVI8143452.1	Hcic004165	Hpha008466	BMGene02920
OG0000447	TRCA5838460.1, TRCA5838461.1, TRCA5838462.1, TRCA5838463.1, TRCA5838464.1, TRCA8197398.1	BOMO1204344.1, BOMO1204345.1, BOMO1204346.1, BOMO1204347.1, BOMO1204348.1	DEPO9758966.1, DEPO9758967.1, DEPO9758968.1, DEPO9758969.1, DEPO9758970.1	ANGL3312039.1, ANGL3312040.1, ANGL8578072.1	LEDE3015026.1, LEDE3015027.1, LEDE3015028.1, LEDE3015029.1, LEDE3015030.1, LEDE3015031.1	AETU9867868.1	DIVI8127793.1, DIVI8127794.1, DIVI8127795.1, DIVI8127796.1, DIVI8127797.1, DIVI8127798.1, DIVI8127799.1, DIVI8127800.1	Hcic001990	Hpha010434	BMGene01858
OG0000448	TRCA5833310.1, TRCA5833316.1, TRCA5833318.1, TRCA5833319.1, TRCA8199787.1, TRCA8199793.1, TRCA8199797.1	BOMO1201907.1, BOMO1201908.1, BOMO1201909.1, BOMO1201910.1, BOMO1201911.1, BOMO1201912.1, BOMO1201913.1, BOMO1208715.1	DEPO9765086.1, DEPO9765087.1, DEPO9765088.1, DEPO9765089.1	ANGL8565671.1, ANGL8565673.1, ANGL8565674.1, ANGL8565675.1, ANGL8565676.1	LEDE3029306.1, LEDE3029307.1, LEDE3029308.1, LEDE3029309.1	AETU9879504.1, AETU9880907.1	DIVI8142377.1, DIVI8142602.1, DIVI8153341.1	Hcic007877	Hpha000023, Hpha012730	BMGene08608
OG0000449	TRCA5839017.1, TRCA5839018.1, TRCA5839684.1, TRCA7049.1, TRCA8199911.1	BOMO1037604.1, BOMO1091768.1, BOMO2547764.1, BOMO2547765.1, BOMO2547766.1, BOMO2547767.1, BOMO2547768.1	DEPO9756555.1, DEPO9756556.1, DEPO9772556.1	ANGL8574162.1, ANGL8574996.1, ANGL8574997.1	LEDE3015743.1, LEDE3024530.1, LEDE3024531.1	AETU9869695.1, AETU9874525.1, AETU9874526.1, AETU9874527.1	DIVI8128613.1, DIVI8128614.1, DIVI8128616.1, DIVI8140325.1, DIVI8140401.1, DIVI8140472.1, DIVI8140547.1, DIVI8140617.1	Hcic002925	Hpha000345	BMGene00274, BMGene08890
OG0000450	TRCA5833229.1, TRCA5833233.1, TRCA5833241.1, TRCA5833244.1, TRCA8200561.1, TRCA8200562.1	BOMO4924386.1	DEPO9765238.1, DEPO9765239.1, DEPO9765240.1, DEPO9765241.1, DEPO9765242.1, DEPO9765243.1, DEPO9765244.1, DEPO9765246.1, DEPO9765247.1, DEPO9765248.1	ANGL8566699.1, ANGL8566701.1	LEDE3029227.1, LEDE3029228.1, LEDE3029229.1, LEDE3029230.1	AETU9867428.1, AETU9867430.1, AETU9867431.1, AETU9867432.1, AETU9867433.1, AETU9867434.1, AETU9867435.1, AETU9867436.1	DIVI8143027.1, DIVI8143028.1, DIVI8143029.1, DIVI8143030.1, DIVI8143031.1	Hcic009718
OG0000451	TRCA5833097.1, TRCA5833098.1, TRCA5833099.1, TRCA5833100.1, TRCA5833101.1, TRCA5833102.1, TRCA5833103.1, TRCA5833104.1, TRCA5833105.1, TRCA5833106.1	BOMO1208255.1, BOMO1208256.1, BOMO1208257.1, BOMO1208258.1, BOMO2551782.1, BOMO2551783.1, BOMO2551784.1	DEPO9760713.1, DEPO9760714.1, DEPO9760715.1, DEPO9760716.1	ANGL8565805.1, ANGL8565806.1	LEDE3029993.1, LEDE3029994.1, LEDE3029995.1	AETU9865385.1, AETU9865386.1, AETU9865387.1, AETU9865389.1, AETU9865390.1	DIVI8148071.1, DIVI8149685.1	Hcic006845	Hpha003142, Hpha012849	BMGene03904
OG0000452	TRCA5833635.1			ANGL8566988.1, ANGL8566989.1, ANGL8566990.1, ANGL8566992.1, ANGL8566993.1			DIVI8148034.1, DIVI8151768.1, DIVI8152193.1	Hcic004853	Hpha005395, Hpha005396	BMGene11807, BMGene11860, BMGene11891, BMGene11915, BMGene12218, BMGene12554, BMGene12565, BMGene12865, BMGene12975, BMGene13123, BMGene13282, BMGene13579, BMGene14026, BMGene14147, BMGene14213, BMGene14254, BMGene14888, BMGene15121, BMGene15128, BMGene15156, BMGene15601, BMGene15739, BMGene15776, BMGene15871, BMGene15946
OG0000453	TRCA5405.2, TRCA5834328.1	BOMO4928289.1	DEPO9766110.1	ANGL3311163.1, ANGL8571573.1	LEDE3025148.1, LEDE3025154.1, LEDE3025162.1	AETU9877424.1	DIVI8127927.1, DIVI8127928.1, DIVI8131518.1, DIVI8131524.1, DIVI8134668.1, DIVI8134669.1, DIVI8136859.1, DIVI8136860.1, DIVI8136975.1, DIVI8136976.1, DIVI8137043.1, DIVI8137044.1, DIVI8140332.1, DIVI8140333.1, DIVI8140782.1, DIVI8140783.1, DIVI8141898.1, DIVI8141899.1, DIVI8145004.1, DIVI8145006.1, DIVI8145557.1, DIVI8145558.1, DIVI8155723.1, DIVI8155724.1	Hcic005762	Hpha007214	BMGene07386
OG0000454	TRCA5035.1, TRCA5835837.1, TRCA5835838.1, TRCA5835839.1	BOMO1207066.1, BOMO4923060.1	DEPO9756960.1, DEPO9756961.1, DEPO9767330.1, DEPO9767331.1, DEPO9773378.1, DEPO9773379.1, DEPO9773380.1	ANGL3310526.1, ANGL3310527.1, ANGL8564313.1, ANGL8564314.1, ANGL8564322.1, ANGL8566648.2, ANGL8572146.1	LEDE3024806.1, LEDE3026137.1, LEDE3028960.1, LEDE3028961.1	AETU9865548.1, AETU9869784.1, AETU9879869.1	DIVI8144452.1, DIVI8144792.1, DIVI8144793.1, DIVI8153173.1, DIVI8153798.1	Hcic002740, Hcic003589	Hpha005579, Hpha011952	BMGene04965
OG0000455	TRCA5835999.1, TRCA5836000.1, TRCA5836001.1, TRCA5836002.1, TRCA5836003.1, TRCA5836004.1	BOMO1203854.1	DEPO9761514.1, DEPO9761515.1, DEPO9761516.1, DEPO9761517.1, DEPO9761518.1, DEPO9761519.1, DEPO9761520.1, DEPO9761521.1, DEPO9761522.1, DEPO9761524.1	ANGL8564663.1, ANGL8564664.1, ANGL8564665.1, ANGL8564667.1, ANGL8564668.1	LEDE3013494.1, LEDE3013495.1, LEDE3013496.1, LEDE3013497.1, LEDE3013498.1, LEDE3013499.1, LEDE3013500.1, LEDE3013501.1, LEDE3013502.1	AETU9867528.1	DIVI8138374.1	Hcic001572	Hpha006366	BMGene05377, BMGene07909
OG0000456	TRCA5836638.1, TRCA5840273.1				LEDE3028425.1, LEDE3028808.1			Hcic003289, Hcic003577, Hcic005424, Hcic006315	Hpha002703, Hpha004810	BMGene01716, BMGene11458, BMGene11613, BMGene12321, BMGene12396, BMGene13030, BMGene13576, BMGene13603, BMGene13618, BMGene13645, BMGene13695, BMGene13697, BMGene13698, BMGene13700, BMGene13801, BMGene14054, BMGene14274, BMGene14391, BMGene14577, BMGene14938, BMGene15100, BMGene15165, BMGene15240, BMGene15534, BMGene15638, BMGene15789, BMGene15985
OG0000457	TRCA5838817.1, TRCA5838818.1, TRCA5838819.1, TRCA5838820.1, TRCA5838821.1, TRCA5838822.1, TRCA5838823.1, TRCA5838824.1, TRCA5838825.1, TRCA5838826.1, TRCA5838827.1, TRCA5838828.1, TRCA5838829.1, TRCA5838830.1, TRCA5838831.1	BOMO1207519.1, BOMO2550772.2	DEPO9755883.1, DEPO9766669.1, DEPO9766705.1, DEPO9766706.1, DEPO9766707.1	ANGL8568029.1	LEDE3019900.1, LEDE3021309.1, LEDE3022924.1	AETU9868299.1	DIVI8128394.1, DIVI8128396.1, DIVI8128397.1, DIVI8128398.1, DIVI8128399.1, DIVI8128400.1, DIVI8128401.1	Hcic007302	Hpha012406	BMGene09102
OG0000458	TRCA5840541.1, TRCA5840542.1, TRCA5840543.1, TRCA5840544.1, TRCA5840545.1, TRCA5840546.1, TRCA5840547.1, TRCA5840548.1, TRCA5840549.1	BOMO1203807.1	DEPO9772652.1, DEPO9772653.1, DEPO9772654.1, DEPO9772655.1, DEPO9772656.1, DEPO9772657.1, DEPO9772658.1	ANGL8570457.1, ANGL8570458.1, ANGL8570459.1, ANGL8570460.1, ANGL8570461.1, ANGL8574640.1	LEDE3018375.1	AETU9875516.1, AETU9876012.1, AETU9878823.1, AETU9879496.1	DIVI8134526.1, DIVI8134527.1, DIVI8134528.1, DIVI8134529.1, DIVI8152498.1	Hcic009051	Hpha005258, Hpha008885	BMGene06850
OG0000459				ANGL3309952.1, ANGL3310686.1, ANGL3312131.1, ANGL3312211.1			DIVI8128161.1, DIVI8129009.1, DIVI8130556.1, DIVI8131068.1, DIVI8131069.1, DIVI8132495.1, DIVI8132496.1, DIVI8133721.1, DIVI8136924.1, DIVI8137377.1, DIVI8137873.1, DIVI8140051.1, DIVI8140188.1, DIVI8140207.1, DIVI8142605.1, DIVI8142831.1, DIVI8145126.1, DIVI8148981.1, DIVI8149305.1, DIVI8149306.1, DIVI8150896.1, DIVI8152086.1, DIVI8152509.1, DIVI8152762.1, DIVI8153146.1, DIVI8153881.1, DIVI81544…
OG0000460	TRCA1034493.1, TRCA1034522.1, TRCA8194988.1	BOMO1037335.1, BOMO1037534.1, BOMO2548212.2	DEPO9754719.1	ANGL3309916.1, ANGL8569162.1	LEDE3012799.1, LEDE3012800.1, LEDE3012803.1, LEDE3022213.1	AETU9877867.1	DIVI8136204.1, DIVI8136207.1, DIVI8136209.1, DIVI8136210.1, DIVI8136219.1, DIVI8136220.1, DIVI8136221.1, DIVI8140069.1, DIVI8154257.1	Hcic004302, Hcic012008	Hpha003124, Hpha010727	BMGene00144, BMGene00762, BMGene10943, BMGene10944, BMGene12223, BMGene12224, BMGene13813, BMGene13988, BMGene16099
OG0000461	TRCA1096056.1, TRCA3068.2, TRCA8193582.1	BOMO1037174.1, BOMO2549895.1, BOMO4931016.1	DEPO9761571.1, DEPO9761572.1, DEPO9761605.1, DEPO9761650.1	ANGL3310643.1, ANGL8569156.1, ANGL8569158.1	LEDE3018450.1, LEDE3018451.1, LEDE3018452.1, LEDE3025298.1	AETU9871232.1, AETU9877884.1, AETU9877885.1, AETU9877892.1, AETU9878068.1	DIVI8128119.1, DIVI8128121.1, DIVI8128123.1	Hcic008801, Hcic011668, Hcic011669	Hpha007196, Hpha008045, Hpha008046	BMGene05044, BMGene05117, BMGene05118, BMGene08185, BMGene08255
OG0000462	TRCA0103.1, TRCA1153712.1, TRCA8198733.1	BOMO1036912.1	DEPO9754468.1, DEPO9760743.1, DEPO9760745.1, DEPO9764732.1, DEPO9764733.1, DEPO9766721.1, DEPO9772294.1	ANGL8567821.1, ANGL8568951.1, ANGL8568973.1, ANGL8575508.1	LEDE3014020.1, LEDE3022820.1, LEDE3028224.1	AETU9864831.1, AETU9877122.1, AETU9878566.1, AETU9878567.1, AETU9878679.1, AETU9878680.1	DIVI8131024.1, DIVI8131025.1, DIVI8139227.1, DIVI8150732.1	Hcic009892, Hcic010848	Hpha004951, Hpha011151, Hpha012741	BMGene03005, BMGene04440, BMGene06280
OG0000463	TRCA1164243.1, TRCA8194579.1, TRCA8198828.2	BOMO1036859.1, BOMO1206902.1, BOMO1206945.1, BOMO2550103.1, BOMO2550104.1, BOMO2550105.1, BOMO2550106.1, BOMO2550154.1, BOMO4931196.2	DEPO9755302.1, DEPO9755303.1, DEPO9764853.1, DEPO9765578.1	ANGL3310931.1, ANGL3310932.1, ANGL3311938.1, ANGL8568601.1, ANGL8577092.1, ANGL8577093.1	LEDE3015773.1, LEDE3016987.1	AETU9869985.1, AETU9869986.1, AETU9869988.1	DIVI8135612.1, DIVI8138924.1, DIVI8138925.1, DIVI8138926.1	Hcic001236, Hcic011426	Hpha011013, Hpha011239	BMGene06485
OG0000464	TRCA1810808.1, TRCA5835005.1, TRCA5837639.1, TRCA5837640.1, TRCA5837681.1, TRCA5838477.1, TRCA5838478.1, TRCA8192978.1, TRCA8192979.1, TRCA8197062.1, TRCA8197464.1, TRCA8197467.1, TRCA8197530.1, TRCA8199117.1			ANGL3310693.1, ANGL8562442.1, ANGL8562461.1, ANGL8562462.1, ANGL8562464.1, ANGL8562465.1, ANGL8562466.1, ANGL8570726.1, ANGL8570727.1, ANGL8570728.1, ANGL8575569.1	LEDE3011639.1, LEDE3011904.1, LEDE3016654.1, LEDE3020202.1, LEDE3020206.1, LEDE3020207.1, LEDE3020356.1, LEDE3022109.1, LEDE3028105.1, LEDE3028211.1					BMGene03688
OG0000465	TRCA5834261.1, TRCA5834263.1, TRCA5839887.1, TRCA7707.1, TRCA8190865.1	BOMO1103811.1, BOMO1103812.1, BOMO1205119.1, BOMO2545632.2, BOMO2545633.1, BOMO2547694.2, BOMO4925948.2, BOMO4925960.1	DEPO9759001.1	ANGL3311806.1, ANGL8565775.1, ANGL8569700.1, ANGL8569701.1	LEDE3019888.1, LEDE3021560.1, LEDE3021561.1	AETU9870392.1, AETU9870394.1, AETU9871547.1, AETU9872105.1, AETU9876608.1, AETU9878049.1	DIVI8128504.1, DIVI8128519.1, DIVI8132036.1	Hcic000890, Hcic002662	Hpha009702, Hpha010345	BMGene07664, BMGene11554
OG0000466	TRCA5833881.1, TRCA5833882.1, TRCA5833883.1, TRCA8191331.1, TRCA8191333.1, TRCA8191334.1, TRCA8191336.1, TRCA8191337.1	BOMO1209108.1, BOMO2552948.1, BOMO2552949.1	DEPO9754003.1, DEPO9754004.1, DEPO9754005.1, DEPO9754006.1, DEPO9754007.1, DEPO9754008.1, DEPO9754009.1, DEPO9754010.1, DEPO9754011.1	ANGL8566928.1, ANGL8566930.1, ANGL8566931.1, ANGL8566932.1, ANGL8566933.1, ANGL8566934.1	LEDE3020689.1, LEDE3020690.1, LEDE3020691.1, LEDE3020692.1	AETU9871917.1	DIVI8144370.1	Hcic009971	Hpha003923	BMGene04076, BMGene05557
OG0000467	TRCA1844.1, TRCA7731.1, TRCA8191347.1, TRCA8191348.1, TRCA8191349.1	BOMO1206085.1, BOMO1206086.1, BOMO1207499.1, BOMO4925341.1, BOMO4929855.1, BOMO4929856.1, BOMO4931907.1	DEPO9767807.1, DEPO9772873.1, DEPO9772875.1, DEPO9772900.1	ANGL8567831.1, ANGL8567832.1, ANGL8580107.1	LEDE3021414.1, LEDE3022227.1	AETU9864845.1, AETU9864846.1, AETU9867687.1, AETU9879262.1, AETU9879263.1	DIVI8145879.1, DIVI8145880.1, DIVI8145881.1, DIVI8145882.1	Hcic009646	Hpha000869, Hpha000870, Hpha013559	BMGene04275, BMGene05743
OG0000468	TRCA5833963.1, TRCA5833964.1, TRCA8191373.1, TRCA8191374.1, TRCA8191375.1	BOMO1037528.2, BOMO1205997.1, BOMO1205998.1, BOMO1205999.1, BOMO1206000.1, BOMO1206001.1, BOMO1206002.1, BOMO1206003.1	DEPO9760697.1, DEPO9760698.1, DEPO9760699.1, DEPO9760700.1, DEPO9760701.1, DEPO9760702.1, DEPO9760703.1, DEPO9760704.1, DEPO9760705.1	ANGL8574370.1	LEDE3015475.1	AETU9866487.1, AETU9866488.1, AETU9866489.1, AETU9866490.1, AETU9866491.1, AETU9866492.1, AETU9866493.1	DIVI8132013.1	Hcic002790	Hpha006902	BMGene04037, BMGene05512
OG0000469	TRCA5834868.1, TRCA5834869.1, TRCA5834870.1, TRCA5834871.1, TRCA5834872.1, TRCA5834873.1, TRCA8191555.1, TRCA8191556.1, TRCA8191557.1, TRCA8191558.1, TRCA8191560.1	BOMO1204902.1	DEPO9757124.1, DEPO9757125.1, DEPO9770824.1		LEDE3013374.1, LEDE3013375.1, LEDE3013376.1, LEDE3023104.1	AETU9876903.1	DIVI8132023.1, DIVI8132088.1, DIVI8132157.1, DIVI8132231.1, DIVI8132293.1, DIVI8132351.1, DIVI8132416.1, DIVI8132489.1, DIVI8132562.1, DIVI8132629.1, DIVI8132707.1, DIVI8132774.1, DIVI8132844.1	Hcic004213	Hpha003851	BMGene07749
OG0000470	TRCA0907.1, TRCA0962.1, TRCA5834830.1, TRCA8191800.1, TRCA8191802.1	BOMO2547246.1, BOMO4927850.1	DEPO9753769.1, DEPO9760139.1, DEPO9760140.1, DEPO9760141.1, DEPO9760143.1	ANGL8565225.1, ANGL8565226.1, ANGL8565227.1, ANGL8565228.1, ANGL8565229.1, ANGL8565230.1, ANGL8579258.1, ANGL8579267.1, ANGL8579274.1	LEDE3016011.1, LEDE3016012.1, LEDE3026168.1, LEDE3026169.1, LEDE3026956.1	AETU9865863.1, AETU9876312.1	DIVI8142747.1, DIVI8142754.1	Hcic006674, Hcic006676, Hcic006677	Hpha002529, Hpha002530	BMGene07561
OG0000471	TRCA5834498.1, TRCA5834499.1, TRCA5834500.1, TRCA5834501.1, TRCA5834502.1, TRCA5834503.1, TRCA5834504.1, TRCA5834505.1, TRCA5834506.1, TRCA5834507.1, TRCA5834508.1, TRCA5834509.1, TRCA8192263.1	BOMO2547559.2	DEPO9773671.1	ANGL8571695.1, ANGL8571696.1, ANGL8571697.1	LEDE3022077.1, LEDE3022078.1, LEDE3022079.1, LEDE3022080.1, LEDE3022081.1	AETU9881641.1	DIVI8128551.1, DIVI8128552.1, DIVI8128553.1, DIVI8128554.1, DIVI8128555.1, DIVI8128556.1, DIVI8128557.1, DIVI8128558.1, DIVI8128560.1	Hcic007043	Hpha002871	BMGene07608
OG0000472	TRCA5835441.1, TRCA5835442.1, TRCA8193197.1, TRCA8193198.1	BOMO2550979.1, BOMO4923686.1	DEPO9756057.1, DEPO9763472.1	ANGL3310394.1	LEDE3015326.1, LEDE3015327.1, LEDE3015328.1	AETU9872291.1, AETU9872292.1, AETU9872300.1, AETU9872301.1	DIVI8137123.1, DIVI8137124.1, DIVI8137135.1, DIVI8137136.1, DIVI8137137.1, DIVI8137138.1	Hcic002301, Hcic003893, Hcic004728, Hcic010446, Hcic013001, Hcic013194, Hcic013584	Hpha003228, Hpha003229, Hpha003230, Hpha003577, Hpha012770	BMGene05314, BMGene07983
OG0000473	TRCA5033.1, TRCA8193683.1, TRCA8196203.1, TRCA8196204.1, TRCA8196683.1, TRCA8200514.1			ANGL3311285.1, ANGL3311286.1, ANGL3311287.1, ANGL3311288.1, ANGL3311976.1, ANGL3312438.1, ANGL3313021.1, ANGL8568990.1, ANGL8571753.1, ANGL8571754.1, ANGL8576917.1, ANGL8578490.2	LEDE3015306.1, LEDE3018160.1, LEDE3019093.1, LEDE3019094.1, LEDE3019095.1, LEDE3019096.1, LEDE3019098.1, LEDE3019099.1, LEDE3019100.1, LEDE3029372.1, LEDE3029373.1	AETU9869967.1	DIVI8139244.1, DIVI8150672.1	Hcic012012	Hpha000935	BMGene00186, BMGene00808
OG0000474	TRCA5833870.1, TRCA5833871.1, TRCA5833872.1, TRCA5833873.1, TRCA5833874.1, TRCA5833875.1, TRCA5833876.1, TRCA8194042.1	BOMO1209088.1, BOMO1209090.1, BOMO1209091.1, BOMO1209092.1, BOMO1209093.1, BOMO1209094.1, BOMO1209095.1, BOMO2552935.1, BOMO4923130.1	DEPO9770705.1, DEPO9770706.1, DEPO9770707.1, DEPO9770708.1	ANGL8579515.1, ANGL8579516.1, ANGL8579517.1, ANGL8579518.1, ANGL8579519.1, ANGL8579520.1	LEDE3027782.1, LEDE3027788.1, LEDE3027793.1, LEDE3027799.1, LEDE3027807.1	AETU9876148.1	DIVI8135580.1	Hcic003904		BMGene03981
OG0000475	TRCA5836260.1, TRCA5836335.1, TRCA8194565.1, TRCA8194566.1	BOMO1205399.1, BOMO1205483.1	DEPO9760216.1, DEPO9760217.1, DEPO9760218.1, DEPO9760219.1, DEPO9760220.1, DEPO9760221.1, DEPO9760222.1, DEPO9760223.1, DEPO9760224.1	ANGL3312653.1, ANGL8570747.1, ANGL8570763.1, ANGL8570771.1, ANGL8570791.1, ANGL8570799.1	LEDE3022661.1, LEDE3022663.1, LEDE3022664.1, LEDE3022665.1, LEDE3023242.1	AETU9876240.1, AETU9876241.1, AETU9876243.1		Hcic010059, Hcic012088, Hcic012934	Hpha000566, Hpha009657	BMGene11041, BMGene11042
OG0000476	TRCA5637.3, TRCA5838130.1, TRCA8194580.1	BOMO1206561.1, BOMO1206562.1, BOMO2544585.1, BOMO2544619.1, BOMO2549699.1, BOMO2549700.1, BOMO4924743.1, BOMO4924745.1, BOMO4924746.1, BOMO4924747.1, BOMO4924748.1, BOMO4927564.2, BOMO4930683.2	DEPO9761325.1, DEPO9769322.1	ANGL8572757.1, ANGL8573987.1, ANGL8573988.1	LEDE3016453.1, LEDE3016454.1, LEDE3018289.1, LEDE3027518.1	AETU9868526.1, AETU9880551.1, AETU9880553.1, AETU9880554.1	DIVI8137395.1	Hcic011424, Hcic012116	Hpha001830, Hpha011011	BMGene03520, BMGene06484
OG0000477	TRCA3007.1, TRCA8194608.1, TRCA8196393.1	BOMO1203044.1, BOMO1203060.1, BOMO1203061.1, BOMO1203062.1, BOMO1203064.1, BOMO2543923.1, BOMO2544085.2	DEPO9759048.1, DEPO9759298.1, DEPO9767509.1, DEPO9767510.1, DEPO9770209.1, DEPO9770210.1	ANGL3312877.1, ANGL8566291.1, ANGL8568442.1, ANGL8568443.1, ANGL8568444.1, ANGL8568445.1, ANGL8574102.1, ANGL8574103.1	LEDE3014489.1, LEDE3014490.1, LEDE3014491.1, LEDE3015007.1, LEDE3023376.1	AETU9865936.1, AETU9878544.1, AETU9878545.1, AETU9878546.1, AETU9878949.1, AETU9878950.1	DIVI8140764.1
[truncated: 12,248 more rows]
