# Supplementary material for: Draft Genome of a Blister Beetle Mylabris aulica
Source: Front Genet. 2020 Jan 8;10:1281. doi: 10.3389/fgene.2019.01281 (PMC6972506; doi:10.3389/fgene.2019.01281)
Supplement: Supplementary file 6 [file DataSheet_1.zip]

Archive with 1 entries (1 files):
- proteins.fasta
